# Supplementary material for: Proper splicing contributes to visual function in the aging Drosophila eye
Source: Aging Cell. 2018 Jul 12;17(5):e12817. doi: 10.1111/acel.12817 (PMC6156539; doi:10.1111/acel.12817)
Supplement: Supplementary file 2 [file ACEL-17-e12817-s002.csv]

Table S1: Differentially expressed genes in photoreceptors between day 10 and 40 identified using DESEQ2 (padj < 0.1)
FbgnID	baseMean	log2FoldChange	lfcSE	stat	pvalue	padj	gene_name	CG.ID	Splicing-related gene
FBgn0001215	2051.269169	-0.519649078	0.164670568	-3.155688857	0.001601196	0.023376096	Hrb98DE	CG9983	TRUE
FBgn0004227	1942.780862	-0.583964554	0.149444897	-3.907557687	9.32E-05	0.002669335	nonA	CG4211	TRUE
FBgn0014870	2054.648237	-0.699594313	0.174545757	-4.008085482	6.12E-05	0.001935344	Psi	CG8912	TRUE
FBgn0016978	529.2712737	-0.607869061	0.192712053	-3.154286671	0.00160891	0.023455489	snRNP-U1-70K	CG8749	TRUE
FBgn0020618	2063.994886	0.761797137	0.150767345	5.052799315	4.35E-07	3.61E-05	Rack1	CG7111	TRUE
FBgn0022984	560.1599872	-0.531336617	0.175766187	-3.022974019	0.002503037	0.032451328	qkr58E-3	CG3584	TRUE
FBgn0022986	319.6839982	-0.656116252	0.226963006	-2.890851082	0.003842001	0.043563814	qkr58E-1	CG3613	TRUE
FBgn0023167	442.610203	-0.776030902	0.243077473	-3.192524964	0.001410348	0.021190163	SmD3	CG8427	TRUE
FBgn0029133	188.4399186	0.681608671	0.234298192	2.90915037	0.003624125	0.041876521	REG	CG1591	TRUE
FBgn0030479	1995.614882	-0.824171353	0.165439297	-4.981714537	6.30E-07	4.92E-05	Rbp1-like	CG1987	TRUE
FBgn0031114	157.9306509	1.027641492	0.286978523	3.580900347	0.000342412	0.007322081	cactin	CG1676	TRUE
FBgn0031318	694.1971538	-0.666027932	0.169889664	-3.92035581	8.84E-05	0.00259499	CG4887	CG4887	TRUE
FBgn0031883	1885.249078	-0.730702542	0.160799137	-4.544194433	5.51E-06	0.000291481	Caper	CG11266	TRUE
FBgn0032388	530.3430846	0.530738902	0.183257856	2.896131787	0.003777937	0.043026737	CG6686	CG6686	TRUE
FBgn0035235	532.710272	-0.615479074	0.207673764	-2.963682367	0.003039819	0.037218669	CG7879	CG7879	TRUE
FBgn0035720	13171.17775	-0.910504385	0.17453172	-5.216841874	1.82E-07	1.72E-05	CG10077	CG10077	TRUE
FBgn0036734	19625.09147	-0.922869828	0.223621702	-4.126924262	3.68E-05	0.001288892	CG7564	CG7564	TRUE
FBgn0037466	679.6846684	-0.559581461	0.162136955	-3.451288834	0.000557916	0.010668723	CG1965	CG1965	TRUE
FBgn0038344	650.8455974	0.905691741	0.21418837	4.22848235	2.35E-05	0.000891529	obe	CG5205	TRUE
FBgn0039229	1216.184849	-0.607797307	0.154884878	-3.924187543	8.70E-05	0.00259499	Saf-B	CG6995	TRUE
FBgn0261552	30432.01345	-0.444215384	0.146361323	-3.035059916	0.002404879	0.031495665	ps	CG42670	TRUE
FBgn0263198	2782.430909	-0.628873441	0.192774894	-3.262216499	0.001105447	0.017675835	Acn	CG10473	TRUE
FBgn0263594	2115.346038	0.490455352	0.164791055	2.976225582	0.002918201	0.036206351	lost	CG14648	TRUE
FBgn0263599	885.8935101	0.491566757	0.162813887	3.019194279	0.002534479	0.0326536	l(3)72Ab	CG5931	TRUE
FBgn0264270	5442.354362	-0.605270851	0.152863433	-3.959552917	7.51E-05	0.002296602	Sxl	CG43770	TRUE
FBgn0265297	16721.50981	0.483746747	0.166035729	2.913509935	0.003573905	0.041482247	pAbp	CG5119	TRUE
FBgn0265298	381.1770624	-0.557000491	0.198078185	-2.812023396	0.004923092	0.052096829	SC35	CG5442	TRUE
FBgn0265487	42815.92745	-0.682797172	0.199347737	-3.425156371	0.000614446	0.01149048	mbl	CG33197	TRUE
FBgn0265998	20340.82877	-0.596254877	0.209939	-2.840133932	0.00450946	0.049028482	Doa	CG42320	TRUE
FBgn0266599	14168.7212	0.782552946	0.186341297	4.199567996	2.67E-05	0.000991384	Hsc70-4	CG4264	TRUE
FBgn0000017	16087.84941	-0.67615807	0.187613389	-3.603996881	0.000313361	0.006901303	Abl	CG4032
FBgn0000024	5176.690386	-0.535024936	0.14690015	-3.642099307	0.000270424	0.006166498	Ace	CG17907
FBgn0000038	593.0927047	-0.962306109	0.239559736	-4.016977665	5.89E-05	0.001881085	nAChRbeta1	CG11348
FBgn0000043	149.0020715	0.820770242	0.303011511	2.708709777	0.00675454	0.063837969	Act42A	CG12051
FBgn0000044	624.7772215	1.793452604	0.2408604	7.446025174	9.62E-14	3.00E-11	Act57B	CG10067
FBgn0000046	127.2653605	1.563254936	0.412947602	3.785601191	0.000153337	0.003951122	Act87E	CG18290
FBgn0000064	3353.264443	0.475537477	0.173190051	2.745755172	0.00603718	0.059127616	Ald	CG6058
FBgn0000083	744.4799994	1.02099022	0.218712887	4.668175871	3.04E-06	0.000176958	AnxB9	CG5730
FBgn0000084	341.615683	0.634919156	0.229032167	2.772183332	0.005568167	0.056393631	AnxB10	CG9579
FBgn0000100	1826.552784	0.548004067	0.187518217	2.922404426	0.003473402	0.040914691	RpLP0	CG7490
FBgn0000152	43.78904766	1.180322739	0.447489156	2.637656632	0.008348106	0.073416324	Axs	CG9703
FBgn0000179	486.4111458	-0.557978721	0.180110921	-3.097972729	0.001948494	0.027212904	bi	CG3578
FBgn0000246	61.79846071	1.077165447	0.403689633	2.668300987	0.007623593	0.068941837	c(3)G	CG17604
FBgn0000256	1874.212771	-0.657978495	0.171985338	-3.825782493	0.000130357	0.0034363	capu	CG3399
FBgn0000259	811.334348	-0.435064181	0.17060648	-2.550103494	0.010769094	0.088673847	CkIIbeta	CG15224
FBgn0000308	1371.036623	0.466257745	0.156816025	2.973278699	0.002946368	0.036500257	chic	CG9553
FBgn0000346	1447.781838	-0.510060468	0.16755867	-3.044070892	0.002334001	0.030802243	comt	CG1618
FBgn0000395	462.3832807	2.150079443	0.350982863	6.125881537	9.02E-10	1.60E-07	cv-2	CG15671
FBgn0000422	737.4365845	-0.844503696	0.263750582	-3.201902677	0.001365231	0.020662904	Ddc	CG10697
FBgn0000439	185.4488749	1.136025631	0.26284023	4.322114732	1.55E-05	0.000647501	Dfd	CG2189
FBgn0000448	593.3622912	-0.778667976	0.247789638	-3.142455771	0.00167537	0.024226982	Hr46	CG33183
FBgn0000473	579.1116616	-0.500364168	0.192030903	-2.605643986	0.009170172	0.078898513	Cyp6a2	CG9438
FBgn0000479	4566.373546	-0.516036767	0.156936943	-3.288179052	0.001008377	0.016629344	dnc	CG32498
FBgn0000535	14266.11675	-1.003379743	0.213322583	-4.703579566	2.56E-06	0.000154993	eag	CG10952
FBgn0000556	15317.23125	0.488997143	0.181331807	2.69669812	0.007003072	0.065642964	Ef1alpha48D	CG8280
FBgn0000566	105.0270887	0.894277134	0.3084111	2.899626941	0.00373607	0.042716484	Eip55E	CG5345
FBgn0000567	2094.339568	-0.548396951	0.187936871	-2.917984906	0.003523014	0.041123109	Eip74EF	CG32180
FBgn0000588	879.3903299	-0.764002589	0.232874419	-3.280749304	0.001035317	0.016831253	esc	CG14941
FBgn0000625	270.155586	-0.579849402	0.223118403	-2.59884166	0.009353891	0.079828189	eyg	CG10488
FBgn0000711	4835.812949	-0.431975926	0.157645935	-2.740165335	0.006140828	0.059654589	flw	CG2096
FBgn0000721	1244.720507	0.434487817	0.161469598	2.690833584	0.007127374	0.066301302	for	CG10033
FBgn0000723	5188.601408	-0.626596347	0.20888326	-2.999744197	0.002702064	0.034259745	FER	CG8874
FBgn0001083	652.1713236	-1.508502166	0.210129539	-7.178915313	7.03E-13	2.01E-10	fw	CG1500
FBgn0001087	3088.32284	-0.50683427	0.195071627	-2.598195736	0.009371506	0.079828189	g	CG10986
FBgn0001137	38.78961277	1.308405637	0.471832824	2.773028007	0.005553734	0.056340883	grk	CG17610
FBgn0001168	375.7238365	0.735264587	0.230838624	3.185188744	0.001446596	0.02154634	h	CG6494
FBgn0001217	215.082209	0.67749182	0.226513849	2.99095099	0.002781101	0.034999769	Hsc70-2	CG7756
FBgn0001224	48.35240394	2.116779106	0.532654933	3.974015772	7.07E-05	0.002180853	Hsp23	CG4463
FBgn0001225	37.39388764	2.195780618	0.585110045	3.752765203	0.000174895	0.004385983	Hsp26	CG4183
FBgn0001234	83099.72539	-0.725116656	0.258697759	-2.802949115	0.005063766	0.053040888	Hsromega	CR31400
FBgn0001258	45.97175138	4.29593859	0.645747539	6.652659641	2.88E-11	7.06E-09	ImpL3	CG10160
FBgn0001297	2053.510823	0.765517136	0.168535009	4.542184687	5.57E-06	0.000292773	kay	CG33956
FBgn0001404	2507.845561	-0.526195214	0.152596712	-3.448273597	0.000564182	0.010748662	egh	CG9659
FBgn0001961	712.5135148	0.508922109	0.193597602	2.628762462	0.00856962	0.07485345	Arpc1	CG8978
FBgn0001978	823.3076007	0.654827572	0.199082835	3.289221652	0.001004649	0.016594414	stc	CG3647
FBgn0001987	566.4269746	1.079661487	0.237053704	4.554501661	5.25E-06	0.000281885	Gli	CG3903
FBgn0002121	1158.091707	0.759195229	0.207691756	3.655394143	0.000256787	0.005988021	l(2)gl	CG2671
FBgn0002183	343.5873063	0.515819342	0.205534486	2.50964864	0.012085134	0.096559286	dre4	CG1828
FBgn0002354	180.1843872	1.364677184	0.269052284	5.072163529	3.93E-07	3.32E-05	l(3)87Df	CG7620
FBgn0002521	1706.391551	-0.631390704	0.153170753	-4.122136184	3.75E-05	0.001311523	pho	CG17743
FBgn0002542	77.42688819	1.032669144	0.343532867	3.006027206	0.002646853	0.033722021	lds	CG2684
FBgn0002563	299.9003588	-1.357748958	0.233364731	-5.818141214	5.95E-09	8.52E-07	Lsp1beta	CG4178
FBgn0002567	2257.264113	-0.551716087	0.161860373	-3.408592713	0.000652989	0.012061571	ltd	CG8024
FBgn0002590	1306.252208	0.667470185	0.170177969	3.922189152	8.77E-05	0.00259499	RpS5a	CG8922
FBgn0002593	860.6671721	0.804289312	0.18276176	4.400752704	1.08E-05	0.000494168	RpLP1	CG4087
FBgn0002607	1637.061048	0.664804927	0.160318325	4.146780633	3.37E-05	0.001215155	RpL19	CG2746
FBgn0002622	1943.08758	0.690868441	0.157282467	4.392533087	1.12E-05	0.00050871	RpS3	CG6779
FBgn0002626	477.3429723	0.792170659	0.198203256	3.996759063	6.42E-05	0.002015359	RpL32	CG7939
FBgn0002641	311.6592464	0.568277881	0.219557514	2.588287093	0.009645455	0.08168916	mal	CG1692
FBgn0002716	343.865199	-0.652340417	0.228444767	-2.855571724	0.004295942	0.047427617	mei-W68	CG7753
FBgn0002723	645.381533	-0.485663466	0.178017777	-2.728173966	0.006368601	0.06128961	Met	CG1705
FBgn0002773	467.5215746	1.051309617	0.222913788	4.716216203	2.40E-06	0.000149751	Mlc2	CG2184
FBgn0002778	104.0550317	-1.535451332	0.376132338	-4.082210374	4.46E-05	0.00152248	mnd	CG3297
FBgn0002789	133.5996928	1.75322956	0.354214125	4.949631972	7.44E-07	5.51E-05	Mp20	CG4696
FBgn0002891	382.1066328	1.691593674	0.222146662	7.614760728	2.64E-14	1.01E-11	mus205	CG1925
FBgn0002905	133.3757525	1.282971285	0.281762533	4.553377882	5.28E-06	0.000281928	mus308	CG6019
FBgn0002921	56791.97846	-0.66619594	0.152536329	-4.367457547	1.26E-05	0.000548984	Atpalpha	CG5670
FBgn0003011	53.12850127	-1.182635294	0.439775619	-2.68917885	0.007162803	0.066510822	ort	CG7411
FBgn0003016	1402.050462	-0.636077758	0.176321319	-3.607492053	0.000309171	0.006838252	osp	CG3479
FBgn0003060	18.16286218	2.161708657	0.692475998	3.121709149	0.001798045	0.025564564	CG9757	CG9757
FBgn0003068	1497.415621	2.202793188	0.845505595	2.605296998	0.009179465	0.078909714	per	CG2647
FBgn0003091	6661.531904	-0.651312981	0.215163475	-3.027061074	0.002469441	0.032144815	Pkc53E	CG6622
FBgn0003149	294.9149837	0.999665869	0.287947377	3.471696387	0.000517181	0.009963707	Prm	CG5939
FBgn0003162	514.2628622	-0.567148969	0.197166664	-2.876495226	0.004021183	0.045099381	Pu	CG9441
FBgn0003187	15.45666538	2.73343825	0.851302963	3.210887743	0.001323256	0.020417367	qua	CG6433
FBgn0003209	1213.935025	0.757825083	0.161591814	4.689749215	2.74E-06	0.000163842	raw	CG12437
FBgn0003227	65.19503313	1.252887368	0.427752871	2.928998151	0.003400564	0.040379744	rec	CG31293
FBgn0003231	890.8104428	0.482888947	0.164467092	2.936082474	0.003323859	0.039651642	ref(2)P	CG10360
FBgn0003250	23954.83428	0.722863384	0.268436862	2.692861851	0.007084162	0.066018493	Rh4	CG9668
FBgn0003256	3083.617418	-0.486841789	0.151983293	-3.203258585	0.001358819	0.020656856	rl	CG12559
FBgn0003261	4414.192543	-0.378590777	0.142154714	-2.663230551	0.007739437	0.069486389	Rm62	CG10279
FBgn0003268	135.6182832	0.923737517	0.276592308	3.339707901	0.000838666	0.014601563	rod	CG1569
FBgn0003274	433.0952633	0.674581674	0.209866896	3.21433102	0.001307488	0.02023466	RpLP2	CG4918
FBgn0003279	4452.528731	0.672714761	0.149950078	4.486258152	7.25E-06	0.000360919	RpL4	CG5502
FBgn0003295	158.4347232	-0.830763354	0.275936422	-3.010705685	0.002606414	0.033289101	ru	CG1214
FBgn0003308	1865.228774	1.606080941	0.183428362	8.755902963	2.02E-18	9.07E-16	ry	CG7642
FBgn0003328	353.0913809	0.775608745	0.269801549	2.874737925	0.00404363	0.045252652	scb	CG8095
FBgn0003360	4296.821672	-0.690421862	0.156607124	-4.408623584	1.04E-05	0.000482988	sesB	CG16944
FBgn0003380	39485.72459	-1.406583133	0.24935659	-5.640850051	1.69E-08	2.15E-06	Sh	CG12348
FBgn0003392	12329.72594	-0.564884481	0.162596768	-3.47414336	0.000512487	0.00989177	shi	CG18102
FBgn0003463	1229.1196	0.594469265	0.161690886	3.676578693	0.000236383	0.005600918	sog	CG9224
FBgn0003464	3836.122111	0.45438027	0.169330323	2.683395752	0.007287869	0.066888752	sol	CG1391
FBgn0003495	140.4492946	0.961319761	0.287528085	3.343394304	0.000827602	0.014457789	spz	CG6134
FBgn0003514	416.3372839	0.520540801	0.201033239	2.589327038	0.009616372	0.081509823	sqh	CG3595
FBgn0003517	1741.048887	0.766659628	0.178017776	4.306646487	1.66E-05	0.000675244	sta	CG14792
FBgn0003520	5482.534654	0.455646286	0.162931742	2.796547064	0.005165189	0.053639397	stau	CG5753
FBgn0003638	3213.408233	-0.531824986	0.19022711	-2.795737075	0.005178151	0.053639397	su(w[a])	CG3019
FBgn0003676	263.9451855	1.428795713	0.267575506	5.339785155	9.31E-08	9.59E-06	T-cp1	CG5374
FBgn0003721	5265.912958	-0.710816528	0.162073823	-4.385757768	1.16E-05	0.000520223	Tm1	CG4898
FBgn0003884	12768.23487	-0.970503228	0.204982723	-4.734561103	2.20E-06	0.000139672	alphaTub84B	CG1913
FBgn0003887	1595.350717	0.453173229	0.171049868	2.649363212	0.008064361	0.071648214	betaTub56D	CG9277
FBgn0003941	683.6464565	0.679284486	0.160690267	4.227290801	2.37E-05	0.000892978	RpL40	CG2960
FBgn0003942	632.1656597	0.519006281	0.183362086	2.830499445	0.004647539	0.050054531	RpS27A	CG5271
FBgn0004028	164.2421517	1.081601803	0.32377814	3.340564637	0.000836082	0.014581216	wupA	CG7178
FBgn0004034	122.0620848	-1.147221697	0.349387352	-3.283523834	0.00102518	0.016772266	y	CG3757
FBgn0004045	18.62932126	6.580390752	1.538056582	4.27838015	1.88E-05	0.00074344	Yp1	CG2985
FBgn0004107	22.75029301	1.511614621	0.599279454	2.522386862	0.011656144	0.093859277	Cdk2	CG10498
FBgn0004133	540.8773091	1.148685048	0.194962496	5.891825708	3.82E-09	5.79E-07	blow	CG1363
FBgn0004143	45.83500543	-1.631324367	0.536069757	-3.043119569	0.002341393	0.030860276	nullo	CG14426
FBgn0004167	26326.90233	-0.691473055	0.193808869	-3.567809135	0.000359979	0.00763436	kst	CG12008
FBgn0004179	2495.102227	-0.465150042	0.142336201	-3.267967242	0.001083229	0.017390719	Csp	CG6395
FBgn0004197	108.280634	2.328728985	0.421873115	5.519974847	3.39E-08	3.97E-06	Ser	CG6127
FBgn0004240	19.82135489	2.116098038	0.764784976	2.766918945	0.005658882	0.056959082	Dpt	CG12763
FBgn0004242	24675.43248	-0.824712278	0.166322167	-4.95852292	7.10E-07	5.42E-05	Syt1	CG3139
FBgn0004244	2137.117488	-0.605019994	0.221803179	-2.72773365	0.006377108	0.061314225	Rdl	CG10537
FBgn0004364	1547.362458	-0.455576138	0.143131586	-3.182918243	0.001457988	0.021653429	18w	CG8896
FBgn0004368	3139.640788	-0.728507277	0.195490985	-3.72655177	0.000194117	0.004775098	Ptp4E	CG6899
FBgn0004403	615.7527549	0.475281693	0.17521139	2.712618696	0.006675387	0.063530206	RpS14a	CG1524
FBgn0004516	819.9627841	-1.117930827	0.249832544	-4.47472058	7.65E-06	0.000377322	Gad1	CG14994
FBgn0004575	19383.2166	-0.504747906	0.182180533	-2.770591891	0.005595451	0.05659697	Syn	CG3985
FBgn0004583	258.4307158	0.706784919	0.247448312	2.856293154	0.004286192	0.047427617	ex	CG4114
FBgn0004587	4850.08118	-0.414690259	0.162481945	-2.552223626	0.010703779	0.088467744	B52	CG10851
FBgn0004618	6811.683801	-0.480465916	0.169727109	-2.830814236	0.004642968	0.050054531	gl	CG7672
FBgn0004623	8983.312929	-0.583998895	0.201703854	-2.895328385	0.003787621	0.043089411	Gbeta76C	CG8770
FBgn0004650	69.55522092	1.214204962	0.35844985	3.387377516	0.000705642	0.012886659	fs(1)N	CG11411
FBgn0004652	5622.01195	-0.712733973	0.206641366	-3.449135032	0.000562385	0.010734271	fru	CG14307
FBgn0004687	511.4861195	0.789539572	0.183271563	4.308030996	1.65E-05	0.000673695	Mlc-c	CG3201
FBgn0004858	285.3393053	0.710350518	0.227826884	3.117939845	0.0018212	0.025855517	elB	CG4220
FBgn0004867	1552.488376	0.540455891	0.168635133	3.204883119	0.001351173	0.020598469	RpS2	CG5920
FBgn0004870	612.3736299	-0.67286759	0.239194001	-2.813062143	0.004907217	0.052035681	bab1	CG9097
FBgn0004876	8336.918989	-0.479948834	0.191358888	-2.508108404	0.012137942	0.096730001	cdi	CG6027
FBgn0004903	1078.684638	-0.446950236	0.160023003	-2.793037435	0.005221565	0.053926522	Rb97D	CG6354
FBgn0004926	178.7815236	0.857521307	0.26713774	3.210034294	0.001327191	0.020445089	eIF-2beta	CG4153
FBgn0005355	318.6947864	-0.683190992	0.250823513	-2.723791654	0.00645372	0.06170547	Su(fu)	CG6054
FBgn0005391	49.10190802	5.582612932	1.767744302	3.158043233	0.00158832	0.023267678	Yp2	CG2979
FBgn0005427	1404.806753	-0.43423765	0.161159305	-2.694462167	0.007050233	0.065881008	ewg	CG3114
FBgn0005533	574.7163506	0.447979377	0.179680237	2.493203398	0.01265963	0.099833825	RpS17	CG3922
FBgn0005564	1489.308911	-0.461360315	0.155307538	-2.970624094	0.002971953	0.036641053	Shal	CG9262
FBgn0005593	2297.86279	0.714326616	0.148598001	4.80710785	1.53E-06	0.000103836	RpL7	CG4897
FBgn0005613	35.53481102	1.592810498	0.478245612	3.330528205	0.000866814	0.014965243	Sox15	CG8404
FBgn0005616	609.6149422	0.609646689	0.199491303	3.056006358	0.002243065	0.030025027	msl-2	CG3241
FBgn0005619	2364.956524	-0.594329965	0.160844351	-3.695062718	0.000219833	0.005289675	Hdc	CG3454
FBgn0005626	657.8838584	1.91880174	0.326842749	5.870718408	4.34E-09	6.39E-07	ple	CG10118
FBgn0005664	220.4838326	-1.803163726	0.250117574	-7.209264427	5.63E-13	1.66E-10	Cry	CG16963
FBgn0005666	3294.799394	0.748254035	0.249386011	3.000384951	0.002696386	0.034259745	bt	CG32019
FBgn0005674	528.7366929	0.864613449	0.186460983	4.636967129	3.54E-06	0.000200227	Aats-glupro	CG5394
FBgn0005779	168.2427969	-0.979685995	0.314786521	-3.112223454	0.001856839	0.02621704	PpD6	CG8822
FBgn0008635	1089.476563	0.502321371	0.170984029	2.937826255	0.003305222	0.039520792	betaCOP	CG6223
FBgn0010078	428.4721522	0.554361095	0.199979949	2.772083397	0.005569876	0.056393631	RpL23	CG3661
FBgn0010173	157.2633273	1.303390959	0.321355779	4.055912612	4.99E-05	0.001660389	RpA-70	CG9633
FBgn0010238	761.1243822	0.598307794	0.204882287	2.920251443	0.003497491	0.040962838	Lac	CG12369
FBgn0010278	149.8660987	1.063107364	0.266358977	3.99125788	6.57E-05	0.002040406	Ssrp	CG4817
FBgn0010350	10044.32763	-0.52561241	0.193956799	-2.709945784	0.006729421	0.063808776	CdsA	CG7962
FBgn0010409	916.3788788	0.649238844	0.165083327	3.932794776	8.40E-05	0.002530709	RpL18A	CG6510
FBgn0010411	1450.741371	0.643758786	0.156865507	4.103890004	4.06E-05	0.001395776	RpS18	CG8900
FBgn0010412	915.9874001	0.871341075	0.157307169	5.539105935	3.04E-08	3.60E-06	RpS19a	CG4464
FBgn0010434	2292.616239	0.590716965	0.16587281	3.561264584	0.000369073	0.007795153	cora	CG11949
FBgn0010473	1818.829304	-0.602550713	0.212811409	-2.831383501	0.004634711	0.050020911	tutl	CG15427
FBgn0010482	190.636536	1.157051344	0.334248986	3.461645038	0.000536885	0.010285634	l(2)01289	CG9432
FBgn0010488	5685.412014	0.473717187	0.143805093	3.294161408	0.000987158	0.016384279	NAT1	CG3845
FBgn0010551	191.2581907	0.762320724	0.249142314	3.059780217	0.002214995	0.029765255	Phb2	CG15081
FBgn0010620	158.3101035	1.046208799	0.268441708	3.897340714	9.73E-05	0.002753859	Sip1	CG10939
FBgn0010621	336.1809811	1.283620793	0.251375413	5.106389593	3.28E-07	2.87E-05	Cct5	CG8439
FBgn0010638	87.18951447	0.98120004	0.333899483	2.938609047	0.003296887	0.039520792	Sec61beta	CG10130
FBgn0010772	3053.988253	-0.457255729	0.160187221	-2.854508158	0.004310352	0.047515297	Xe7	CG2179
FBgn0011204	791.0528446	-0.476101179	0.169522503	-2.808483661	0.004977541	0.052511272	cue	CG12086
FBgn0011225	5683.643434	-0.534974405	0.152963409	-3.497401165	0.000469815	0.009223582	jar	CG5695
FBgn0011272	1546.613592	0.634816162	0.153317059	4.140544858	3.46E-05	0.001235705	RpL13	CG4651
FBgn0011274	864.4169934	0.84788253	0.228016998	3.718505811	0.000200405	0.004906345	Dif	CG6794
FBgn0011278	34.27696427	1.61236979	0.545009456	2.95842535	0.003092151	0.037672344	lbe	CG6545
FBgn0011284	1932.514949	0.687773237	0.154977962	4.43787767	9.09E-06	0.000433515	RpS4	CG11276
FBgn0011288	2536.025057	-0.406223462	0.156426861	-2.596890705	0.009407185	0.079986429	Snap25	CG40452
FBgn0011297	54.01835009	0.98941149	0.388138625	2.549118859	0.010799549	0.088764711	l(2)not	CG4084
FBgn0011656	2291.448396	-0.652187967	0.181860295	-3.586203178	0.000335528	0.007234901	Mef2	CG1429
FBgn0011660	122.0057651	0.848261513	0.309515172	2.740613674	0.006132457	0.059629462	Pms2	CG8169
FBgn0011674	97.80929389	1.443473201	0.327682852	4.405092285	1.06E-05	0.000488722	insc	CG11312
FBgn0011722	659.5684331	0.884294234	0.220595428	4.008669809	6.11E-05	0.001935344	Tig	CG11527
FBgn0011760	2663.737225	-1.048605545	0.14878556	-7.047764198	1.82E-12	4.93E-10	ctp	CG6998
FBgn0011774	100.4666328	1.202628423	0.340756025	3.529294669	0.000416669	0.008470624	Irbp	CG5247
FBgn0011889	10.22066892	-3.816866916	1.181315625	-3.231030586	0.001233447	0.019198311	tRNA:K2:42Ac	CR30517
FBgn0011891	40.23134188	-1.760239914	0.497131958	-3.540790099	0.000398931	0.008206413	tRNA:K2:42Ae	CR32837
FBgn0011958	65.63549171	-1.188478049	0.45044286	-2.638465726	0.008328212	0.073303911	tRNA:R2:42Ad	CR30304
FBgn0013325	854.1631346	0.738175485	0.179716561	4.107442738	4.00E-05	0.001379083	RpL11	CG7726
FBgn0013334	10057.49459	-0.722045641	0.137646803	-5.24564047	1.56E-07	1.51E-05	Sap47	CG8884
FBgn0013686	86721.51713	-1.992424019	0.169064327	-11.78500545	4.66E-32	8.01E-29	mt:lrRNA	CR34094
FBgn0013688	18001.49255	-1.279015661	0.222016462	-5.760904624	8.37E-09	1.15E-06	mt:srRNA	CR34096
FBgn0013733	60259.43512	-0.410090406	0.153388066	-2.673548317	0.007505346	0.068397529	shot	CG18076
FBgn0013764	430.1367969	0.772808528	0.226513487	3.411755027	0.000645461	0.011943924	Chi	CG3924
FBgn0013772	35.59213387	-1.277836083	0.492100166	-2.596699151	0.009412432	0.079986429	Cyp6a8	CG10248
FBgn0013811	145.6241899	2.124129996	0.353050147	6.016510729	1.78E-09	2.97E-07	Dhc62B	CG15804
FBgn0013973	4012.071224	-0.738171221	0.241100556	-3.061673653	0.002201033	0.029616247	Gycbeta100B	CG1470
FBgn0014002	1792.189467	0.500543903	0.182924145	2.736346827	0.006212551	0.060181168	Pdi	CG6988
FBgn0014026	2512.846519	0.88052914	0.172846255	5.094291119	3.50E-07	3.02E-05	RpL7A	CG3314
FBgn0014135	472.7653126	2.085381795	0.217503701	9.587799133	9.00E-22	6.62E-19	bnl	CG4608
FBgn0014455	199.2813494	0.766944674	0.303075786	2.530537608	0.011388788	0.092355809	Ahcy13	CG11654
FBgn0014859	449.5329939	1.101214957	0.339220784	3.24630745	0.001169125	0.018425339	Hr38	CG1864
FBgn0015019	241.5329556	0.86694719	0.262573199	3.301735268	0.000960887	0.016202963	Cctgamma	CG8977
FBgn0015032	66.54377493	-2.045795404	0.408733428	-5.005206978	5.58E-07	4.39E-05	Cyp4c3	CG1438
FBgn0015037	1464.750205	2.941214992	0.270568499	10.87050046	1.59E-27	2.35E-24	Cyp4p1	CG10842
FBgn0015288	1261.283966	0.665842607	0.173248046	3.843290714	0.000121396	0.003246522	RpL22	CG7434
FBgn0015323	2113.703933	-0.599512235	0.227650577	-2.633475581	0.008451591	0.074010664	VAChT	CG32848
FBgn0015351	83.7189843	1.63191212	0.40160602	4.063465279	4.83E-05	0.001617982	CG14906	CG14906
FBgn0015376	46.30477671	2.525854603	0.48590497	5.19824813	2.01E-07	1.83E-05	cutlet	CG33122
FBgn0015399	1540.259691	-0.414592157	0.158697726	-2.612464385	0.008989206	0.077858608	kek1	CG12283
FBgn0015400	725.3264995	-0.92632714	0.184214817	-5.028515911	4.94E-07	3.98E-05	kek2	CG4977
FBgn0015553	258.7292213	-0.636830001	0.25240507	-2.523047585	0.011634266	0.093756353	tos	CG10387
FBgn0015609	18825.51347	-0.793031738	0.188212179	-4.21349853	2.51E-05	0.000945856	CadN	CG7100
FBgn0015737	564.9694151	0.584729014	0.174215191	3.356360656	0.000789755	0.013962274	Hmu	CG3373
FBgn0015754	2443.392023	-0.402689206	0.13979701	-2.880528041	0.003970096	0.044623537	Lis-1	CG8440
FBgn0015756	932.7070429	0.512743279	0.160329865	3.198052211	0.001383592	0.020848956	RpL9	CG6141
FBgn0015777	907.4247572	-0.549546863	0.159831829	-3.438281769	0.000585418	0.011073362	nrv2	CG9261
FBgn0015795	1060.601623	-0.468469087	0.15873776	-2.95121392	0.003165276	0.038336664	Rab7	CG5915
FBgn0015797	384.6264205	0.637786589	0.223552036	2.85296703	0.004331312	0.047593633	Rab6	CG6601
FBgn0015799	466.2549298	0.504196503	0.176437394	2.85765104	0.004267895	0.047300204	Rbf	CG7413
FBgn0015801	245.5274258	0.772675634	0.217240314	3.55677829	0.000375431	0.007900377	Reg-5	CG2928
FBgn0015872	129.905576	1.042359518	0.311209714	3.349379761	0.000809927	0.014221325	Drip	CG9023
FBgn0015949	1618.603445	0.54311738	0.175405873	3.096346604	0.001959212	0.027288646	hrg	CG9854
FBgn0016034	33.74985123	1.563355415	0.559800795	2.792699524	0.005227022	0.053928845	mael	CG11254
FBgn0016076	2436.217182	2.710891815	0.940627762	2.88200277	0.003951563	0.044561002	vri	CG14029
FBgn0016078	973.4176136	-0.789436108	0.204052391	-3.86879127	0.000109376	0.003038654	wun	CG8804
FBgn0016126	14498.27298	-0.740933519	0.174471605	-4.246728403	2.17E-05	0.000837356	CaMKI	CG1495
FBgn0016696	2143.642349	-0.574858384	0.142833372	-4.024678386	5.71E-05	0.001837649	Pitslre	CG4268
FBgn0016756	2653.631401	0.479503669	0.159333935	3.009425899	0.002617419	0.033388292	Ubp64E	CG5486
FBgn0016919	217.430573	2.924069765	0.284584107	10.27488778	9.15E-25	8.57E-22	nompB	CG12548
FBgn0017579	577.1487118	0.930524393	0.21759441	4.276416815	1.90E-05	0.00074432	RpL14	CG6253
FBgn0017590	677.4390626	-0.51476406	0.201468952	-2.55505404	0.010617131	0.08782566	klg	CG6669
FBgn0019936	223.6773	0.951630367	0.28026685	3.395443905	0.000685174	0.012565996	RpS20	CG15693
FBgn0020224	1649.606237	-0.858221294	0.17694343	-4.850258035	1.23E-06	8.70E-05	Cbl	CG7037
FBgn0020270	82.07380145	1.43658139	0.372417432	3.857449373	0.000114576	0.003131771	mre11	CG16928
FBgn0020278	307.5094657	0.889127385	0.224883478	3.953724799	7.69E-05	0.002346334	loco	CG5248
FBgn0020372	289.551902	-0.935089164	0.291805148	-3.204498517	0.00135298	0.020598469	TM4SF	CG11303
FBgn0020379	979.8801013	-0.591993921	0.152700691	-3.876825419	0.000105828	0.00295394	Rfx	CG6312
FBgn0020443	591.9208876	0.503825326	0.175951613	2.863431126	0.004190799	0.046495766	Elf	CG6382
FBgn0020545	222.629865	0.70253786	0.231373364	3.036381752	0.00239436	0.031429412	kraken	CG3943
FBgn0020653	779.4950068	0.566560952	0.159611995	3.549613883	0.000385797	0.008033142	Trxr-1	CG2151
FBgn0020764	796.2369071	0.700409642	0.184054553	3.805445889	0.000141549	0.003702906	Alas	CG3017
FBgn0020910	3237.18129	0.673729978	0.161232435	4.178625579	2.93E-05	0.001071914	RpL3	CG4863
FBgn0021738	1180.992409	-0.70974138	0.225901871	-3.141812752	0.001679054	0.024226982	Crg-1	CG32788
FBgn0021764	5200.797814	-0.491860844	0.173512961	-2.83472106	0.004586571	0.049605237	sdk	CG5227
FBgn0021872	2148.132182	0.595332153	0.14701777	4.049389069	5.14E-05	0.001685605	Xbp1	CG9415
FBgn0021979	1650.486529	-0.383406458	0.150383968	-2.54951684	0.01078723	0.088734223	l(2)k09913	CG3082
FBgn0022238	871.7246352	-0.515440707	0.168490162	-3.059173905	0.002219483	0.029786729	lolal	CG5738
FBgn0022361	4203.037881	-0.736593162	0.152977528	-4.815041615	1.47E-06	0.000100455	Pur-alpha	CG1507
FBgn0022710	2013.144477	-0.660985503	0.151111246	-4.374164865	1.22E-05	0.000535149	Ac13E	CG9210
FBgn0022959	1872.458978	0.425192793	0.157123996	2.70609713	0.006807913	0.064228462	yps	CG5654
FBgn0023023	1615.108374	0.731749547	0.218454808	3.349660986	0.000809105	0.014221325	CRMP	CG1411
FBgn0023143	2595.382887	0.573235538	0.156087022	3.672538111	0.000240153	0.005638406	Uba1	CG1782
FBgn0023214	63.8113572	2.307820464	0.422755342	5.458997762	4.79E-08	5.25E-06	edl	CG15085
FBgn0023416	581.7992293	-0.855627624	0.278790526	-3.069069944	0.002147263	0.029120843	Ac3	CG1506
FBgn0023479	1532.985979	-0.71406428	0.161304747	-4.426802628	9.56E-06	0.000449782	Tequila	CG4821
FBgn0023526	1413.935789	-0.730284105	0.195683226	-3.731970902	0.000189987	0.004684691	CG2865	CG2865
FBgn0023528	995.3432352	-0.792899182	0.157056626	-5.048492384	4.45E-07	3.61E-05	CG2924	CG2924
FBgn0024288	175.4752103	-0.969700022	0.366379062	-2.646712446	0.008127843	0.072032401	Sox100B	CG15552
FBgn0024366	86.60310097	0.946181327	0.34227005	2.764429219	0.005702248	0.057272726	CG11409	CG11409
FBgn0024728	2349.145602	-0.818436443	0.169768842	-4.820887223	1.43E-06	9.89E-05	Slip1	CG1783
FBgn0024733	1325.505394	0.537538985	0.176523552	3.045140325	0.002325718	0.03077224	RpL10	CG17521
FBgn0024833	451.8099251	0.561840993	0.185054841	3.036078332	0.002396771	0.031429412	AP-1mu	CG9388
FBgn0024963	1095.767142	-0.696359902	0.264373486	-2.634000532	0.008438536	0.073959172	GluClalpha	CG7535
FBgn0024980	791.5994978	-0.777252753	0.229897728	-3.38086314	0.000722585	0.013066116	Syx4	CG2715
FBgn0024987	1035.022959	-0.437206064	0.164087937	-2.664461952	0.007711159	0.069457692	ssx	CG3056
FBgn0024989	52.97917376	-1.180410679	0.409756003	-2.88076482	0.003967115	0.044623537	CG3777	CG3777
FBgn0024997	625.7249661	1.463127761	0.263333851	5.556170454	2.76E-08	3.30E-06	CG2681	CG2681
FBgn0025286	348.2030864	0.686194174	0.20927324	3.278938926	0.001041982	0.016878279	RpL31	CG1821
FBgn0025335	318.2332586	0.646935621	0.207719971	3.114460388	0.001842817	0.026054753	CG4585	CG4585
FBgn0025381	420.8272873	0.690512951	0.189704723	3.639935476	0.000272706	0.006191155	rush	CG14782
FBgn0025387	20.43138612	2.145396729	0.653345111	3.283711308	0.001024498	0.016772266	CG12184	CG12184
FBgn0025390	676.7335178	0.4313463	0.1674471	2.576015342	0.009994621	0.084169708	Mur2B	CG14796
FBgn0025391	857.6745016	-0.574166632	0.205359189	-2.795913996	0.005175317	0.053639397	Scgdelta	CG14808
FBgn0025469	118.407471	0.78264109	0.307190897	2.547735291	0.010842471	0.088962366	slv	CG8717
FBgn0025525	669.6670397	-0.560792123	0.214470939	-2.614769751	0.008928762	0.077469042	bab2	CG9102
FBgn0025574	2544.057985	-0.477129478	0.159711211	-2.987451392	0.00281314	0.035230907	Pli	CG5212
FBgn0025621	509.8023057	0.650816892	0.236206907	2.755283076	0.005864138	0.057913877	CG16989	CG16989
FBgn0025628	692.2473181	0.840313054	0.230825878	3.640462943	0.000272148	0.006191155	CG4199	CG4199
FBgn0025639	2761.000615	-0.421799805	0.158000594	-2.669608975	0.007593963	0.068941837	Hmt4-20	CG13363
FBgn0025676	158.7139992	0.874004781	0.260636532	3.353347182	0.000798405	0.014066939	CkIIalpha-i3	CG3217
FBgn0025678	165.9089602	0.748941314	0.257480968	2.90872494	0.00362906	0.041886586	CaBP1	CG5809
FBgn0025725	1054.652757	0.491305679	0.183171831	2.682211983	0.00731371	0.067066199	alphaCOP	CG7961
FBgn0025726	48791.077	-0.479906649	0.178402561	-2.690021076	0.007144751	0.066403016	unc-13	CG2999
FBgn0025739	8.069371681	3.706608437	1.391549617	2.663655245	0.007729674	0.069459238	pon	CG3346
FBgn0025885	2642.05408	1.055462299	0.212193865	4.974047191	6.56E-07	5.08E-05	Inos	CG11143
FBgn0025936	3536.478461	-0.410984182	0.147185211	-2.792292643	0.0052336	0.053942715	Eph	CG1511
FBgn0026015	409.5266986	0.758141779	0.213405828	3.552582351	0.00038147	0.007975268	Top3beta	CG3458
FBgn0026076	770.7086542	-0.641726679	0.167999583	-3.819811154	0.000133554	0.003502646	UBL3	CG9038
FBgn0026084	400.8406476	0.656569482	0.231042127	2.841773877	0.00448633	0.048828514	cib	CG4944
FBgn0026086	7834.974641	-0.595613872	0.159893276	-3.72507142	0.00019526	0.004791772	Adar	CG12598
FBgn0026090	120.6259648	0.724282306	0.283921872	2.550991587	0.010741692	0.088642608	CG14812	CG14812
FBgn0026160	1447.089034	-0.546617342	0.155607984	-3.512784667	0.000443437	0.0088696	tna	CG7958
FBgn0026192	1435.627474	0.48564652	0.173446226	2.799983213	0.005110526	0.053313963	par-6	CG5884
FBgn0026197	7299.005283	-0.808601378	0.174513671	-4.633455783	3.60E-06	0.000202542	noe	CG32172
FBgn0026238	1441.857034	-0.698472757	0.161335643	-4.329314601	1.50E-05	0.000634428	gus	CG2944
FBgn0026252	975.260162	0.544644732	0.217648545	2.502404657	0.012335285	0.097875117	msk	CG7935
FBgn0026372	2317.758968	0.749406519	0.177169733	4.22987892	2.34E-05	0.000891529	RpL23A	CG7977
FBgn0026403	18.14128462	1.751084797	0.680859185	2.571875119	0.010114937	0.08496712	Ndg	CG12908
FBgn0026409	5358.601467	-0.94617637	0.180089748	-5.253915781	1.49E-07	1.46E-05	Mpcp	CG4994
FBgn0026562	300.356977	-0.713345976	0.239412861	-2.979564144	0.002886588	0.035932441	BM-40-SPARC	CG6378
FBgn0026592	2135.367191	-1.002416746	0.249258318	-4.021597974	5.78E-05	0.001856052	Fie	CG1079
FBgn0026616	5278.863637	-0.765802795	0.209891947	-3.6485573	0.000263717	0.006080832	alpha-Man-IIb	CG4606
FBgn0026679	293.5222099	0.82124635	0.258978084	3.171103658	0.001518609	0.022424509	IntS4	CG12113
FBgn0026713	474.0630034	0.526419831	0.21106043	2.494166388	0.012625335	0.099772919	l(1)G0007	CG32604
FBgn0026722	464.3033508	0.671271734	0.228837622	2.933397614	0.003352742	0.039949958	drosha	CG8730
FBgn0026737	39.97701237	1.327103466	0.453206416	2.928253923	0.003408715	0.040429953	CG6171	CG6171
FBgn0027083	255.2632313	1.37319564	0.233850713	5.872103716	4.30E-09	6.39E-07	Aats-met	CG31322
FBgn0027086	985.4866151	-0.548386761	0.193396569	-2.835555787	0.004574602	0.049604301	Aats-ile	CG11471
FBgn0027088	174.3862025	0.722309469	0.27721091	2.605631468	0.009170507	0.078898513	Aats-gly	CG6778
FBgn0027090	206.5967883	0.997766178	0.256234922	3.893950789	9.86E-05	0.002784998	Aats-gln	CG10506
FBgn0027094	449.128733	0.577091269	0.210419816	2.742570924	0.006096028	0.059387301	Aats-ala	CG13391
FBgn0027108	1131.060792	-0.548600595	0.165408733	-3.316636224	0.000911082	0.015572998	Inx2	CG4590
FBgn0027111	589.7362885	-0.642158024	0.239659875	-2.679455723	0.007374196	0.06750074	miple	CG1221
FBgn0027279	11353.68082	-0.527106072	0.191398342	-2.753974076	0.005887643	0.057967301	l(1)G0196	CG14616
FBgn0027329	354.9207462	0.911279641	0.240642028	3.786868187	0.000152558	0.00394089	Tcp-1zeta	CG8231
FBgn0027493	494.5345326	0.72154063	0.214800119	3.359125834	0.000781895	0.013876512	AdSS	CG17273
FBgn0027509	754.8955674	0.527003161	0.206185259	2.555969151	0.010589251	0.087735857	CG7261	CG7261
FBgn0027513	13.69163091	2.2529395	0.898325974	2.507930934	0.01214404	0.096730001	ana2	CG8262
FBgn0027528	551.896033	-0.875186968	0.190380499	-4.597041054	4.29E-06	0.000236197	CG9634	CG9634
FBgn0027561	982.6479284	0.382684619	0.151406845	2.527525219	0.011486957	0.093024124	CG18659	CG18659
FBgn0027578	889.6328772	-0.853313093	0.257716982	-3.311047204	0.000929475	0.015808749	CG14526	CG14526
FBgn0027579	1439.799319	0.670837053	0.15965537	4.201781956	2.65E-05	0.000985387	mino	CG5508
FBgn0027584	971.8035811	0.862771397	0.187142659	4.610233712	4.02E-06	0.000222884	CG4757	CG4757
FBgn0027586	241.535202	-0.785785707	0.266509653	-2.948432439	0.003193899	0.038637936	CG5867	CG5867
FBgn0027611	753.6600089	0.520275836	0.184692988	2.816976649	0.004847805	0.051564836	LM408	CG6206
FBgn0027616	5181.318802	-0.511801106	0.184799805	-2.769489426	0.005614423	0.056677624	YT521-B	CG12076
FBgn0027794	459.3198389	0.779873627	0.239163815	3.260834537	0.001110848	0.017675835	CG14786	CG14786
FBgn0027844	281.1836842	-0.611374378	0.240668962	-2.540312527	0.011075345	0.090454503	CAH1	CG7820
FBgn0027885	1603.825988	-1.06877533	0.171840797	-6.219566899	4.99E-10	9.34E-08	Aac11	CG6582
FBgn0027932	732.0133477	0.99969581	0.247741823	4.035232319	5.45E-05	0.001779207	Akap200	CG13388
FBgn0028327	809.1816718	0.516399991	0.201143217	2.567324903	0.010248653	0.085671428	l(1)G0320	CG32701
FBgn0028369	1201.614766	-0.517485732	0.193840703	-2.669644315	0.007593163	0.068941837	kirre	CG3653
FBgn0028396	377.8295511	-0.694497719	0.240054398	-2.893084755	0.003814783	0.043350576	TotA	CG31509
FBgn0028397	3463.871349	-0.598755118	0.158280613	-3.78287085	0.00015503	0.00398477	Tob	CG9214
FBgn0028412	37.00802208	-1.534351729	0.592498529	-2.589629601	0.009607925	0.081505253	Mst33A	CG6541
FBgn0028425	322.8229359	-1.01388903	0.253274176	-4.003128328	6.25E-05	0.001970319	JhI-21	CG12317
FBgn0028482	1394.445373	-0.479421142	0.177301298	-2.703991153	0.006851211	0.064488982	CG16857	CG16857
FBgn0028494	21366.4096	0.705507899	0.148251404	4.758861487	1.95E-06	0.000125479	CG6424	CG6424
FBgn0028497	1579.435239	1.072545628	0.220915078	4.855013236	1.20E-06	8.56E-05	CG3530	CG3530
FBgn0028515	192.2066773	1.018396155	0.234098642	4.35028647	1.36E-05	0.000586334	EndoGI	CG4930
FBgn0028550	1190.701707	0.669516232	0.201545281	3.321914703	0.00089402	0.015332223	Atf3	CG11405
FBgn0028582	30266.24215	-0.728653788	0.19758166	-3.687861447	0.000226147	0.005408107	lqf	CG8532
FBgn0028583	11.55004224	5.882155153	1.617496896	3.636578943	0.000276283	0.006258569	lcs	CG12794
FBgn0028622	387.1866342	0.608508201	0.216608961	2.809247586	0.004965744	0.052494282	qsm	CG13432
FBgn0028648	20.651192	2.192947116	0.714284022	3.070133234	0.002139633	0.029074834	mRpL50	CG8612
FBgn0028663	201.5177742	0.897304046	0.248581259	3.609701114	0.00030655	0.006794863	VhaM9.7-b	CG7625
FBgn0028664	528.9152	-0.828744063	0.215465216	-3.846300942	0.000119914	0.003235493	VhaM9.7-c	CG11589
FBgn0028686	186.7373211	0.61958176	0.2381838	2.601275827	0.009287774	0.079509212	Rpt3	CG16916
FBgn0028703	5051.638408	-0.473625393	0.171981522	-2.753931868	0.005888402	0.057967301	Nhe3	CG11328
FBgn0028737	245.4571267	0.830727909	0.277483426	2.993792897	0.002755329	0.034760314	Ef1beta	CG6341
FBgn0028863	7125.177357	-0.493826156	0.181555951	-2.719966777	0.006528848	0.062308178	CG4587	CG4587
FBgn0028888	6633.643097	-0.843527739	0.256676578	-3.286344808	0.001014967	0.01668463	CG4168	CG4168
FBgn0028894	95.43202592	0.984237887	0.37722176	2.609175801	0.00907606	0.078413204	CG5869	CG5869
FBgn0028969	531.4398088	0.69311117	0.173935135	3.984883045	6.75E-05	0.002089671	deltaCOP	CG14813
FBgn0028984	560.0433783	0.652069633	0.253222376	2.575086943	0.010021489	0.084319583	Spn88Ea	CG18525
FBgn0028990	248.8029762	0.784346942	0.23717009	3.307107329	0.000942648	0.015927655	Spn27A	CG11331
FBgn0028996	14018.42305	-0.627395476	0.160768309	-3.902482264	9.52E-05	0.00271089	onecut	CG1922
FBgn0029093	6531.772882	1.334025759	0.253121961	5.270288502	1.36E-07	1.35E-05	cathD	CG1548
FBgn0029128	179.6914653	0.763366272	0.278457162	2.741413675	0.006117543	0.059540622	tyn	CG17131
FBgn0029137	203.0648886	-0.696640076	0.255719546	-2.72423476	0.006445068	0.061697089	Patsas	CG6618
FBgn0029155	2006.665064	-0.711305977	0.157911522	-4.504459009	6.65E-06	0.000337858	Men-b	CG5889
FBgn0029175	506.4740502	-0.571594382	0.200929494	-2.844751018	0.004444615	0.048528228	Ext2	CG8433
FBgn0029176	2217.127856	0.46393821	0.165481072	2.803572668	0.005053984	0.052992284	Ef1gamma	CG11901
FBgn0029504	2938.608139	-0.912406265	0.194647596	-4.687477686	2.77E-06	0.000163842	CHES-1-like	CG12690
FBgn0029507	138.4026376	1.289702019	0.301511201	4.277459721	1.89E-05	0.00074367	Tsp42Ed	CG12846
FBgn0029584	94.48297662	-1.006111412	0.326186631	-3.08446551	0.002039183	0.028249804	CG11509	CG11509
FBgn0029656	197.2337407	-1.158924347	0.35659212	-3.249999883	0.001154051	0.018299691	CG10793	CG10793
FBgn0029659	46.7042065	1.558373873	0.492489362	3.164279259	0.001554675	0.022891485	CG16782	CG16782
FBgn0029745	128.2307104	-1.12117243	0.350156957	-3.201913903	0.001365178	0.020662904	Rpn13R	CG6789
FBgn0029761	13423.88358	-0.658580708	0.183398369	-3.59098455	0.000329431	0.007157611	SK	CG10706
FBgn0029766	558.6541586	2.812368369	0.337748533	8.326811512	8.30E-17	3.42E-14	CG15784	CG15784
FBgn0029785	795.4310604	0.63673747	0.174559239	3.647687027	0.000264612	0.006087841	RpL35	CG4111
FBgn0029795	507.3500685	-0.753528161	0.206647979	-3.646433729	0.000265905	0.006094539	CG15773	CG15773
FBgn0029814	640.0982113	-0.709407368	0.223276457	-3.177260059	0.001486737	0.022016945	CG15765	CG15765
FBgn0029835	498.8004583	0.99693585	0.220122448	4.529005824	5.93E-06	0.000305406	CG5921	CG5921
FBgn0029838	73.16986305	-1.108805223	0.361762875	-3.06500556	0.00217666	0.029403446	CG4666	CG4666
FBgn0029861	231.8628573	0.75649677	0.255156492	2.964834494	0.003028458	0.037159902	CG3815	CG3815
FBgn0029880	535.5577032	-1.194897857	0.336748411	-3.548340001	0.000387667	0.008055823	CG14443	CG14443
FBgn0029881	4061.74328	-0.915232238	0.217611839	-4.205801679	2.60E-05	0.00097154	pigs	CG3973
FBgn0029897	611.1723381	0.53741516	0.183839966	2.923277087	0.003463681	0.040846869	RpL17	CG3203
FBgn0029912	336.41404	0.603373461	0.20975727	2.87653182	0.004020717	0.045099381	CG4557	CG4557
FBgn0029930	387.7140149	-1.239371651	0.31667577	-3.913692708	9.09E-05	0.002629122	CG12541	CG12541
FBgn0029935	824.1966366	-0.505473216	0.18455012	-2.73894818	0.006163609	0.059763232	CG4615	CG4615
FBgn0029992	665.521575	0.523661222	0.190337735	2.751221256	0.005937353	0.05839341	Upf2	CG2253
FBgn0030010	188.548947	-1.029913706	0.293694031	-3.506757364	0.000453603	0.00899371	CG10959	CG10959
FBgn0030011	337.0594285	-0.628064715	0.227033038	-2.766402283	0.005667857	0.056993757	Gbeta5	CG10763
FBgn0030027	805.7028094	-0.999535719	0.21152554	-4.725366591	2.30E-06	0.000144361	CG1632	CG1632
FBgn0030034	459.8973323	-0.531388603	0.184826687	-2.875064264	0.004039453	0.045252652	CG10555	CG10555
FBgn0030048	27.92995031	1.753665473	0.586600738	2.989538473	0.002793993	0.035076348	CG12112	CG12112
FBgn0030051	60.53116002	1.35723535	0.396302884	3.424742553	0.000615382	0.01149048	spirit	CG2056
FBgn0030071	3389.951689	-0.710274877	0.275061827	-2.582237177	0.00981621	0.082998913	CG12661	CG12661
FBgn0030073	781.9684925	-1.013038854	0.30356986	-3.337086403	0.000846616	0.014715133	CG10962	CG10962
FBgn0030086	431.3789475	0.715559494	0.242441167	2.951476863	0.003162582	0.038336664	CG7033	CG7033
FBgn0030091	822.6148259	-0.562428816	0.173934183	-3.233572637	0.001222522	0.019091725	CG7065	CG7065
FBgn0030096	77.55328688	1.030540361	0.375266093	2.746159003	0.006029753	0.059127616	Zpr1	CG9060
FBgn0030136	562.6381905	0.597671757	0.181420222	3.294405384	0.000986301	0.016384279	RpS28b	CG2998
FBgn0030174	299.2504074	-0.655806245	0.255822631	-2.563519276	0.010361695	0.086336287	CG15312	CG15312
FBgn0030183	578.5331104	-0.915817233	0.222506146	-4.115918811	3.86E-05	0.001334279	CG15309	CG15309
FBgn0030224	47.39396433	-1.412311597	0.462258971	-3.055238914	0.002248813	0.030062926	CG12637	CG12637
FBgn0030241	17.9133342	1.919702706	0.695758351	2.759151511	0.005795166	0.057655189	feo	CG11207
FBgn0030246	638.8262618	1.051986306	0.218407122	4.816630041	1.46E-06	0.000100324	CG1582	CG1582
FBgn0030289	655.6399651	0.64677073	0.22311196	2.898861762	0.0037452	0.042748366	CG1597	CG1597
FBgn0030309	120.1205084	1.261614093	0.309870987	4.071417287	4.67E-05	0.001579098	CG1572	CG1572
FBgn0030316	229.3248971	1.108872121	0.264093925	4.198779358	2.68E-05	0.000991384	CG11695	CG11695
FBgn0030321	207.0243201	0.717836502	0.242578995	2.959186565	0.003084523	0.03762388	CG1703	CG1703
FBgn0030331	76.55984023	-0.900196018	0.352000117	-2.557374203	0.01054657	0.087452529	CG15221	CG15221
FBgn0030336	1602.333621	-0.60674594	0.197058428	-3.079015435	0.002076859	0.02857969	CG1578	CG1578
FBgn0030349	3408.574067	1.161813988	0.182847162	6.354017067	2.10E-10	4.41E-08	CG10353	CG10353
FBgn0030369	8.096795743	6.348994886	1.538013867	4.128047883	3.66E-05	0.001288892	Cyp318a1	CG1786
FBgn0030396	47.48158771	1.368247086	0.473825325	2.887661367	0.003881175	0.043815189	CG2556	CG2556
FBgn0030412	3313.334364	-0.719449839	0.166736253	-4.314897481	1.60E-05	0.000656884	Tomosyn	CG17762
FBgn0030417	261.1074427	-0.65706194	0.242305283	-2.711711161	0.006693689	0.063586962	CG15725	CG15725
FBgn0030421	1075.597895	-0.734111991	0.172805335	-4.248202127	2.15E-05	0.000834995	CG3812	CG3812
FBgn0030481	131.2433955	0.781014452	0.280224418	2.787103485	0.005318149	0.054487241	CG1662	CG1662
FBgn0030508	1130.813365	-0.887106805	0.20656072	-4.294653921	1.75E-05	0.000704537	CG15760	CG15760
FBgn0030518	37.39266729	-1.787026607	0.539400893	-3.312984149	0.000923062	0.015725622	CG11134	CG11134
FBgn0030582	618.1871945	0.590723308	0.189232525	3.121679582	0.001798225	0.025564564	CG14411	CG14411
FBgn0030592	66.90243809	-1.193071529	0.395212409	-3.018810902	0.002537689	0.032654129	CG9514	CG9514
FBgn0030610	38.04373	1.467404676	0.501305371	2.927167276	0.003420648	0.040524855	CG9065	CG9065
FBgn0030614	441.7808295	-0.577836962	0.221032204	-2.614265934	0.008941941	0.077514367	CG9072	CG9072
FBgn0030616	819.0966592	0.738513431	0.172806951	4.273632672	1.92E-05	0.000750825	RpL37a	CG9091
FBgn0030691	60.21038818	1.36219147	0.434613001	3.134263051	0.001722863	0.024731967	Efhc1.1	CG8959
FBgn0030721	59.80309908	3.399433443	0.480075085	7.081045344	1.43E-12	3.99E-10	CG12698	CG12698
FBgn0030725	450.8106703	-0.796735035	0.242699539	-3.282804077	0.001027801	0.016785755	CG8958	CG8958
FBgn0030749	206.8386958	0.976457373	0.244425956	3.994900491	6.47E-05	0.002015359	AnxB11	CG9968
FBgn0030757	310.8728704	-0.906920304	0.252139573	-3.596897918	0.000322035	0.007062154	CG9902	CG9902
FBgn0030773	1210.085114	-0.576082523	0.170126013	-3.386210693	0.00070865	0.012886659	CG9676	CG9676
FBgn0030847	1146.237464	-0.586578496	0.155498087	-3.772255382	0.000161779	0.004117164	CG12991	CG12991
FBgn0030855	79.66269599	0.836411722	0.333437401	2.508452021	0.012126143	0.096730001	CG5800	CG5800
FBgn0030859	18.63440384	2.16900141	0.864804243	2.508083682	0.012138792	0.096730001	CG12990	CG12990
FBgn0030886	323.0295808	-1.329420619	0.271566003	-4.895386774	9.81E-07	7.17E-05	CG12672	CG12672
FBgn0030894	188.4816797	1.202187154	0.25190366	4.772408451	1.82E-06	0.000120272	CG7192	CG7192
FBgn0030897	530.843002	-0.655161019	0.239536867	-2.735115582	0.006235838	0.060285937	Frq1	CG5744
FBgn0030932	124.2768188	0.743442983	0.278600692	2.668489369	0.007619319	0.068941837	Ggt-1	CG6461
FBgn0030936	107.7575113	-0.815920151	0.318038035	-2.56547979	0.010303322	0.085988942	CG6481	CG6481
FBgn0030937	53.57342254	-1.291310403	0.458071031	-2.819017828	0.004817084	0.051500654	CG15042	CG15042
FBgn0030945	324.0398098	0.673138754	0.203454632	3.308544743	0.000937822	0.015872137	Ing3	CG6632
FBgn0030961	162.035527	-0.928878896	0.276633605	-3.357794855	0.000785669	0.013913901	CG7058	CG7058
FBgn0030981	8.083379721	3.100829508	1.185897601	2.614753166	0.008929196	0.077469042	CG14191	CG14191
FBgn0030993	35.09150326	1.467272046	0.531409868	2.761092962	0.005760828	0.057463969	Mec2	CG7635
FBgn0030997	1702.856759	-0.549866133	0.155344517	-3.539655883	0.000400649	0.008206413	CG7990	CG7990
FBgn0031011	1656.382506	-0.802654618	0.203556516	-3.94315364	8.04E-05	0.002437821	CG8034	CG8034
FBgn0031020	515.1488162	0.902641696	0.240799781	3.748515437	0.000177884	0.004450132	Nat1	CG12202
FBgn0031030	7423.242675	-0.610461287	0.187939369	-3.248182068	0.001161449	0.018360518	Tao	CG14217
FBgn0031068	61.86196991	1.480215894	0.437143497	3.38610983	0.00070891	0.012886659	Alr	CG12534
FBgn0031078	693.8755941	0.591320338	0.23541384	2.51183336	0.012010579	0.096190318	Nup205	CG11943
FBgn0031080	23.30355628	1.565504724	0.596659097	2.623784223	0.008695886	0.075699741	CG12655	CG12655
FBgn0031081	393.1701305	-0.696628686	0.23848464	-2.921063114	0.003488392	0.040953176	Nep3	CG9565
FBgn0031106	151.0145087	0.799543509	0.274265659	2.915215537	0.00355443	0.041334982	Syx16	CG1467
FBgn0031107	10754.19771	0.667639236	0.143209889	4.661963212	3.13E-06	0.000181361	HERC2	CG11734
FBgn0031148	586.0527644	1.969298328	0.222115633	8.866095118	7.58E-19	3.72E-16	Cbs	CG1753
FBgn0031150	2516.103841	-0.842676724	0.192375465	-4.38037523	1.18E-05	0.000526346	bves	CG32513
FBgn0031168	184.4402517	-0.666904242	0.239609236	-2.783299396	0.005380913	0.054966369	CG1722	CG1722
FBgn0031195	125.7642023	-0.81899905	0.302372615	-2.708575472	0.006757274	0.063837969	CG17600	CG17600
FBgn0031208	99.83666574	1.527546991	0.415458406	3.676774786	0.000236201	0.005600918	CG11023	CG11023
FBgn0031209	51.18043085	1.473549459	0.472809496	3.116581777	0.001829609	0.025939179	Ir21a	CG2657
FBgn0031260	207.8983974	0.741888179	0.242631189	3.057678542	0.002230587	0.02989683	Spp	CG11840
FBgn0031263	43.28643564	1.934748662	0.504505306	3.834942147	0.000125594	0.003327753	CG2789	CG2789
FBgn0031284	81.22690562	-0.883452448	0.338412996	-2.610574828	0.009039019	0.078158703	CG3876	CG3876
FBgn0031285	2415.946969	-0.488451277	0.16779098	-2.911069925	0.003601934	0.041754323	CG3662	CG3662
FBgn0031292	111.7303913	-0.908074198	0.322276571	-2.817686046	0.004837108	0.051504209	CG15824	CG15824
FBgn0031304	1696.672688	0.690633005	0.214805769	3.215151104	0.001303759	0.02020728	CG4552	CG4552
FBgn0031306	1116.559903	-0.595369288	0.234295305	-2.541106355	0.01105023	0.090392635	CG4577	CG4577
FBgn0031307	30.01402838	3.321786346	0.622720222	5.334315839	9.59E-08	9.79E-06	MFS3	CG4726
FBgn0031497	149.4722765	0.921311649	0.268133758	3.436015133	0.000590338	0.011143981	CG17259	CG17259
FBgn0031526	23.15899433	-1.736471771	0.612551551	-2.834817359	0.004585189	0.049605237	CG8838	CG8838
FBgn0031530	1058.475315	-0.68472297	0.15626884	-4.381698677	1.18E-05	0.000525423	pgant2	CG3254
FBgn0031531	43.01223206	-1.227327975	0.461077196	-2.661870907	0.007770767	0.069697403	CG8840	CG8840
FBgn0031549	13.69336044	2.25853107	0.85509944	2.641249619	0.008260084	0.072890995	Spindly	CG15415
FBgn0031571	477.0233617	0.949140064	0.218602308	4.341857472	1.41E-05	0.000604235	CG3921	CG3921
FBgn0031589	706.0868383	0.480155857	0.180073891	2.66643795	0.007665976	0.069127918	CG3714	CG3714
FBgn0031626	114.8988383	-1.280768615	0.350855477	-3.650416478	0.000261815	0.006064116	CG15631	CG15631
FBgn0031627	2945.232447	-0.644510465	0.177272182	-3.635711244	0.000277215	0.006265904	CG15630	CG15630
FBgn0031643	283.8965013	1.285538166	0.248211612	5.179202357	2.23E-07	2.01E-05	CG3008	CG3008
FBgn0031693	1688.311512	-0.603239395	0.218940369	-2.755268013	0.005864408	0.057913877	Cyp4ac1	CG14032
FBgn0031694	1417.389711	-0.858364944	0.231588323	-3.706425837	0.000210205	0.005109859	Cyp4ac2	CG17970
FBgn0031695	2118.994973	-0.655044945	0.228539209	-2.866225652	0.00415398	0.046286568	Cyp4ac3	CG14031
FBgn0031738	1976.842504	-0.675549947	0.154448216	-4.373957594	1.22E-05	0.000535149	CG9171	CG9171
FBgn0031770	355.9687011	-0.642801446	0.212870038	-3.019689622	0.002530338	0.032641049	CG13995	CG13995
FBgn0031773	210.0582236	0.756732061	0.25305485	2.9903875	0.002786237	0.035021645	Fbw5	CG9144
FBgn0031774	131.6916671	0.823094335	0.281400822	2.924989096	0.003444683	0.040669355	CG9147	CG9147
FBgn0031775	289.1326493	1.299779036	0.258661116	5.025026789	5.03E-07	4.02E-05	CG9150	CG9150
FBgn0031800	100.9515819	-1.141572743	0.350292409	-3.258913739	0.001118397	0.017761656	CG9497	CG9497
FBgn0031808	83.9325037	-0.888093527	0.345768806	-2.56846052	0.010215135	0.085577294	CG9507	CG9507
FBgn0031836	2286.825956	-0.637903558	0.165049272	-3.864928034	0.000111122	0.003070601	CG11050	CG11050
FBgn0031850	430.35587	-0.633521206	0.246171783	-2.573492371	0.010067787	0.08464003	Tsp	CG11326
FBgn0031857	297.2145264	0.921826201	0.319184162	2.888069994	0.003876136	0.043810411	CG11321	CG11321
FBgn0031866	705.3421321	-0.705925097	0.20114112	-3.509601098	0.000448779	0.008943897	Nlg2	CG13772
FBgn0031879	1412.572191	0.61951596	0.196992863	3.144865002	0.001661635	0.024155812	uif	CG9138
FBgn0031896	511.0211514	-0.504899177	0.189205752	-2.66851917	0.007618643	0.068941837	CG4502	CG4502
FBgn0031942	18.03036824	-1.821653975	0.680871125	-2.675475442	0.007462334	0.068089749	CG7203	CG7203
FBgn0031980	299.9659319	0.802440856	0.238534376	3.364047019	0.000768085	0.013696622	RpL36A	CG7424
FBgn0031995	1277.190812	-0.532778634	0.190875192	-2.791240847	0.005250639	0.053956462	CG8475	CG8475
FBgn0032001	57.44868877	0.95604881	0.382811027	2.497443235	0.012509249	0.099026752	CG8360	CG8360
FBgn0032010	462.3703549	0.783184275	0.202773531	3.862359514	0.000112297	0.003094777	CG8086	CG8086
FBgn0032032	85.78792832	1.24158612	0.45566244	2.724793642	0.006434169	0.061690211	CG17294	CG17294
FBgn0032116	46.33035989	1.383762207	0.430761289	3.212364346	0.001316473	0.02034316	Mco1	CG3759
FBgn0032122	61.5103747	-1.263319624	0.476288052	-2.652427703	0.007991524	0.071191563	CG31883	CG31883
FBgn0032156	1065.956942	0.707096879	0.209979357	3.367459024	0.000758643	0.013575231	CG13124	CG13124
FBgn0032187	626.5977531	-1.289288783	0.21576187	-5.975517291	2.29E-09	3.64E-07	CG4839	CG4839
FBgn0032233	324.4862954	-0.967764084	0.197657719	-4.896161339	9.77E-07	7.17E-05	dpr19	CG13140
FBgn0032252	203.6967874	1.637798288	0.314798072	5.20269479	1.96E-07	1.81E-05	loh	CG6232
FBgn0032253	145.2534783	1.586416805	0.290324918	5.464280551	4.65E-08	5.15E-06	CG5322	CG5322
FBgn0032283	50.19662297	1.102034713	0.401412536	2.745391871	0.006043868	0.059127616	CG7296	CG7296
FBgn0032305	2543.260999	-0.458623337	0.170799049	-2.685163286	0.007249438	0.066773867	CG6700	CG6700
FBgn0032368	44.01357608	-1.931846081	0.471139018	-4.100373791	4.12E-05	0.001412447	spag4	CG6589
FBgn0032381	581.6730628	-0.770416187	0.263261934	-2.926424551	0.003428827	0.040575105	Mal-B1	CG14934
FBgn0032405	51.18238119	-1.311012056	0.441726408	-2.967927732	0.002998148	0.036919848	CG14946	CG14946
FBgn0032444	229.7272534	1.119918285	0.282757605	3.960700841	7.47E-05	0.002292391	CG5525	CG5525
FBgn0032451	304.9205472	0.588434011	0.22053372	2.668226933	0.007625273	0.068941837	spict	CG12292
FBgn0032507	94.79657786	3.238388086	0.426860327	7.586528623	3.29E-14	1.13E-11	CG9377	CG9377
FBgn0032515	1383.122142	0.462135013	0.167728614	2.755254475	0.00586465	0.057913877	loqs	CG6866
FBgn0032518	1072.197125	0.413827011	0.156559966	2.643249238	0.008211457	0.072536522	RpL24	CG9282
FBgn0032587	345.2925294	1.26033296	0.228888528	5.506317742	3.66E-08	4.15E-06	CG5953	CG5953
FBgn0032590	633.4549387	-0.821080027	0.216559576	-3.79147412	0.000149756	0.003878223	CG4631	CG4631
FBgn0032597	61.38920656	1.034130666	0.375939937	2.750786935	0.00594523	0.058415142	CG17904	CG17904
FBgn0032600	7493.982999	-0.78771611	0.193181763	-4.077590437	4.55E-05	0.001547915	CG17912	CG17912
FBgn0032609	140.08485	-1.476604679	0.345717263	-4.271133777	1.94E-05	0.000756424	CG13280	CG13280
FBgn0032637	87.14100421	-1.135171977	0.359473739	-3.157871778	0.001589254	0.023267678	CG5050	CG5050
FBgn0032648	30.6227188	2.035323428	0.673257758	3.023096879	0.002502021	0.032451328	CG15144	CG15144
FBgn0032650	9.578317319	6.578745451	1.475210986	4.459528511	8.21E-06	0.000397473	CG7094	CG7094
FBgn0032666	5606.558745	-0.960847119	0.200509848	-4.792019589	1.65E-06	0.000110506	CG5758	CG5758
FBgn0032681	1228.353854	-0.730355744	0.207065023	-3.527180661	0.00042001	0.00852174	CG10283	CG10283
FBgn0032685	516.7365829	0.696198067	0.1963787	3.545181161	0.000392343	0.008103973	CG10211	CG10211
FBgn0032699	195.9022178	0.904532971	0.260009396	3.478847245	0.000503576	0.009756303	CG10383	CG10383
FBgn0032700	248.4232473	-0.849746195	0.216620308	-3.922744832	8.75E-05	0.00259499	CG10338	CG10338
FBgn0032705	63.03456337	1.210438997	0.37105692	3.262138319	0.001105752	0.017675835	Grip71	CG10346
FBgn0032713	460.8167834	-0.850994225	0.285079026	-2.985116924	0.002834699	0.035457825	CG17323	CG17323
FBgn0032741	956.9022144	1.046383528	0.286254033	3.655436812	0.000256744	0.005988021	Side	CG10446
FBgn0032774	426.5186602	1.065017921	0.227152867	4.688551534	2.75E-06	0.000163842	CG17549	CG17549
FBgn0032797	2214.925894	-0.745315292	0.23711309	-3.143290372	0.0016706	0.024226982	CG10186	CG10186
FBgn0032821	2248.362565	1.091950266	0.262294155	4.163075102	3.14E-05	0.001135542	CdGAPr	CG10538
FBgn0032873	413.5160806	-0.655300316	0.257171283	-2.548108437	0.01083088	0.088951298	CG2614	CG2614
FBgn0032886	545.3857707	-0.970731285	0.248174864	-3.911481074	9.17E-05	0.002641006	CG9328	CG9328
FBgn0032897	263.3330613	1.494020721	0.262656466	5.688117051	1.28E-08	1.70E-06	CG9336	CG9336
FBgn0032899	61.97233709	1.399536017	0.383827885	3.646259359	0.000266085	0.006094539	CG9338	CG9338
FBgn0032943	1728.020996	-0.631010572	0.178289949	-3.539238046	0.000401284	0.008206413	Tsp39D	CG8666
FBgn0032946	31484.74886	-0.706328433	0.141119253	-5.005188284	5.58E-07	4.39E-05	nrv3	CG8663
FBgn0032981	12.1625089	2.60339325	0.963327023	2.702502044	0.006881976	0.06471946	CG3635	CG3635
FBgn0032986	3892.777574	-0.486958377	0.192124765	-2.534594523	0.011257755	0.091683686	CG3262	CG3262
FBgn0033020	11.12175866	3.290675904	0.998119999	3.296874031	0.000977673	0.016305631	CG10396	CG10396
FBgn0033051	22.59337979	2.275243797	0.741814188	3.067134377	0.002161217	0.029271565	Strica	CG7863
FBgn0033067	246.4735311	-1.296213136	0.243386989	-5.325728957	1.01E-07	1.02E-05	CG11211	CG11211
FBgn0033130	35.23569086	2.466878808	0.510884368	4.828644139	1.37E-06	9.57E-05	Tsp42Ei	CG12843
FBgn0033131	64.17296159	-1.286241037	0.394464748	-3.260724928	0.001111278	0.017675835	CR12842	CR12842
FBgn0033132	2292.717802	-0.553607603	0.17123539	-3.233020952	0.001224886	0.019099694	Tsp42Ej	CG12143
FBgn0033134	229.3978498	0.859962537	0.254010448	3.385540017	0.000710384	0.012890709	Tsp42El	CG12840
FBgn0033135	102.8590213	2.356277278	0.416757017	5.653839482	1.57E-08	2.02E-06	Tsp42En	CG12839
FBgn0033153	62.8451379	1.467712893	0.371769747	3.947908363	7.88E-05	0.002396969	Gadd45	CG11086
FBgn0033165	52.46816981	-1.269038311	0.420740271	-3.016203579	0.002559613	0.032854216	CG11113	CG11113
FBgn0033177	330.3464634	0.555099928	0.198678984	2.793953932	0.00520679	0.053827864	CG11141	CG11141
FBgn0033179	524.2353851	1.052271914	0.242187726	4.344860619	1.39E-05	0.000598511	p47	CG11139
FBgn0033221	30.29008002	-1.755689476	0.547062764	-3.209301734	0.001330578	0.020445089	CG12825	CG12825
FBgn0033225	616.0200001	1.476143701	0.229661996	6.427461786	1.30E-10	2.91E-08	CG1550	CG1550
FBgn0033226	2341.985747	0.954885612	0.192776877	4.953320275	7.30E-07	5.45E-05	CG1882	CG1882
FBgn0033234	138.7279374	1.247849236	0.339666661	3.673746587	0.00023902	0.005637476	CG8791	CG8791
FBgn0033235	307.5660698	0.916441869	0.212409908	4.314496799	1.60E-05	0.000656884	CG8728	CG8728
FBgn0033342	348.3277113	0.897984228	0.278729634	3.221703467	0.001274309	0.019780584	CG8258	CG8258
FBgn0033354	49.44295807	1.592153431	0.564033566	2.822799079	0.00476064	0.051006146	FANCI	CG13745
FBgn0033395	2793.056565	2.767298346	0.229524546	12.05665536	1.79E-33	3.69E-30	Cyp4p2	CG1944
FBgn0033397	161.3184057	1.849448855	0.326414476	5.665952318	1.46E-08	1.91E-06	Cyp4p3	CG10843
FBgn0033402	341.4124099	0.714520638	0.215608811	3.31396771	0.000919821	0.015696354	Myd88	CG2078
FBgn0033442	7985.878917	-0.620140509	0.201662527	-3.075140026	0.002104037	0.028799886	CG1690	CG1690
FBgn0033454	81.58450718	1.108809902	0.335867951	3.301326899	0.000962287	0.016202963	CG1671	CG1671
FBgn0033494	5257.977893	-0.535813367	0.192361356	-2.785452219	0.005345312	0.054656873	KCNQ	CG33135
FBgn0033542	374.4246905	-0.850937215	0.218620831	-3.892297051	9.93E-05	0.002796395	CG12309	CG12309
FBgn0033574	154.1778416	0.780086164	0.286265258	2.725046586	0.006429241	0.061690211	Spn47C	CG7722
FBgn0033593	170.5480092	1.799790376	0.299152992	6.016287396	1.78E-09	2.97E-07	Listericin	CG9080
FBgn0033639	1169.894198	-0.476839676	0.172695293	-2.761161973	0.00575961	0.057463969	CG9003	CG9003
FBgn0033661	1325.165581	0.829853214	0.195537935	4.243949982	2.20E-05	0.000844633	CG13185	CG13185
FBgn0033677	180.8375952	-0.854583615	0.253905047	-3.365760641	0.000763329	0.013635413	CG8321	CG8321
FBgn0033699	534.0064801	0.606182553	0.233083137	2.600713897	0.009303	0.079573464	RpS11	CG8857
FBgn0033705	115.4460997	-1.40132336	0.420376135	-3.333498844	0.00085761	0.014856116	CG13168	CG13168
FBgn0033717	328.3344919	0.659792726	0.239189457	2.758452379	0.005807577	0.057667334	CG8839	CG8839
FBgn0033728	51.09233614	-1.413425739	0.436742334	-3.236292041	0.001210934	0.018968236	Cpr49Ae	CG8505
FBgn0033739	6390.299299	-1.008267715	0.237927885	-4.237703016	2.26E-05	0.000865245	Dyb	CG8529
FBgn0033741	63.01589688	1.014823322	0.378545848	2.680846524	0.007343619	0.067280603	CG8545	CG8545
FBgn0033760	57.80781775	1.368145783	0.482074313	2.838039168	0.004539161	0.049299404	CG8785	CG8785
FBgn0033802	257.4959149	-0.654602962	0.252093712	-2.596665169	0.009413364	0.079986429	CG17724	CG17724
FBgn0033809	65.44104282	1.215704817	0.410614812	2.960694019	0.003069467	0.037484595	CG4630	CG4630
FBgn0033814	939.5698187	0.521381661	0.175746191	2.966674025	0.003010399	0.037026476	CG4670	CG4670
FBgn0033863	232.4792017	-0.744371436	0.293665142	-2.534762657	0.011252354	0.091683686	CG13337	CG13337
FBgn0033872	5344.101342	-1.171119919	0.14229032	-8.230496045	1.86E-16	7.39E-14	CG6329	CG6329
FBgn0033904	44.67825925	-1.27143413	0.438931286	-2.896658707	0.003771598	0.04300206	CG18327	CG18327
FBgn0033911	231.7740466	-0.749265625	0.278792747	-2.687536293	0.007198128	0.066658675	VGAT	CG8394
FBgn0033912	667.287876	0.767541052	0.163579104	4.692170539	2.70E-06	0.000162936	RpS23	CG8415
FBgn0033918	232.3811355	0.741173661	0.261400198	2.835398234	0.004576859	0.049604301	CG8531	CG8531
FBgn0033921	135.7268148	1.492665391	0.457705788	3.261189681	0.001109458	0.017675835	tej	CG8589
FBgn0033926	1938.720066	3.087267988	0.223832694	13.79274818	2.82E-43	2.90E-39	Arc1	CG12505
FBgn0033928	51.31820673	2.179270411	0.484937358	4.493921483	6.99E-06	0.000349855	Arc2	CG13941
FBgn0033929	211.5366559	0.623293279	0.224678959	2.774150639	0.005534604	0.056253862	Tfb1	CG8151
FBgn0033945	46.16090299	1.322011593	0.491054071	2.692191494	0.007098417	0.066091589	CG12868	CG12868
FBgn0033958	3202.480494	-0.408136176	0.154891873	-2.634974763	0.008414354	0.073809996	CG12858	CG12858
FBgn0033968	82.57132111	1.471815047	0.390899342	3.765202158	0.000166414	0.004193724	hui	CG10200
FBgn0033970	73.88388127	1.062344135	0.345657376	3.073402185	0.002116331	0.028879689	CG10205	CG10205
FBgn0033985	109.8435232	-0.960203528	0.339722217	-2.826437247	0.004706897	0.050640901	CG10257	CG10257
FBgn0033989	370.8984167	-0.561113251	0.188275527	-2.980277159	0.002879877	0.03589225	CG7639	CG7639
FBgn0034067	153.6252629	0.985356849	0.275037857	3.58262262	0.000340162	0.007289082	CG8399	CG8399
FBgn0034082	121.9168611	-1.235914279	0.353927845	-3.49199504	0.000479427	0.009376576	CG10734	CG10734
FBgn0034083	1402.008134	-0.568395717	0.21240081	-2.67605249	0.007449498	0.068069125	lbk	CG8434
FBgn0034138	755.7082946	0.73701923	0.17198869	4.285277314	1.83E-05	0.000723517	RpS15	CG8332
FBgn0034143	58.76292656	1.277362292	0.442293777	2.888040388	0.003876501	0.043810411	CG8303	CG8303
FBgn0034275	57.03327661	1.15993539	0.415038307	2.794767065	0.005193712	0.053746579	CG5002	CG5002
FBgn0034324	76.96123033	-1.148064253	0.340404606	-3.372646059	0.000744496	0.0133685	CG18538	CG18538
FBgn0034396	220.6004539	0.789227093	0.246613268	3.200262086	0.001373027	0.02075042	CG15097	CG15097
FBgn0034418	7927.25844	-0.594844265	0.19488891	-3.052222236	0.002271539	0.030171067	CG15118	CG15118
FBgn0034435	77.76437752	1.257389164	0.488119832	2.575984588	0.00999551	0.084169708	CG9975	CG9975
FBgn0034438	58.50086652	-1.130502367	0.417116095	-2.710282293	0.006722596	0.063802764	CG9416	CG9416
FBgn0034470	697.2478269	0.678821374	0.232571102	2.918769216	0.003514163	0.0410663	Obp56d	CG11218
FBgn0034484	13.2356444	2.661454059	0.852189979	3.123075986	0.001789715	0.025513964	CG11044	CG11044
FBgn0034487	63.08858106	2.560619266	0.441482248	5.800050345	6.63E-09	9.36E-07	Efhc1.2	CG11048
FBgn0034504	1600.932125	-0.704646042	0.188278363	-3.742575776	0.000182144	0.00451287	CG8929	CG8929
FBgn0034512	703.6696958	0.824744566	0.203504179	4.052715623	5.06E-05	0.00167246	CG18067	CG18067
FBgn0034558	507.4439503	0.906793905	0.29485164	3.075424321	0.002102033	0.028799886	Cib2	CG9236
FBgn0034583	118.1876731	1.020989395	0.37202229	2.744430704	0.006061595	0.059163693	CG10527	CG10527
FBgn0034588	286.8895914	-0.658382541	0.225412243	-2.920793178	0.003491415	0.040953176	CG9394	CG9394
FBgn0034611	145.0897803	0.895480186	0.306942132	2.91742349	0.003529362	0.041150607	MFS16	CG10069
FBgn0034622	36.20008405	1.325922738	0.508514845	2.607441552	0.009122164	0.078679621	CG15666	CG15666
FBgn0034639	87.0139698	0.894571885	0.336423126	2.65906775	0.00783572	0.070106572	CG15673	CG15673
FBgn0034644	2592.625414	-0.544749551	0.1697457	-3.209209732	0.001331004	0.020445089	CG10082	CG10082
FBgn0034725	240.3393632	-0.800858511	0.284484555	-2.815121233	0.004875884	0.051756676	CG6044	CG6044
FBgn0034728	351.7033396	1.100113904	0.213733094	5.147138816	2.64E-07	2.37E-05	rad50	CG6339
FBgn0034734	203.8355551	0.800138194	0.244355406	3.274485335	0.001058546	0.017047558	CG4554	CG4554
FBgn0034736	97.66144956	-1.067523615	0.336725532	-3.170307904	0.001522775	0.022453849	CG6018	CG6018
FBgn0034741	35.84482539	1.986672631	0.596485143	3.330632213	0.00086649	0.014965243	CG4269	CG4269
FBgn0034742	3029.782202	-0.844309175	0.166808469	-5.06154861	4.16E-07	3.48E-05	CG4294	CG4294
FBgn0034743	660.1809277	0.903874469	0.200891827	4.499309316	6.82E-06	0.000344449	RpS16	CG4046
FBgn0034793	45.76606642	1.565366688	0.448549899	3.489838462	0.000483313	0.009432535	asrij	CG13533
FBgn0034795	131.1121714	0.898176917	0.295019472	3.044466555	0.002330933	0.030801194	MED23	CG3695
FBgn0034858	211.2094381	0.903168596	0.269936698	3.345853312	0.000820298	0.014354515	eIF2B-delta	CG10315
FBgn0034935	401.510997	1.076860844	0.267232642	4.029675551	5.59E-05	0.001810333	CG13565	CG13565
FBgn0034967	630.5710623	0.573001622	0.17463089	3.28121573	0.001033607	0.016829989	eIF-5A	CG3186
FBgn0034968	672.9593488	0.50075236	0.185058324	2.705916436	0.006811618	0.064228462	RpL12	CG3195
FBgn0034997	2206.885584	-0.474117038	0.185147654	-2.560750984	0.010444619	0.086816684	CG3376	CG3376
FBgn0035049	266.93231	0.977361404	0.251351846	3.888419445	0.000100899	0.002825999	Mmp1	CG4859
FBgn0035084	25.85174494	1.872846898	0.738950885	2.534467358	0.011261842	0.091683686	CG15861	CG15861
FBgn0035087	1082.094426	0.872887177	0.284038632	3.073128366	0.002118273	0.028879689	CG2765	CG2765
FBgn0035111	716.6014944	0.579917941	0.160904189	3.604119591	0.000313213	0.006901303	CG16940	CG16940
FBgn0035132	238.0139031	0.638500833	0.245634814	2.599390626	0.009338943	0.079814668	mthl10	CG17061
FBgn0035158	171.3586495	0.788860191	0.254233604	3.102895045	0.001916376	0.026873587	CG13895	CG13895
FBgn0035162	332.4771969	0.580874535	0.215656978	2.693511425	0.007070372	0.065949617	CG13900	CG13900
FBgn0035165	330.9028749	0.685806124	0.234384113	2.925992357	0.003433594	0.04058492	CG13887	CG13887
FBgn0035195	849.8832081	0.895130424	0.217484266	4.115839915	3.86E-05	0.001334279	Sac1	CG9128
FBgn0035234	404.7006376	-0.729952154	0.222639371	-3.278630154	0.001043122	0.016878279	CG12003	CG12003
FBgn0035264	46.52495902	1.447223909	0.469816859	3.080400117	0.002067227	0.028513145	Oseg4	CG2069
FBgn0035285	1552.493627	-0.465269676	0.168698208	-2.758000115	0.005815618	0.0576916	CG12025	CG12025
FBgn0035287	593.0359362	-1.552993778	0.297241693	-5.224683532	1.74E-07	1.66E-05	CG13937	CG13937
FBgn0035398	51.34742646	-2.195455438	0.442323316	-4.963463058	6.92E-07	5.33E-05	Cht7	CG1869
FBgn0035438	228.1257947	0.691842075	0.252013953	2.745253052	0.006046425	0.059127616	PHGPx	CG12013
FBgn0035505	4581.695088	-0.615409767	0.157443507	-3.908765615	9.28E-05	0.002663424	Teh2	CG15004
FBgn0035510	48.61537314	-1.211747554	0.416754386	-2.907582007	0.003642348	0.041946015	Cpr64Aa	CG15006
FBgn0035515	50.13662959	2.179445172	0.463083791	4.706373259	2.52E-06	0.000153789	CG14997	CG14997
FBgn0035526	746.9821876	-1.181348126	0.193779663	-6.096347288	1.09E-09	1.90E-07	CG1316	CG1316
FBgn0035538	8703.690567	-0.722808336	0.152534744	-4.738647181	2.15E-06	0.000137736	DopEcR	CG18314
FBgn0035571	32.08777924	-1.583151537	0.574734501	-2.754578913	0.005876772	0.057963526	CG12493	CG12493
FBgn0035630	361.9539716	0.60303873	0.196815553	3.06397905	0.002184142	0.029427388	CG10576	CG10576
FBgn0035688	6035.507025	-0.670036989	0.18135206	-3.69467536	0.000220168	0.005289675	CG10289	CG10289
FBgn0035714	44.57658917	1.411298565	0.475991502	2.964965883	0.003027165	0.037159902	CG8549	CG8549
FBgn0035715	512.0346726	0.759798013	0.207951332	3.653729972	0.000258458	0.00601338	CG10103	CG10103
FBgn0035753	721.8797257	0.936522366	0.183859274	5.093691212	3.51E-07	3.02E-05	RpL18	CG8615
FBgn0035798	10.29737443	2.844248319	1.02384739	2.778000263	0.005469457	0.055760334	frac	CG7526
FBgn0035806	54.26052401	1.565566369	0.408389728	3.833510644	0.000126327	0.003338605	PGRP-SD	CG7496
FBgn0035853	81.04122205	1.060901185	0.349220655	3.037910763	0.002382245	0.03131862	UbcE2M	CG7375
FBgn0035896	2008.626439	-0.687395658	0.197744041	-3.476188991	0.000508594	0.009835039	CG6983	CG6983
FBgn0035900	251.6498721	-0.643517495	0.232520563	-2.767572413	0.00564755	0.056900582	ZC3H3	CG6694
FBgn0035904	46.24900734	1.163564464	0.433393861	2.684773754	0.007257892	0.066792046	GstO3	CG6776
FBgn0035907	31.3102632	2.04761999	0.522862675	3.916171661	9.00E-05	0.002612061	GstO1	CG6662
FBgn0035914	2374.299487	-0.531717504	0.182051966	-2.920690815	0.003492562	0.040953176	CG6282	CG6282
FBgn0035947	442.2405303	-0.735228968	0.256626188	-2.864980283	0.004170352	0.046368737	Srp68	CG5064
FBgn0035948	448.8524473	-1.208012216	0.236220088	-5.113926696	3.16E-07	2.78E-05	CG5644	CG5644
FBgn0035969	17.01762361	-3.599811829	0.855547856	-4.207610135	2.58E-05	0.000967305	CG4476	CG4476
FBgn0035995	513.0346929	0.684627092	0.207940789	3.292413651	0.000993314	0.016448756	CG3529	CG3529
FBgn0036007	5091.221296	-0.775877887	0.22972044	-3.377487376	0.000731513	0.013158299	path	CG3424
FBgn0036015	2525.546342	0.539500153	0.211098904	2.555674817	0.010598211	0.087739567	CG3088	CG3088
FBgn0036022	2944.053433	-1.202301238	0.16256356	-7.395884031	1.40E-13	4.26E-11	CG8329	CG8329
FBgn0036117	37.10286612	1.614381917	0.525304106	3.073233005	0.002117531	0.028879689	CG6321	CG6321
FBgn0036133	157.3466737	0.647183641	0.245486022	2.636336021	0.00838067	0.073639864	CG7638	CG7638
FBgn0036134	846.003293	-0.546537655	0.17897919	-3.05363799	0.002260847	0.030145604	fd68A	CG11799
FBgn0036165	3954.209363	-0.486027186	0.173230982	-2.80565971	0.005021369	0.052703921	chrb	CG7533
FBgn0036194	1235.835394	-0.924260041	0.204816726	-4.512619946	6.40E-06	0.000328346	CG11652	CG11652
FBgn0036199	838.5349308	-1.763105951	0.307252508	-5.738296367	9.56E-09	1.30E-06	Bmcp	CG7314
FBgn0036272	556.5720699	-0.584364987	0.182281308	-3.205841537	0.001346681	0.020593834	CG4300	CG4300
FBgn0036279	2951.015146	-0.583625653	0.208006682	-2.805802427	0.005019146	0.052703921	Ncc69	CG4357
FBgn0036290	134.8440089	0.802740562	0.31970098	2.510910542	0.012042021	0.096289456	CG10638	CG10638
FBgn0036302	684.5393925	0.48133623	0.182847755	2.632442653	0.008477333	0.074173068	sowah	CG10632
FBgn0036306	61.34061973	1.327746548	0.474104399	2.800536232	0.005101778	0.053276622	CG10973	CG10973
FBgn0036318	1148.615598	0.464453698	0.17417337	2.666617156	0.00766189	0.069127918	Wbp2	CG11009
FBgn0036364	17.23589702	1.973607945	0.74596805	2.645700368	0.008152199	0.072186182	CG14109	CG14109
FBgn0036368	144.1309372	0.781085231	0.301862707	2.58755127	0.009666081	0.081796631	CG10738	CG10738
FBgn0036382	895.3615091	-0.901508812	0.234325876	-3.847243967	0.000119454	0.003231529	CG13737	CG13737
FBgn0036433	234.4989619	0.686381463	0.224757983	3.053869111	0.002259106	0.030145604	CG9628	CG9628
FBgn0036449	352.3053432	0.614980999	0.222482751	2.764173831	0.005706713	0.057272726	bmm	CG5295
FBgn0036493	117.987615	0.952271804	0.311928395	3.052853857	0.002266763	0.030146486	CG7255	CG7255
FBgn0036534	2929.061479	-0.393252748	0.138003592	-2.849583416	0.004377652	0.047949484	DCP2	CG6169
FBgn0036544	6132.686146	-0.658219084	0.199546853	-3.298569108	0.00097179	0.016260122	sff	CG6114
FBgn0036556	5014.595288	2.055223177	0.194691914	10.5562842	4.75E-26	5.54E-23	CG5830	CG5830
FBgn0036576	698.8758045	-0.516780355	0.183767786	-2.812137899	0.00492134	0.052096829	CG5151	CG5151
FBgn0036579	767.4276468	-0.730298644	0.233214669	-3.131443864	0.00173949	0.024901288	CG5027	CG5027
FBgn0036619	2147.596491	-0.676695845	0.268688509	-2.518514272	0.011785111	0.094823682	Cpr72Ec	CG4784
FBgn0036654	449.2296519	-0.773224065	0.274142864	-2.82051502	0.004794663	0.051317332	CG9692	CG9692
FBgn0036661	230.9478396	0.991121272	0.31860683	3.110797321	0.00186583	0.026272002	CG9705	CG9705
FBgn0036686	208.0411187	0.668047523	0.25079484	2.663721167	0.007728159	0.069459238	CG7728	CG7728
FBgn0036702	892.9124937	1.011172887	0.159776201	6.328682748	2.47E-10	5.10E-08	CG6512	CG6512
FBgn0036729	54.81120586	-1.603777701	0.451624826	-3.551128305	0.000383583	0.008003226	CG13733	CG13733
FBgn0036730	32.12852991	-2.629399655	0.646909444	-4.064555987	4.81E-05	0.001615681	qjt	CG13732
FBgn0036764	320.2972795	-0.96457343	0.337764157	-2.855760176	0.004293393	0.047427617	CG5535	CG5535
FBgn0036772	88.80606752	1.129703227	0.331011497	3.412882138	0.000642797	0.011932764	CG5290	CG5290
FBgn0036806	21.39657299	2.64254791	0.674545435	3.917523971	8.95E-05	0.002604793	Cyp12c1	CG4120
FBgn0036821	3956.803901	-0.420111166	0.164178712	-2.558865039	0.01050145	0.087148508	CG3961	CG3961
FBgn0036825	665.0010542	0.813527493	0.216230033	3.762324231	0.000168342	0.004231944	RpL26	CG6846
FBgn0036892	711.0866576	0.531175386	0.175299096	3.030109091	0.002444654	0.031970071	Lon	CG8798
FBgn0036897	455.3777344	-0.599268609	0.194560922	-3.080107768	0.002069257	0.028513145	CG8786	CG8786
FBgn0036926	538.505334	-0.527328099	0.202940527	-2.598436634	0.009364933	0.079828189	CG7646	CG7646
FBgn0036934	1201.903944	0.731659471	0.183122436	3.995466017	6.46E-05	0.002015359	sNPF-R	CG7395
FBgn0036959	45.0551146	-1.342763171	0.437979284	-3.065814345	0.002170781	0.029362514	CG6951	CG6951
FBgn0036999	302.7402212	0.940874406	0.249097783	3.777128788	0.000158647	0.004061309	isoQC	CG5976
FBgn0037003	372.050125	-0.950374773	0.256830584	-3.700395637	0.000215264	0.005220522	CG18281	CG18281
FBgn0037004	160.4510802	-1.214912559	0.298682108	-4.067577296	4.75E-05	0.001600093	CG17637	CG17637
FBgn0037005	216.6642952	-1.261430288	0.309759763	-4.07228581	4.66E-05	0.001578395	CG5078	CG5078
FBgn0037008	92.31510035	1.068447486	0.391974267	2.725810276	0.006414386	0.061615166	mTerf3	CG5047
FBgn0037135	1335.675189	0.678262942	0.163606938	4.145685701	3.39E-05	0.001216723	CG7414	CG7414
FBgn0037141	172.6305806	0.938945229	0.261908632	3.585010629	0.000337064	0.007252868	DNApol-eta	CG7143
FBgn0037151	21.03307299	3.688111405	0.879616329	4.192863732	2.75E-05	0.001013969	CG7130	CG7130
FBgn0037165	10.4162926	-2.765548698	1.072759225	-2.577977083	0.009938059	0.083822891	CG11437	CG11437
FBgn0037166	249.3657961	-1.400484366	0.374180348	-3.742805768	0.000181977	0.00451287	CG11426	CG11426
FBgn0037171	184.9300062	-0.776632584	0.290995055	-2.668885847	0.007610331	0.068941837	CG14459	CG14459
FBgn0037217	1066.529305	0.541780747	0.185861401	2.914971817	0.003557207	0.041334982	CG14636	CG14636
FBgn0037225	272.3122665	0.747570553	0.247148878	3.024778261	0.002488155	0.032339736	TwdlG	CG14643
FBgn0037230	2914.873012	-0.775491604	0.209641824	-3.699126398	0.000216343	0.00523438	CG9780	CG9780
FBgn0037236	43.31864163	1.359231637	0.449759152	3.022132245	0.002510009	0.032488629	Skp2	CG9772
FBgn0037238	5544.769927	-0.483961051	0.151928504	-3.185452623	0.001445278	0.02154634	CG1090	CG1090
FBgn0037239	239.2131105	-0.639059171	0.217513433	-2.938021636	0.00330314	0.039520792	CG11739	CG11739
FBgn0037248	169.8222884	1.093208187	0.306194616	3.570305064	0.000356566	0.007593229	srl	CG9809
FBgn0037261	939.934594	-0.44580676	0.173377048	-2.571313598	0.010131354	0.08503572	CG9775	CG9775
FBgn0037270	488.3824715	0.560716846	0.17582016	3.189149898	0.001426919	0.021349354	CG9769	CG9769
FBgn0037290	259.9441419	1.187375158	0.23409229	5.072252315	3.93E-07	3.32E-05	CG1124	CG1124
FBgn0037293	250.9628711	0.731615067	0.22941102	3.189101666	0.001427157	0.021349354	CG12007	CG12007
FBgn0037310	212.8072162	-0.744794148	0.255933311	-2.910110233	0.003613013	0.041794978	Tim17b1	CG1158
FBgn0037328	635.999926	0.815271348	0.220759264	3.693033463	0.000221595	0.005311577	RpL35A	CG2099
FBgn0037338	305.9833886	1.295971605	0.284852403	4.549624976	5.37E-06	0.000285523	Snm1	CG10018
FBgn0037351	1016.917385	0.640613069	0.185856903	3.446808055	0.000567251	0.010787197	RpL13A	CG1475
FBgn0037354	84.92711111	1.092074993	0.330028465	3.30903273	0.000936189	0.015870558	CG12171	CG12171
FBgn0037383	555.8496604	-0.580773593	0.215524815	-2.694694775	0.007045314	0.065881008	CG2023	CG2023
FBgn0037408	65.59028865	-1.217231032	0.449269119	-2.709358336	0.006741349	0.063837969	NPFR	CG1147
FBgn0037409	94.37457236	-1.17823569	0.446542228	-2.63857619	0.008325499	0.073303911	Osi24	CG15589
FBgn0037447	45.78478401	1.576412537	0.477907024	3.298575783	0.000971766	0.016260122	Neurochondrin	CG2330
FBgn0037449	34.6807714	3.557428181	0.645168711	5.513950257	3.51E-08	4.02E-06	CG15185	CG15185
FBgn0037454	164.2013841	1.596715768	0.284646314	5.609472832	2.03E-08	2.46E-06	CG1137	CG1137
FBgn0037455	147.2094451	1.54219352	0.301060619	5.122534879	3.01E-07	2.68E-05	CG2336	CG2336
FBgn0037456	265.459861	2.113586006	0.283201435	7.4631896	8.45E-14	2.72E-11	CG1138	CG1138
FBgn0037460	10084.85599	-2.017163345	0.226224206	-8.916655669	4.81E-19	2.61E-16	sowi	CG15178
FBgn0037461	13288.38885	-2.029007657	0.226405933	-8.961813095	3.19E-19	1.83E-16	CG15177	CG15177
FBgn0037462	9513.007825	-2.2326728	0.2362985	-9.448527175	3.44E-21	2.21E-18	sunz	CG15179
FBgn0037467	518.3352478	0.512399841	0.18247611	2.808037947	0.004984435	0.05253024	CG1104	CG1104
FBgn0037531	28.2163652	1.946816992	0.555954205	3.501757831	0.0004622	0.009126227	CG10445	CG10445
FBgn0037547	13.3745618	2.855036714	0.936935352	3.047207803	0.00230978	0.03063951	CG7910	CG7910
FBgn0037555	320.2654295	0.829524192	0.249491987	3.324853043	0.000884652	0.015222209	Ada2b	CG9638
FBgn0037560	110.3060489	1.767457228	0.296218478	5.966735223	2.42E-09	3.78E-07	CR18228	CR18228
FBgn0037581	30.04152704	1.761929128	0.552399363	3.189592972	0.001424733	0.021349354	CG7352	CG7352
FBgn0037589	31.31103593	-2.130669623	0.557286731	-3.823291502	0.000131682	0.003462362	Obp85a	CG11732
FBgn0037630	1114.596641	-0.697961072	0.226187696	-3.085760565	0.002030322	0.028164917	Ir85a	CG11775
FBgn0037637	282.0400314	0.901462621	0.213153703	4.229167073	2.35E-05	0.000891529	CG9836	CG9836
FBgn0037650	41.46555907	2.150693858	0.485219635	4.432413084	9.32E-06	0.000440574	CG11977	CG11977
FBgn0037662	320.7324154	-0.682411005	0.253908553	-2.687625119	0.007196214	0.066658675	CG11997	CG11997
FBgn0037676	253.0234207	-0.78117561	0.302883188	-2.579131629	0.009904904	0.083611664	CG8861	CG8861
FBgn0037688	141.7114036	0.733900857	0.26598622	2.759168709	0.005794861	0.057655189	CG9356	CG9356
FBgn0037705	6445.324535	-0.602967965	0.172108782	-3.503411946	0.000459338	0.009087144	mura	CG9381
FBgn0037719	106.2522474	1.047484819	0.326451231	3.208702312	0.001333355	0.020450724	bocksbeutel	CG9424
FBgn0037722	256.1685965	-1.840244275	0.269123924	-6.837906664	8.04E-12	2.02E-09	CG8319	CG8319
FBgn0037754	1942.09382	-0.784902416	0.163349787	-4.805040944	1.55E-06	0.000104229	CG8500	CG8500
FBgn0037759	23.38328284	2.538799083	0.774721596	3.277047004	0.001048989	0.016946599	CG8526	CG8526
FBgn0037770	1047.720049	-0.529367627	0.182089528	-2.907183247	0.003646995	0.041952652	Art4	CG5358
FBgn0037792	104.0754272	1.142648599	0.309059385	3.697181361	0.000218007	0.005262281	TAF1B	CG6241
FBgn0037796	325.0410427	0.997870701	0.227451872	4.387172961	1.15E-05	0.000519118	CG12814	CG12814
FBgn0037822	225.5340663	0.709005978	0.249327009	2.843678988	0.004459595	0.048640264	CG14683	CG14683
FBgn0037835	47.60685887	1.456844551	0.537843556	2.708677148	0.006755204	0.063837969	CG14687	CG14687
FBgn0037874	2403.489205	0.466217565	0.151758616	3.072099468	0.002125589	0.028941141	Tctp	CG4800
FBgn0037879	45.52122444	-2.418183218	0.519514984	-4.654693884	3.24E-06	0.000185791	scpr-C	CG5106
FBgn0037889	28.00171032	-1.694832105	0.565134186	-2.99899059	0.002708757	0.034298717	scpr-A	CG5207
FBgn0037918	1463.035795	-0.74618616	0.158242962	-4.715446113	2.41E-06	0.000149751	CG6791	CG6791
FBgn0037926	322.6073789	0.549885869	0.218942996	2.511548109	0.01202029	0.096190318	Elp1	CG10535
FBgn0037949	1816.907926	-0.383689436	0.15193895	-2.525286865	0.011560388	0.093453271	CG17360	CG17360
FBgn0038016	573.6591306	0.456792213	0.167337131	2.72977199	0.006337814	0.061050329	MBD-R2	CG10042
FBgn0038020	42.03493446	1.211070513	0.47788999	2.534203559	0.011270324	0.091683686	GstD9	CG10091
FBgn0038053	655.2825338	-0.722830613	0.239827973	-3.013954567	0.002578664	0.033016512	CG18549	CG18549
FBgn0038054	95.68815207	-1.005096039	0.36366175	-2.763821157	0.005712884	0.057278888	CG5509	CG5509
FBgn0038074	98.66430934	2.25915872	0.42118025	5.363876198	8.15E-08	8.48E-06	Gnmt	CG6188
FBgn0038088	242.7574614	2.556692277	0.261991974	9.758666421	1.69E-22	1.45E-19	CG10126	CG10126
FBgn0038160	296.9179392	3.002147211	0.232627645	12.90537593	4.20E-38	1.44E-34	CG9759	CG9759
FBgn0038198	408.1154618	0.881755312	0.198866225	4.433911841	9.25E-06	0.000439536	Npc2b	CG3153
FBgn0038200	12.31335624	2.566626851	0.936894865	2.739503594	0.006153204	0.059718527	CG9920	CG9920
FBgn0038220	832.1550352	0.520886669	0.18905773	2.755172554	0.005866119	0.057913877	CG12207	CG12207
FBgn0038236	837.038006	-0.604160487	0.212155304	-2.847727467	0.004403261	0.048127694	Cyp313a1	CG3360
FBgn0038243	66.38855662	1.162114846	0.382245785	3.040229323	0.002363981	0.031118199	CG8066	CG8066
FBgn0038294	588.6749474	0.838621011	0.254286625	3.29793599	0.000973983	0.016270416	Mf	CG6803
FBgn0038366	78.17360006	1.663364544	0.353079215	4.71102368	2.46E-06	0.000152121	CG4576	CG4576
FBgn0038398	965.5770335	-0.417506701	0.162523449	-2.568901315	0.010202151	0.085560266	sxe2	CG4979
FBgn0038412	103.0357475	0.974965744	0.339811267	2.869138954	0.004115909	0.045961731	Zip89B	CG6898
FBgn0038422	117.5206491	1.853137623	0.393722428	4.706710844	2.52E-06	0.000153789	CG14880	CG14880
FBgn0038439	35.58291531	-1.626331378	0.555096185	-2.929819051	0.003391594	0.040319681	Cad89D	CG14900
FBgn0038455	117.7683531	2.744266456	0.310779325	8.830273565	1.04E-18	4.89E-16	CG14907	CG14907
FBgn0038606	923.2362816	0.415892327	0.164190687	2.532983656	0.011309623	0.091901898	CG15803	CG15803
FBgn0038609	66.89563647	-0.92838472	0.362402152	-2.561752779	0.010414542	0.086636551	Nup43	CG7671
FBgn0038659	4782.842529	-0.509227423	0.148107286	-3.438233444	0.000585523	0.011073362	EndoA	CG14296
FBgn0038665	31.74115725	-1.964413852	0.56223265	-3.493951929	0.000475927	0.009325811	CG12269	CG12269
FBgn0038679	549.4648974	0.604132979	0.21657073	2.789541224	0.005278278	0.054186462	CG6040	CG6040
FBgn0038705	49.22282057	1.402802063	0.465307512	3.014784908	0.002571616	0.032967216	CG11626	CG11626
FBgn0038744	226.618636	0.993568195	0.28200967	3.523170663	0.000426417	0.008600933	CG4733	CG4733
FBgn0038821	124.9159137	-1.493267029	0.490377897	-3.04513527	0.002325757	0.03077224	CG17267	CG17267
FBgn0038826	6620.865479	-0.358311472	0.132916195	-2.69576985	0.007022617	0.065742155	Syp	CG17838
FBgn0038834	886.6477961	0.433222916	0.157050786	2.758489313	0.00580692	0.057667334	RpS30	CG15697
FBgn0038845	579.0256183	-0.981100189	0.228540316	-4.292897656	1.76E-05	0.000704537	CG10827	CG10827
FBgn0038881	7098.238733	-0.549015107	0.150289786	-3.653043364	0.00025915	0.006015909	CG16791	CG16791
FBgn0038953	354.2589445	0.73716497	0.223739376	3.29474849	0.000985098	0.016384279	CG18596	CG18596
FBgn0038961	101.9420145	1.108994604	0.332665709	3.333660712	0.000857111	0.014856116	CG13850	CG13850
FBgn0039051	765.0080465	-0.919408316	0.255899394	-3.592850694	0.00032708	0.007136961	CG17109	CG17109
FBgn0039052	1017.317972	-0.797224212	0.256235819	-3.111291054	0.001862712	0.026263991	CG6733	CG6733
FBgn0039053	994.7451767	-0.886392442	0.239078306	-3.70754025	0.000209282	0.005099459	CG6738	CG6738
FBgn0039054	13523.39607	-0.668290337	0.210372064	-3.176706664	0.001489576	0.022027348	CG13830	CG13830
FBgn0039056	1307.220525	0.690036977	0.17951357	3.843926547	0.000121081	0.003246522	CenB1A	CG6742
FBgn0039120	934.7745181	0.890560119	0.236278645	3.769109636	0.000163831	0.004138738	Nup98-96	CG10198
FBgn0039132	1247.918156	-0.511942749	0.196710068	-2.602524382	0.009254023	0.079326589	AP-1sigma	CG5864
FBgn0039175	132.9504761	1.057456574	0.297498903	3.554488983	0.000378714	0.00794441	CG5706	CG5706
FBgn0039250	60.49937261	1.574122957	0.466056625	3.377535846	0.000731384	0.013158299	Mink	CG11120
FBgn0039252	310.4009986	0.620837991	0.227902127	2.724143033	0.006446858	0.061697089	CG11771	CG11771
FBgn0039282	1387.648282	-0.399163781	0.146923099	-2.716821136	0.006591222	0.062845257	Bili	CG11848
FBgn0039300	745.2689093	0.847101202	0.193290657	4.38252533	1.17E-05	0.000525423	RpS27	CG10423
FBgn0039332	333.4443013	-0.828746498	0.213796243	-3.876337992	0.00010604	0.00295394	alrm	CG11910
FBgn0039344	1029.520662	-0.507393581	0.192301263	-2.638534831	0.008326515	0.073303911	CG4582	CG4582
FBgn0039358	720.0325977	-0.553650585	0.176163581	-3.142820909	0.001673282	0.024226982	CG5028	CG5028
FBgn0039359	717.5047629	0.65497234	0.191933306	3.412499647	0.0006437	0.011932764	RpL27	CG4759
FBgn0039529	256.0951437	-1.201377494	0.268813746	-4.469181775	7.85E-06	0.000385381	CG5612	CG5612
FBgn0039530	2533.934847	-0.571505637	0.204025823	-2.80114364	0.005092185	0.053230374	Tusp	CG5586
FBgn0039536	1566.179663	-0.742893044	0.232424599	-3.19627547	0.001392141	0.020947154	unc80	CG18437
FBgn0039562	1110.279892	0.538585275	0.180912633	2.977046243	0.002910401	0.036185168	Gp93	CG5520
FBgn0039609	1968.998704	-0.904959466	0.275287036	-3.287330485	0.001011421	0.016652895	CG14529	CG14529
FBgn0039612	548.9926712	-1.06239318	0.288584664	-3.681391673	0.000231964	0.005521609	CG14523	CG14523
FBgn0039613	390.1799168	-0.97338162	0.323164407	-3.012032266	0.00259505	0.033185089	CG14527	CG14527
FBgn0039647	3085.422243	0.843480341	0.141088014	5.978398295	2.25E-09	3.63E-07	CG14509	CG14509
FBgn0039703	284.3320055	-1.542127387	0.239598592	-6.436295707	1.22E-10	2.80E-08	CG7829	CG7829
FBgn0039709	350.4974223	0.676184956	0.211319411	3.199824161	0.001375115	0.020751545	Cad99C	CG31009
FBgn0039713	1607.236452	0.606734779	0.16218823	3.740929772	0.000183341	0.004531638	RpS8	CG7808
FBgn0039722	164.9680865	1.304009737	0.359475206	3.627537356	0.000286137	0.006439341	Capa	CG15520
FBgn0039735	28.08156802	1.693598842	0.564587255	2.999711431	0.002702355	0.034259745	CG7911	CG7911
FBgn0039754	356.3613836	1.362074013	0.242101429	5.626046968	1.84E-08	2.29E-06	CG9747	CG9747
FBgn0039757	1295.926207	0.585565261	0.161399907	3.628039649	0.000285581	0.006439341	RpS7	CG1883
FBgn0039764	96.76672678	-0.922622049	0.316968892	-2.910765288	0.003605447	0.041754323	CG15535	CG15535
FBgn0039804	108.109929	0.990982163	0.335487156	2.953860214	0.003138261	0.038099009	CG15544	CG15544
FBgn0039807	31.32964397	1.500385538	0.594591578	2.523388478	0.011622992	0.093756353	CG15546	CG15546
FBgn0039809	643.5690499	0.477688866	0.189695536	2.51818717	0.011796062	0.09483776	CG15547	CG15547
FBgn0039816	556.1778905	-0.666442398	0.261149357	-2.551958798	0.010711919	0.088467744	CG11317	CG11317
FBgn0039817	507.6052749	-0.793676892	0.254726013	-3.115806199	0.001834428	0.02597177	CG15553	CG15553
FBgn0039818	456.1450591	-1.101320841	0.273244172	-4.030537357	5.56E-05	0.001809398	CG11318	CG11318
FBgn0039820	289.8234287	-0.993813046	0.353820656	-2.808804487	0.004972583	0.052511272	CG15554	CG15554
FBgn0039821	977.384102	-0.88005254	0.283069774	-3.108959778	0.001877473	0.02639988	CG15556	CG15556
FBgn0039827	164.9239621	1.135451977	0.387537248	2.929917015	0.003390525	0.040319681	CG1544	CG1544
FBgn0039831	3888.669677	-0.733218578	0.169160147	-4.334464064	1.46E-05	0.00062232	CG12054	CG12054
FBgn0039857	2506.815451	0.655180621	0.151387436	4.327840129	1.51E-05	0.000636072	RpL6	CG11522
FBgn0039858	24352.82183	-0.466102949	0.166094962	-2.806243754	0.005012276	0.052703921	CycG	CG11525
FBgn0039890	2520.05953	-0.367446336	0.143194332	-2.566067605	0.010285878	0.08591292	CG2316	CG2316
FBgn0039900	2912.226699	-0.560066234	0.14530504	-3.854417113	0.000116006	0.003146501	Syt7	CG2381
FBgn0039907	1726.256295	0.374467798	0.141343962	2.649337067	0.008064985	0.071648214	lgs	CG2041
FBgn0039908	10891.28422	-0.602506427	0.153591858	-3.92277581	8.75E-05	0.00259499	Asator	CG11533
FBgn0039916	4866.500016	-0.719265289	0.200316421	-3.590645659	0.00032986	0.007157611	CG9935	CG9935
FBgn0039925	1375.541101	1.863110084	0.176522417	10.55452401	4.84E-26	5.54E-23	Kif3C	CG17461
FBgn0039927	12710.10282	-0.860782278	0.162866063	-5.285215722	1.26E-07	1.26E-05	CG11155	CG11155
FBgn0039929	414.3517114	-0.606706316	0.226775819	-2.67535718	0.007464967	0.068089749	CG11076	CG11076
FBgn0039936	3472.947665	-0.371316656	0.138238402	-2.686060112	0.007230008	0.066773867	CG11148	CG11148
FBgn0039941	144.3212229	1.185504116	0.346864108	3.417776844	0.000631348	0.011767285	CG17167	CG17167
FBgn0039942	376.5696231	0.958571427	0.358947512	2.670505839	0.007573705	0.068941837	CG17163	CG17163
FBgn0039944	54.45198118	-1.154882874	0.410066432	-2.816331173	0.004857557	0.051615294	CG17162	CG17162
FBgn0039955	2045.856151	-0.420509831	0.158122018	-2.65940087	0.007827976	0.070098133	CG41099	CG41099
FBgn0039959	8479.039025	-0.508315659	0.1548608	-3.28240368	0.001029261	0.016785755	CG17514	CG17514
FBgn0039972	85.41892966	1.575700748	0.38115394	4.134027176	3.56E-05	0.001266913	CG17018	CG17018
FBgn0040001	1580.258359	-0.907907798	0.23668307	-3.835964257	0.000125073	0.003322483	CG17374	CG17374
FBgn0040005	1191.317234	-0.546401651	0.163173493	-3.348593218	0.00081223	0.014237499	CG17883	CG17883
FBgn0040010	2322.922203	-0.669212339	0.195216868	-3.428045672	0.000607943	0.011392855	CG17493	CG17493
FBgn0040011	1064.471893	-0.444037098	0.166829372	-2.661624228	0.007776464	0.069697403	Slmap	CG17494
FBgn0040056	2362.207143	-0.713283038	0.149887929	-4.758775722	1.95E-06	0.000125479	CG17698	CG17698
FBgn0040074	196.5203712	-1.48339128	0.259814683	-5.709420509	1.13E-08	1.52E-06	retinin	CG13057
FBgn0040236	2458.239677	0.701198387	0.152848594	4.587535729	4.49E-06	0.000245893	c11.1	CG12132
FBgn0040271	863.3409795	0.587484216	0.191705453	3.064514903	0.002180233	0.029413171	Sulf1	CG6725
FBgn0040284	1293.709704	-0.643985614	0.163868004	-3.929904557	8.50E-05	0.002553599	SF2	CG6987
FBgn0040297	3339.227694	-0.624342327	0.188655042	-3.309438865	0.000934832	0.015870558	Nhe2	CG9256
FBgn0040309	437.73865	0.661994201	0.190886725	3.467994961	0.000524357	0.010083114	Jafrac1	CG1633
FBgn0040324	2967.620881	-0.449349249	0.138844963	-3.236338148	0.001210739	0.018968236	Ephrin	CG1862
FBgn0040342	70.02184075	1.396321134	0.378886997	3.68532345	0.000228412	0.005449644	CG3706	CG3706
FBgn0040345	96.74458287	1.184637179	0.352573174	3.359975368	0.000779494	0.013876074	CG3708	CG3708
FBgn0040360	12.39133723	4.391013356	1.164777894	3.769828891	0.00016336	0.004136969	CG14626	CG14626
FBgn0040364	143.1652493	0.832617132	0.330740085	2.517436411	0.011821231	0.094966036	CG11378	CG11378
FBgn0040372	1058.573817	-0.466737786	0.169009545	-2.761606068	0.005751783	0.057463969	G9a	CG2995
FBgn0040397	2104.454098	-0.45255712	0.165624638	-2.732426321	0.006286973	0.060617242	CG3655	CG3655
FBgn0040502	3407.531811	-0.541636644	0.167467512	-3.234278929	0.001219503	0.01907347	CG8343	CG8343
FBgn0040503	11.6881305	2.728213304	0.977245137	2.791738942	0.005242563	0.053956462	CG7763	CG7763
FBgn0040524	135.2258538	-0.818788626	0.317246103	-2.580925715	0.009853578	0.083246583	CG11052	CG11052
FBgn0040697	1413.461223	-0.669629568	0.201287258	-3.326735994	0.000878696	0.015145013	Teh3	CG18676
FBgn0040734	12.59814989	3.430240029	0.983924335	3.486284369	0.00048978	0.009524836	CG15065	CG15065
FBgn0040736	83.87979714	1.301098119	0.370284982	3.513775022	0.000441787	0.008858943	IM3	CG16844
FBgn0040765	329.630028	0.799791646	0.207411819	3.85605627	0.000115231	0.003133735	luna	CG33473
FBgn0040837	78.61782025	3.065435232	0.490601592	6.248318967	4.15E-10	8.07E-08	CG8620	CG8620
FBgn0040985	213.9060899	0.638994268	0.232974302	2.742767173	0.006092387	0.059387301	CG6115	CG6115
FBgn0041004	1303.13288	-0.692909929	0.179656687	-3.856855764	0.000114855	0.003131771	CG17715	CG17715
FBgn0041094	3137.368543	-0.420685173	0.166485473	-2.52685815	0.011508798	0.093109244	scyl	CG7590
FBgn0041342	1495.177008	0.612867478	0.186921156	3.278748607	0.001042685	0.016878279	Cct1	CG1049
FBgn0041605	52438.44067	-0.551654861	0.150539837	-3.664510822	0.000247812	0.005804991	cpx	CG32490
FBgn0041627	61.23597397	2.043034867	0.432100961	4.728142383	2.27E-06	0.000143276	Ku80	CG18801
FBgn0041630	1373.771322	-0.926157417	0.190127006	-4.871256517	1.11E-06	7.94E-05	Hexo1	CG1318
FBgn0041789	650.5928672	0.927996386	0.183786737	5.049310964	4.43E-07	3.61E-05	Pax	CG31794
FBgn0042085	531.1127575	0.648650605	0.22731118	2.853579857	0.004322966	0.047593633	Bap170	CG3274
FBgn0042132	735.4239942	-1.088449692	0.237552749	-4.581928422	4.61E-06	0.000249922	CG18809	CG18809
FBgn0042201	189.9790399	-1.214497839	0.275769319	-4.404035379	1.06E-05	0.000488918	Nplp3	CG13061
FBgn0042712	140.7388094	0.990787753	0.309124937	3.20513693	0.001349982	0.020598469	HBS1	CG1898
FBgn0043535	63.26836005	1.067854898	0.361456978	2.95430705	0.00313372	0.038088746	Obp57a	CG30141
FBgn0043791	43.5122079	1.233749595	0.451121856	2.734847755	0.006240913	0.060285937	CG8147	CG8147
FBgn0043841	1375.015247	1.420783497	0.214570806	6.621513554	3.56E-11	8.52E-09	vir-1	CG31764
FBgn0044510	763.7722822	-0.577362305	0.16757932	-3.445307607	0.00057041	0.010827283	mRpS5	CG40049
FBgn0045761	399.0301637	0.668562274	0.236791344	2.823423629	0.004751374	0.050959851	CHKov1	CG10618
FBgn0046114	384.2819178	1.12264877	0.356485547	3.14921258	0.001637111	0.023832908	Gclm	CG4919
FBgn0046214	200.2373348	0.605031304	0.24265136	2.493418147	0.012651975	0.099833825	vig2	CG11844
FBgn0046687	45.62724498	1.89880723	0.453460418	4.187371501	2.82E-05	0.001035115	Tre1	CG3171
FBgn0046706	780.5159634	-0.671710882	0.171160948	-3.924440069	8.69E-05	0.00259499	Haspin	CG40080
FBgn0046873	30.22153588	1.824818598	0.573816307	3.180144197	0.001472018	0.021830342	Pif2	CG31483
FBgn0050018	2996.718294	-0.921968768	0.261497204	-3.525730887	0.000422316	0.008534921	mthl13	CG30018
FBgn0050044	1431.205483	-1.104415804	0.237500603	-4.65016	3.32E-06	0.000188873	s-cup	CG30044
FBgn0050085	83.36185621	1.025390893	0.358083745	2.863550519	0.00418922	0.046495766	Rif1	CG30085
FBgn0050089	621.7714231	-0.71877568	0.188965542	-3.803739416	0.000142528	0.003719082	CG30089	CG30089
FBgn0050108	30.00982207	2.061602904	0.550661347	3.743867106	0.00018121	0.004511417	CG30108	CG30108
FBgn0050109	42.46144413	1.530370016	0.487140483	3.14153734	0.001680634	0.024226982	CG30109	CG30109
FBgn0050178	72.07725441	-0.9953816	0.355234584	-2.802040243	0.005078054	0.05313655	CG30178	CG30178
FBgn0050284	161.3516154	-0.861296094	0.29062333	-2.963616493	0.00304047	0.037218669	CG30284	CG30284
FBgn0050295	2978.967046	0.70900916	0.180282348	3.932770825	8.40E-05	0.002530709	Ipk1	CG30295
FBgn0050296	1542.654606	-0.45690522	0.16639361	-2.745930079	0.006033962	0.059127616	RIC-3	CG30296
FBgn0051004	68.00736125	2.227443014	0.589911879	3.7758911	0.000159437	0.004067608	mesh	CG31004
FBgn0051100	415.6137242	1.826287913	0.210759783	8.665258088	4.50E-18	1.93E-15	CG31100	CG31100
FBgn0051157	102.1850012	1.023755895	0.347402327	2.946888422	0.00320989	0.038740441	CG31157	CG31157
FBgn0051195	649.0916476	0.604722677	0.194605866	3.107422651	0.001887264	0.026501399	CG31195	CG31195
FBgn0051211	1860.282091	-0.771567935	0.191677698	-4.025340155	5.69E-05	0.001837649	CG31211	CG31211
FBgn0051224	2356.291302	-0.372107453	0.146124742	-2.546505461	0.010880751	0.089147774	CG31224	CG31224
FBgn0051482	213.8639862	1.724733506	0.305973145	5.636878705	1.73E-08	2.18E-06	CG31482	CG31482
FBgn0051525	11.91573205	2.889072156	0.980813534	2.945587574	0.003223419	0.03885822	CG31525	CG31525
FBgn0051538	788.0350613	-0.723855896	0.246016794	-2.942302775	0.003257812	0.039226953	CG31538	CG31538
FBgn0051549	81.78648065	1.273445876	0.331414963	3.84245136	0.000121812	0.003246522	CG31549	CG31549
FBgn0051550	994.4237545	-0.489480149	0.167549271	-2.9214102	0.003484507	0.040953176	CG31550	CG31550
FBgn0051665	940.0979507	-0.567012521	0.209919064	-2.701100655	0.006911042	0.064933555	wry	CG31665
FBgn0051694	1013.263288	0.62385836	0.153744423	4.057762549	4.95E-05	0.001652626	CG31694	CG31694
FBgn0051712	1828.092484	-0.724381375	0.168705786	-4.29375537	1.76E-05	0.000704537	CG31712	CG31712
FBgn0051721	206.0454474	-0.982708942	0.292558765	-3.35901385	0.000782211	0.013876512	Trim9	CG31721
FBgn0051728	16.49410236	3.727126879	1.054548539	3.534334115	0.000408804	0.008327159	CG31728	CG31728
FBgn0051755	24.31255413	1.646879633	0.604870872	2.722696212	0.006475157	0.061853052	SoYb	CG31755
FBgn0051774	1638.082354	-0.480726623	0.159102702	-3.021486237	0.002515371	0.032488629	fred	CG31774
FBgn0051781	350.8239507	2.032140125	0.220041735	9.235248608	2.58E-20	1.56E-17	CR31781	CR31781
FBgn0051810	10.51948007	2.299177347	0.918417805	2.503411122	0.012300257	0.09767238	CG31810	CG31810
FBgn0051815	272.7326315	-0.820062526	0.231943166	-3.535618411	0.000406822	0.008303194	CG31815	CG31815
FBgn0051913	309.5354795	-0.868225321	0.279851778	-3.102447041	0.001919279	0.026877727	CG31913	CG31913
FBgn0051955	13.97177451	2.544552943	1.011943629	2.514520443	0.011919439	0.095605961	CG31955	CG31955
FBgn0051998	3674.400926	-0.403733343	0.149635544	-2.698111235	0.006973414	0.065459903	CG31998	CG31998
FBgn0052000	6024.70808	-0.364268127	0.138790833	-2.62458348	0.008675502	0.075650086	CG32000	CG32000
FBgn0052104	287.0732858	-1.018565253	0.308569398	-3.30092764	0.000963657	0.016202963	CG32104	CG32104
FBgn0052110	71.72946874	-1.212647004	0.345811063	-3.506674984	0.000453743	0.00899371	CG32110	CG32110
FBgn0052192	58.85350098	-1.231174709	0.424021791	-2.90356471	0.003689407	0.042346013	CG32192	CG32192
FBgn0052240	17.84222157	2.532391749	0.82951269	3.052866798	0.002266665	0.030146486	CG32240	CG32240
FBgn0052364	22.09750505	1.85491157	0.645682377	2.872792625	0.004068611	0.045482833	CG32364	CG32364
FBgn0052412	97.0379664	0.891358824	0.322827489	2.761099516	0.005760712	0.057463969	QC	CG32412
FBgn0052423	7364.758709	-0.354143037	0.135954989	-2.604855026	0.009191314	0.078945729	shep	CG32423
FBgn0052425	1741.500078	-0.477616025	0.183110293	-2.608351598	0.009097945	0.07853645	CG32425	CG32425
FBgn0052428	715.6438274	0.628756507	0.203999504	3.082147228	0.002055132	0.028394426	CG32428	CG32428
FBgn0052512	505.6140411	-0.787872862	0.20103336	-3.919115033	8.89E-05	0.00259499	CG32512	CG32512
FBgn0052523	159.6243093	-1.310796949	0.317519231	-4.128244281	3.66E-05	0.001288892	CG32523	CG32523
FBgn0052580	354.5066633	2.73794197	0.2254744	12.1430281	6.25E-34	1.61E-30	Muc14A	CG32580
FBgn0052650	22.59385814	2.184010493	0.657739836	3.320477751	0.000898635	0.015385769	CG32650	CG32650
FBgn0052666	2136.372753	-0.834406364	0.26194224	-3.185459371	0.001445244	0.02154634	Drak	CG32666
FBgn0052726	124.8342244	1.219849399	0.389167025	3.134513773	0.001721392	0.024731967	CG32726	CG32726
FBgn0052758	3187.39613	-0.516124885	0.151806656	-3.399883102	0.000674147	0.01240791	CG32758	CG32758
FBgn0052767	3277.496369	-0.535639446	0.151328542	-3.539579766	0.000400765	0.008206413	CG32767	CG32767
FBgn0052850	1258.107709	-0.729454915	0.170082352	-4.288833657	1.80E-05	0.00071478	CG32850	CG32850
FBgn0053158	309.835878	1.097013591	0.247857698	4.425981521	9.60E-06	0.000449782	CG33158	CG33158
FBgn0053180	1842.836643	-0.500793734	0.188927752	-2.650715568	0.008032145	0.071491641	Ranbp16	CG33180
FBgn0053189	391.3007141	-0.515363619	0.200920003	-2.565018962	0.010317017	0.086033569	CG33189	CG33189
FBgn0053191	328.8786009	-0.792092222	0.226476035	-3.497465961	0.000469701	0.009223582	CG33191	CG33191
FBgn0053202	1700.798967	1.669479476	0.173263448	9.635497271	5.66E-22	4.49E-19	dpr11	CG33202
FBgn0053203	5202.211338	-0.73511389	0.21633577	-3.398022853	0.000678747	0.012470322	CG33203	CG33203
FBgn0053234	64.86403336	-1.269342044	0.469146789	-2.705639417	0.006817303	0.064228462	CG33234	CG33234
FBgn0053329	75.64624795	1.065074971	0.344660082	3.090218524	0.002000093	0.02778296	Sp212	CG33329
FBgn0053508	50.32060015	2.293992957	0.489701594	4.684471083	2.81E-06	0.000165315	ppk13	CG33508
FBgn0053509	35.62412289	2.160708305	0.787255035	2.744610336	0.006058279	0.059163693	CG33509	CG33509
FBgn0053517	2494.068766	-0.674567879	0.233436594	-2.88972636	0.003855773	0.043671925	Dop2R	CG33517
FBgn0053526	3963.32642	-0.636154817	0.164924164	-3.857256589	0.000114667	0.003131771	PNUTS	CG33526
FBgn0053542	25.65959391	2.798781505	0.690834481	4.05130546	5.09E-05	0.001677198	upd3	CG33542
FBgn0053547	20156.78396	-0.559340717	0.187560533	-2.982187719	0.002861965	0.035755477	Rim	CG33547
FBgn0053558	5738.062743	-0.607224651	0.167544792	-3.62425262	0.000289798	0.006507518	mim	CG33558
FBgn0053653	18849.11418	-0.451542563	0.161327103	-2.798925627	0.005127295	0.053434808	Caps	CG33653
FBgn0053696	789.8844852	-0.710019579	0.276551348	-2.56740596	0.010246258	0.085671428	CNMaR	CG33696
FBgn0053926	22.51644389	1.760312796	0.606175557	2.903965322	0.00368469	0.042339015	CG33926	CG33926
FBgn0053978	1769.202927	1.027535428	0.164880716	6.231992761	4.61E-10	8.79E-08	CG33978	CG33978
FBgn0058045	702.7966675	-0.612096206	0.170222324	-3.595863291	0.000323318	0.007075232	CG40045	CG40045
FBgn0058178	4888.855774	-0.680037063	0.171560322	-3.963836481	7.38E-05	0.002269225	CG40178	CG40178
FBgn0058263	2987.27187	-0.746321349	0.167078308	-4.466895542	7.94E-06	0.000387674	MFS17	CG40263
FBgn0058469	2453.772852	1.8586898	0.194458468	9.558286753	1.20E-21	8.23E-19	CR40469	CR40469
FBgn0065099	3491.002429	0.589684708	0.224950691	2.621395401	0.008757063	0.076103751	snRNA:7SK	CR33925
FBgn0065110	87.71664506	2.5648061	0.472864214	5.423980131	5.83E-08	6.26E-06	ppk10	CG34042
FBgn0083028	154.0389961	-1.121108699	0.342816567	-3.270287399	0.001074383	0.017275604	snoRNA:Psi18S-525k	CR34569
FBgn0083048	13.78892539	4.117070321	1.024276498	4.019491153	5.83E-05	0.00186691	snoRNA:Psi18S-1377d	CR34626
FBgn0083050	46.92416417	1.816250584	0.470852405	3.857367117	0.000114615	0.003131771	snoRNA:Psi18S-1377b	CR34628
FBgn0083228	154.142946	-0.824508615	0.279775851	-2.947032814	0.003208392	0.038740441	Frq2	CG5907
FBgn0083950	735.7952591	-0.693719605	0.225589522	-3.07514108	0.00210403	0.028799886	CG34114	CG34114
FBgn0083970	265.3951339	-1.06613093	0.357713522	-2.980404326	0.002878681	0.03589225	CG34134	CG34134
FBgn0085354	82.17387303	1.070701178	0.362101979	2.956905072	0.003107438	0.037813885	CG34325	CG34325
FBgn0085359	52.81324853	2.068033732	0.459869745	4.496998893	6.89E-06	0.000346513	CG34330	CG34330
FBgn0085364	471.0750836	2.007015132	0.190725939	10.52303189	6.77E-26	6.97E-23	CR34335	CR34335
FBgn0085387	2299.502214	-1.14874992	0.178196442	-6.446536794	1.14E-10	2.68E-08	shakB	CG34358
FBgn0085399	201.2037057	-0.90644506	0.289441004	-3.131709214	0.001737919	0.024901288	CG34370	CG34370
FBgn0085404	21.51495159	1.89126696	0.635479049	2.97612795	0.00291913	0.036206351	CG34375	CG34375
FBgn0085407	331.2319853	-0.733752811	0.260323162	-2.818622848	0.004823015	0.051500654	Pvf3	CG34378
FBgn0085412	4037.131585	-0.54108473	0.212828871	-2.542346471	0.011011096	0.090144059	CG34383	CG34383
FBgn0085421	1764.980596	-0.64746365	0.192115345	-3.370181862	0.000751186	0.013465171	Epac	CG34392
FBgn0085432	12023.73008	-0.556863669	0.163562707	-3.404588248	0.000662639	0.012217923	pan	CG34403
FBgn0085433	493.8117176	-0.666411756	0.212987875	-3.128871794	0.001754789	0.025085445	CG34404	CG34404
FBgn0085434	3802.381844	-0.652036117	0.228349167	-2.85543462	0.004297797	0.047427617	NaCP60E	CG34405
FBgn0085734	1905.774979	-1.261771344	0.260224307	-4.848783563	1.24E-06	8.71E-05	CR40450	CR40450
FBgn0085746	36.5564783	2.497458024	0.534113432	4.675894435	2.93E-06	0.000171398	CR40571	CR40571
FBgn0085748	19.43568016	3.243909482	0.827681468	3.919272821	8.88E-05	0.00259499	CR40573	CR40573
FBgn0085751	12.03537876	3.675071303	1.03402659	3.55413617	0.000379223	0.00794441	CR40582	CR40582
FBgn0085753	9726.304639	-1.180231847	0.259999085	-4.539369234	5.64E-06	0.000293712	28SrRNA-Psi:CR40596	CR40596
FBgn0085756	24.96575473	2.554570156	0.616365874	4.144567805	3.40E-05	0.001218428	CR40613	CR40613
FBgn0085757	1322.522889	-1.517980451	0.24418405	-6.216542208	5.08E-10	9.35E-08	CR40621	CR40621
FBgn0085758	781.5090267	-1.4676402	0.242606239	-6.049474257	1.45E-09	2.50E-07	CR40639	CR40639
FBgn0085759	1462.990828	-1.436939989	0.255688233	-5.619890948	1.91E-08	2.34E-06	CR40640	CR40640
FBgn0085764	130.4965285	-1.898463259	0.325274934	-5.836488035	5.33E-09	7.74E-07	CR40668	CR40668
FBgn0085777	94.63972214	-1.365718563	0.371837416	-3.67289171	0.000239821	0.005638406	CR40959	CR40959
FBgn0085795	665.927292	-3.072167875	0.860986788	-3.568193982	0.00035945	0.00763436	CR41535	CR41535
FBgn0085799	5501.149537	-1.262481707	0.273100135	-4.622779509	3.79E-06	0.000212096	CR41544	CR41544
FBgn0085807	773.725283	-1.720814229	0.246284612	-6.987096006	2.81E-12	7.23E-10	CR41590	CR41590
FBgn0085813	471.1663017	-1.370701773	0.228466293	-5.999579873	1.98E-09	3.24E-07	18SrRNA-Psi:CR41602	CR41602
FBgn0085817	388.1606864	-2.645676364	0.946144195	-2.796271834	0.00516959	0.053639397	CR41607	CR41607
FBgn0085819	166.1191128	-1.657276653	0.398073613	-4.163241664	3.14E-05	0.001135542	28SrRNA-Psi:CR41609	CR41609
FBgn0085825	31.43190268	-3.477507252	0.805648328	-4.31640845	1.59E-05	0.000656884	CR41619	CR41619
FBgn0086058	33.94933093	1.922615073	0.526812587	3.649523797	0.000262727	0.006071583	snoRNA:Me18S-G1189	CR34687
FBgn0086081	16.98044147	-2.228549776	0.71994209	-3.095456991	0.001965099	0.027333701	snoRNA:Me28S-A30	CR34710
FBgn0086134	94.87403573	1.162733621	0.324449105	3.583716536	0.00033874	0.007273729	Prosalpha2	CG5266
FBgn0086346	1357.517922	0.968871014	0.212409681	4.561331715	5.08E-06	0.000274297	ALiX	CG12876
FBgn0086347	278.7693246	0.877795822	0.256043926	3.428301686	0.00060737	0.011392855	Myo31DF	CG7438
FBgn0086348	102.4865166	-1.433186616	0.386270012	-3.710323272	0.000206995	0.005055675	se	CG6781
FBgn0086365	222.4958992	1.77520098	0.399481089	4.443767249	8.84E-06	0.000423772	Orct2	CG13610
FBgn0086367	3895.819372	-0.848612713	0.225005665	-3.771517103	0.000162258	0.004119196	t	CG12120
FBgn0086443	356.1832982	-0.508403356	0.200726398	-2.532817613	0.011314981	0.091901898	Aats-asn	CG10687
FBgn0086656	419.9185948	0.455484569	0.181338749	2.511788416	0.012012108	0.096190318	shrb	CG8055
FBgn0086665	18.40348418	2.886038526	0.741637953	3.891438558	9.97E-05	0.002798663	snoRNA:Psi18S-1377a	CR33750
FBgn0086710	243.054322	0.710327889	0.22179809	3.202587941	0.001361987	0.020662904	RpL30	CG10652
FBgn0086758	7540.530894	-0.813571616	0.170962981	-4.758758949	1.95E-06	0.000125479	chinmo	CG31666
FBgn0086768	216.7758233	0.929911888	0.333749534	2.78625674	0.005332062	0.054575536	Pcmt	CG2152
FBgn0086778	920.3512136	-0.560000222	0.21516348	-2.602673199	0.009250008	0.079326589	nAChRalpha7	CG32538
FBgn0086899	2456.018666	-0.437846382	0.147291851	-2.972644992	0.002952457	0.0365036	tlk	CG34412
FBgn0086913	493.5708751	-0.802075187	0.205453702	-3.903921797	9.46E-05	0.002702272	Rab26	CG34410
FBgn0086915	341.3994956	-0.675214367	0.20699602	-3.261967877	0.001106417	0.017675835	Mst77F	CG3354
FBgn0087005	4686.511882	-0.681513993	0.20122247	-3.386868233	0.000706953	0.012886659	rtp	CG10233
FBgn0087035	1456.215788	0.408675294	0.152193783	2.685229885	0.007247993	0.066773867	AGO2	CG7439
FBgn0243512	2400.550559	0.750684705	0.207330005	3.620723906	0.00029378	0.006569	puc	CG7850
FBgn0250819	964.5182423	1.154880055	0.182583407	6.325219096	2.53E-10	5.11E-08	CG33521	CG33521
FBgn0250820	183.0687064	1.002046947	0.351699495	2.84915663	0.004383529	0.047962885	meigo	CG5802
FBgn0250835	19.54009654	3.415606962	0.782767281	4.363502469	1.28E-05	0.00055665	CG15394	CG15394
FBgn0250839	1626.741962	0.89619445	0.20072847	4.46471022	8.02E-06	0.000389805	CG2016	CG2016
FBgn0250846	615.8306793	1.709485798	0.225201404	7.590919797	3.18E-14	1.13E-11	glob2	CG15180
FBgn0250871	468.0557648	0.535503523	0.20674026	2.590223703	0.009591358	0.081431737	pot	CG2467
FBgn0250907	493.0212386	2.25814486	0.300108387	7.524431027	5.30E-14	1.76E-11	Cht3	CG18140
FBgn0259108	70730.55164	-0.793550781	0.152397336	-5.207117143	1.92E-07	1.78E-05	futsch	CG34387
FBgn0259111	4557.489849	-0.914426525	0.278361326	-3.285034381	0.001019699	0.016735733	Ndae1	CG42253
FBgn0259139	774.5698135	-0.425078684	0.163344197	-2.602349465	0.009258745	0.079326589	glo	CG6946
FBgn0259152	370.5862788	0.575774262	0.208495553	2.761566156	0.005752486	0.057463969	Clbn	CG11847
FBgn0259170	2130.269744	-0.732017441	0.147730752	-4.955078276	7.23E-07	5.45E-05	alpha-Man-I	CG42275
FBgn0259174	5503.195449	-0.447499771	0.178680146	-2.504473954	0.012263363	0.0974545	Nedd4	CG42279
FBgn0259209	91.43759545	1.420891675	0.483881981	2.936442625	0.003320002	0.039651522	Mlp60A	CG42309
FBgn0259212	6964.266614	-0.46110203	0.161749826	-2.850711136	0.004362158	0.047830597	cno	CG42312
FBgn0259214	12961.27387	-0.54110041	0.16013111	-3.379108601	0.000727213	0.013126763	PMCA	CG42314
FBgn0259227	1367.657526	0.630669085	0.184567744	3.417005982	0.000633139	0.011779355	CG42327	CG42327
FBgn0259736	717.8256726	0.80225304	0.227800518	3.521734925	0.000428733	0.008613932	CG42390	CG42390
FBgn0259937	99.83101113	1.408056732	0.315926647	4.456910313	8.31E-06	0.000400477	Nop60B	CG3333
FBgn0259985	6261.572892	-0.525161073	0.208851187	-2.514522806	0.011919359	0.095605961	Mppe	CG8889
FBgn0259994	15186.49062	-0.889068185	0.169847392	-5.234511846	1.65E-07	1.59E-05	CG42492	CG42492
FBgn0260400	6672.775989	-0.400633894	0.140928454	-2.842817642	0.004471665	0.048720348	elav	CG4262
FBgn0260428	774.1152578	-1.217977411	0.268254209	-4.540385095	5.62E-06	0.000293712	CG42523	CG42523
FBgn0260441	495.174983	0.845043691	0.19381073	4.360149149	1.30E-05	0.000562874	RpS12	CG11271
FBgn0260444	213.1767279	0.767122417	0.284788263	2.693658818	0.007067247	0.065949617	Not10	CG18616
FBgn0260469	134.2298112	-0.818313852	0.291534291	-2.806921439	0.005001744	0.052658809	CR14578	CR14578
FBgn0260480	86.91625869	-1.26028617	0.3555733	-3.544377965	0.000393541	0.008112447	CG32295	CG32295
FBgn0260499	20925.35544	-0.547378918	0.178303065	-3.069935548	0.00214105	0.029074834	qvr	CG33472
FBgn0260657	1882.415499	-0.727544589	0.242949303	-2.994635422	0.002747731	0.034706934	CG42540	CG42540
FBgn0260719	60.81028529	2.652525825	0.445660184	5.951902193	2.65E-09	4.08E-07	CR42546	CR42546
FBgn0260746	93.90649176	-1.18932503	0.386524061	-3.076975411	0.002091125	0.028737641	Ect3	CG3132
FBgn0260747	375.4911208	0.943015571	0.213129166	4.424619996	9.66E-06	0.00045058	CG5010	CG5010
FBgn0260799	4008.776446	-0.462729092	0.16794523	-2.755238071	0.005864944	0.057913877	p120ctn	CG17484
FBgn0260874	17.04155931	2.326523113	0.769936657	3.021707167	0.002513536	0.032488629	Ir76a	CG42584
FBgn0260941	17247.21483	-1.643840695	0.257437631	-6.385393954	1.71E-10	3.67E-08	app	CG42318
FBgn0260943	4610.043568	-0.454164147	0.16725993	-2.715319477	0.006621186	0.063072613	Rbp6	CG32169
FBgn0260944	472.5053406	-0.62161577	0.223837546	-2.777084454	0.005484893	0.055862438	Rbp1	CG17136
FBgn0260962	367.2086818	0.743290833	0.189535335	3.921647814	8.79E-05	0.00259499	pic	CG7769
FBgn0260965	502.619915	0.556966073	0.187385536	2.972300229	0.002955775	0.0365036	CG42588	CG42588
FBgn0261014	1249.798723	0.482818117	0.165353818	2.919909097	0.003501335	0.040962838	TER94	CG2331
FBgn0261112	236.4754245	-0.946933624	0.26856379	-3.52591697	0.000422019	0.008534921	APP-BP1	CG7828
FBgn0261113	4365.241025	1.661945113	0.187024872	8.886225082	6.32E-19	3.26E-16	Xrp1	CG17836
FBgn0261243	596.0570876	0.518448389	0.197647598	2.62309481	0.008713502	0.075789085	Psa	CG1009
FBgn0261244	1873.758708	-0.505182336	0.174212147	-2.899811206	0.003733875	0.042716484	inaE	CG33174
FBgn0261269	49.65384446	1.045610654	0.418082557	2.500966941	0.012385474	0.098197754	conv	CG8561
FBgn0261283	3464.625188	0.674135877	0.256739683	2.625756441	0.008645666	0.075453747	HLH106	CG8522
FBgn0261387	1740.745859	-0.53339138	0.15557977	-3.428410893	0.000607126	0.011392855	CG17528	CG17528
FBgn0261395	395.6544919	-1.249895513	0.279004314	-4.479842969	7.47E-06	0.00037015	Prosalpha3T	CG1736
FBgn0261402	17.0806758	2.246859519	0.741646705	3.029555049	0.002449143	0.031970071	Ir75b	CG42643
FBgn0261429	186.4280578	4.455615189	0.343192196	12.98285696	1.53E-38	7.89E-35	CR42646	CR42646
FBgn0261451	5710.823047	-0.695981706	0.158198772	-4.39941283	1.09E-05	0.000495029	trol	CG33950
FBgn0261461	3010.148017	-0.81172752	0.207023611	-3.920941757	8.82E-05	0.00259499	RhoGAP18B	CG42274
FBgn0261526	30.74912179	-3.996862642	0.738627116	-5.411204862	6.26E-08	6.65E-06	NT1	CG42576
FBgn0261548	369.018911	0.916946506	0.202446158	4.529335175	5.92E-06	0.000305406	CG42666	CG42666
FBgn0261560	510.7631451	-0.910961617	0.286192783	-3.183034898	0.0014574	0.021653429	Thor	CG8846
FBgn0261565	9958.482202	-0.665931725	0.186831923	-3.564335875	0.000364779	0.007720273	Lmpt	CG42679
FBgn0261575	160.5612573	-1.4237767	0.298481239	-4.770070994	1.84E-06	0.000120901	tobi	CG11909
FBgn0261592	2679.712504	0.731386403	0.15322676	4.773228928	1.81E-06	0.000120272	RpS6	CG10944
FBgn0261593	988.4359702	0.752372076	0.175236065	4.293477352	1.76E-05	0.000704537	RpS10b	CG14206
FBgn0261596	833.5446961	0.862502839	0.206878616	4.169125135	3.06E-05	0.001113633	RpS24	CG3751
FBgn0261597	937.9474637	0.905726777	0.164988799	5.489625857	4.03E-08	4.51E-06	RpS26	CG10305
FBgn0261599	564.4772035	0.804780617	0.195461318	4.117339564	3.83E-05	0.001334279	RpS29	CG8495
FBgn0261602	1971.064176	0.654903258	0.163250072	4.011656779	6.03E-05	0.00191806	RpL8	CG1263
FBgn0261606	943.4538496	0.563052481	0.158709331	3.547696142	0.000388616	0.008059292	RpL27A	CG15442
FBgn0261608	274.7573882	0.666668778	0.261420149	2.550181306	0.010766691	0.088673847	RpL37A	CG5827
FBgn0261625	373.1881302	0.54985937	0.206166877	2.667059708	0.007651808	0.069121105	CG42708	CG42708
FBgn0261649	2617.345141	-0.614625821	0.183221944	-3.354542622	0.000794963	0.014030281	tinc	CG31247
FBgn0261714	3215.855483	-0.490000131	0.17568245	-2.789123962	0.005285083	0.05420234	Cpn	CG4795
FBgn0261722	2022.8169	-0.468569747	0.184424072	-2.54071902	0.011062478	0.090421065	fwe	CG6151
FBgn0261794	3527.788332	-0.624586294	0.144749259	-4.314953304	1.60E-05	0.000656884	kcc	CG5594
FBgn0261928	14388.61186	-0.7579223	0.199657077	-3.796120384	0.000146978	0.003815878	CG42795	CG42795
FBgn0261990	82.78102129	1.954798356	0.423233003	4.618728553	3.86E-06	0.000215109	CG42808	CG42808
FBgn0262029	18.13097147	-1.841967869	0.729973563	-2.523335037	0.011624759	0.093756353	d	CG42840
FBgn0262035	42.57028434	1.168171662	0.441926641	2.643361033	0.008208745	0.072536522	CG42846	CG42846
FBgn0262109	105097.9106	-0.798888475	0.174325515	-4.582739803	4.59E-06	0.000249922	CR42862	CR42862
FBgn0262124	3039.938294	-0.426713318	0.153834241	-2.773851364	0.005539698	0.056253862	uex	CG42595
FBgn0262125	1116.784572	0.487346657	0.186623619	2.611387887	0.009017555	0.078038572	Sec23	CG1250
FBgn0262148	156.9359912	-0.891838898	0.298485227	-2.987882879	0.002809172	0.035224007	CR42874	CR42874
FBgn0262167	251.1281915	0.64960379	0.224044333	2.899443071	0.003738262	0.042716484	ana1	CG6631
FBgn0262394	126.4470213	-0.85658623	0.303977433	-2.817927048	0.004833479	0.051504209	mir-281-1	CR42931
FBgn0262476	781.6291499	-0.656431113	0.223213637	-2.940819929	0.003273448	0.039369224	CG43066	CG43066
FBgn0262509	21791.60261	-0.571992097	0.194552145	-2.940045188	0.003281644	0.039421798	nrm	CG43079
FBgn0262524	13.47083496	3.256669856	0.901603159	3.612087895	0.000303742	0.006761694	ver	CG14121
FBgn0262570	312.4355756	-0.868990862	0.228725011	-3.799282193	0.000145116	0.003777041	CG43110	CG43110
FBgn0262575	12.70105014	2.546760671	1.020918786	2.494577146	0.012610731	0.099753496	CG43115	CG43115
FBgn0262614	24423.98828	-1.106449914	0.226116431	-4.893275157	9.92E-07	7.20E-05	pyd	CG43140
FBgn0262636	3083.023052	-1.242217014	0.228267501	-5.441935485	5.27E-08	5.72E-06	Lin29	CG2052
FBgn0262656	1102.551949	0.467427803	0.175996434	2.655893604	0.007909857	0.07064722	dm	CG10798
FBgn0262699	1313.344147	-0.455196066	0.180396056	-2.52331495	0.011625423	0.093756353	rap	CG3000
FBgn0262742	20521.86638	-0.963758196	0.178371391	-5.403098497	6.55E-08	6.89E-06	Fas1	CG6588
FBgn0262821	115.5862009	-0.717219091	0.28758201	-2.493963688	0.012632547	0.099772919	CG43192	CG43192
FBgn0262889	48.64367458	-1.793836813	0.553764278	-3.239350904	0.001198021	0.018823172	CG43244	CG43244
FBgn0262893	21.40603389	-2.149287069	0.663032993	-3.241598973	0.001188612	0.018703846	CG43248	CG43248
FBgn0262901	228.6409753	-0.59642214	0.224467554	-2.657052786	0.00788271	0.070465821	CR43256	CR43256
FBgn0262955	1461.073995	0.583274806	0.228732301	2.550032519	0.010771287	0.088673847	RpII140	CG3180
FBgn0262964	14.48750804	2.917597153	0.890703849	3.275608561	0.001054346	0.017006483	CR43275	CR43275
FBgn0262970	73.28335401	3.085580982	0.406089555	7.598277131	3.00E-14	1.10E-11	CR43281	CR43281
FBgn0262979	97.42342708	-2.744109456	0.39171507	-7.005371155	2.46E-12	6.51E-10	CR43287	CR43287
FBgn0263039	1551.237678	-0.775055046	0.250105037	-3.098918178	0.001942287	0.027163022	CR43334	CR43334
FBgn0263048	338.4634669	0.578482638	0.218094952	2.652434792	0.007991356	0.071191563	CG43343	CG43343
FBgn0263077	80708.96344	-1.154479941	0.187519321	-6.156591953	7.43E-10	1.34E-07	CG43340	CG43340
FBgn0263102	12097.75787	-0.475806632	0.170038252	-2.798232905	0.005138305	0.053495461	psq	CG2368
FBgn0263114	25.80000046	-1.862225253	0.660744951	-2.818372278	0.004826781	0.051500654	CG43371	CG43371
FBgn0263117	82.29937907	-1.821118841	0.367629074	-4.953685574	7.28E-07	5.45E-05	CG34377	CG34377
FBgn0263257	2077.652051	-0.604172587	0.224778667	-2.687855551	0.00719125	0.066658675	Cngl	CG43395
FBgn0263258	853.1894527	0.445482853	0.157292634	2.832191453	0.004623016	0.049946986	chas	CG32556
FBgn0263351	447.7615558	-0.529151834	0.197053219	-2.685324485	0.007245942	0.066773867	AP-2mu	CG7057
FBgn0263385	70.07682204	1.530882925	0.505342121	3.029399018	0.002450408	0.031970071	CR43437	CR43437
FBgn0263396	4882.075717	-0.336955219	0.134779876	-2.50004102	0.012417893	0.098379108	sqd	CG16901
FBgn0263400	667.6081761	-0.997960998	0.214153479	-4.660027028	3.16E-06	0.000182053	CG43446	CG43446
FBgn0263412	230.4448529	-1.032517462	0.317831594	-3.248630659	0.001159619	0.01835975	CR43458	CR43458
FBgn0263413	12036.92618	-0.712230354	0.199483713	-3.57036845	0.000356479	0.007593229	CR43459	CR43459
FBgn0263456	2737.362792	-0.672370837	0.162910006	-4.12725316	3.67E-05	0.001288892	nwk	CG43479
FBgn0263457	1493.554124	-0.658788113	0.249239723	-2.643190683	0.008212877	0.072536522	CR43480	CR43480
FBgn0263490	4087.85242	-0.554377658	0.191098491	-2.901004892	0.003719681	0.042645995	mld	CG34100
FBgn0263504	314.6218871	-0.708448455	0.269261387	-2.631080763	0.008511381	0.074407804	CR43493	CR43493
FBgn0263569	1634.010193	-0.693568858	0.231196416	-2.999911805	0.002700578	0.034259745	mir-4968	CR43554
FBgn0263709	439.940119	-0.823416122	0.262050955	-3.142198513	0.001676843	0.024226982	CR43661	CR43661
FBgn0263738	338.0999667	-0.509597575	0.200037557	-2.547509495	0.01084949	0.088962366	Ada2a	CG43663
FBgn0263747	26.31168318	3.220317779	0.749005871	4.299455993	1.71E-05	0.000694781	CG43672	CG43672
FBgn0263802	264.9125025	-0.920466433	0.236074979	-3.899042733	9.66E-05	0.002742109	CR43605	CR43605
FBgn0263832	235.5953933	0.779687384	0.236832051	3.292153156	0.000994235	0.016448756	Rcd5	CG1135
FBgn0263839	8.960559584	2.588793326	0.986599952	2.623954441	0.008691541	0.075699741	CR43701	CR43701
FBgn0263846	410.1496758	-0.683447898	0.242002895	-2.824131086	0.004740899	0.050900465	CG43707	CG43707
FBgn0263929	7762.751698	-0.504134903	0.188900243	-2.668789073	0.007612524	0.068941837	jvl	CG43162
FBgn0263934	320.7252422	0.774625932	0.234783183	3.299324609	0.000969178	0.016260122	esn	CG43722
FBgn0263968	2286.220422	0.485940239	0.175443682	2.769779078	0.005609433	0.056677624	nonC	CG32743
FBgn0264078	721.8611654	-0.566560865	0.161451173	-3.509177756	0.000449494	0.008943897	Flo2	CG32593
FBgn0264255	4317.811919	-0.655155799	0.201794076	-3.246655262	0.001167697	0.018425339	para	CG9907
FBgn0264273	317.6206314	-0.562243844	0.225581415	-2.492420951	0.012687557	0.09997756	Sema-2b	CG33960
FBgn0264325	164.947811	-0.702719145	0.277509107	-2.532238139	0.011333699	0.091981444	Atg6	CG5429
FBgn0264329	305.9006368	-0.946171629	0.359040187	-2.635280573	0.008406776	0.073806338	CG43788	CG43788
FBgn0264330	315.709572	-0.975069318	0.312094914	-3.124271728	0.001782458	0.025445694	CG43789	CG43789
FBgn0264339	508.6435413	-0.794953829	0.274950774	-2.891258745	0.003837021	0.043555256	CG43795	CG43795
FBgn0264386	3583.619713	-0.536579909	0.189968201	-2.824577507	0.0047343	0.050882614	Ca-alpha1T	CG15899
FBgn0264489	650.245299	0.801839974	0.258947431	3.096535737	0.001957963	0.027288646	CG43897	CG43897
FBgn0264501	1095.615217	-0.857112005	0.175457195	-4.885020549	1.03E-06	7.45E-05	CR43900	CR43900
FBgn0264513	9.495572837	3.557881454	1.340830895	2.653490061	0.007966412	0.07109074	CR43912	CR43912
FBgn0264566	24.21203302	-1.737287158	0.676442886	-2.568268798	0.010220787	0.085577294	CG43938	CG43938
FBgn0264607	9778.680689	-0.484224317	0.154442374	-3.13530739	0.001716741	0.024712921	CaMKII	CG18069
FBgn0264674	68.66555619	-1.091904698	0.365048129	-2.991125307	0.002779514	0.034999769	CR43959	CR43959
FBgn0264753	633.6048325	1.391462131	0.216706863	6.420941686	1.35E-10	2.97E-08	Rgk1	CG44011
FBgn0264785	3451.904465	-0.856619531	0.211847139	-4.043573755	5.26E-05	0.001722499	Hph	CG44015
FBgn0264787	198.681757	-0.756339265	0.28185482	-2.683435621	0.007287	0.066888752	CR44017	CR44017
FBgn0264819	153.4987895	-1.425680026	0.402015485	-3.546331119	0.000390635	0.00808489	CR44027	CR44027
FBgn0264820	153.0700126	-1.189288034	0.408968808	-2.908016482	0.003637292	0.041934637	CR44028	CR44028
FBgn0264821	9098.733635	-0.812292684	0.210024365	-3.867611658	0.000109907	0.003045178	CR44029	CR44029
FBgn0264842	131.3375262	-0.989700257	0.284048579	-3.484264072	0.000493492	0.009578956	CR44050	CR44050
FBgn0264879	32.01465995	-1.579177092	0.577939335	-2.732427085	0.006286959	0.060617242	CR44070	CR44070
FBgn0264908	3083.303516	-0.481974332	0.190695506	-2.527455111	0.011489251	0.093024124	pHCl	CG44099
FBgn0264942	2830.196645	-0.775852352	0.264080987	-2.9379334	0.00330408	0.039520792	CR44111	CR44111
FBgn0264950	70.86678294	-1.544081825	0.449936288	-3.431778824	0.000599636	0.011298816	CR44119	CR44119
FBgn0264987	226.8866457	-0.86622986	0.322711199	-2.684226215	0.00726979	0.066841859	CR44138	CR44138
FBgn0265042	341.531984	1.019042939	0.232973203	4.374077898	1.22E-05	0.000535149	Irk1	CG44159
FBgn0265067	87.82713809	-0.959343942	0.347479092	-2.760868107	0.005764795	0.057463969	CR44178	CR44178
FBgn0265099	64.52250928	-1.451085052	0.40798999	-3.556668273	0.000375588	0.007900377	CR44204	CR44204
FBgn0265262	2073.511558	-0.418831767	0.15720439	-2.664249813	0.007716024	0.069457692	Vha68-1	CG12403
FBgn0265345	1415.948747	-0.897707598	0.250175293	-3.588314368	0.000332823	0.007206733	CR44299	CR44299
FBgn0265346	197.0556449	-0.874623867	0.305277111	-2.865016193	0.004169879	0.046368737	CR44300	CR44300
FBgn0265347	447.383359	-0.934668179	0.243258925	-3.842277025	0.000121898	0.003246522	CR44301	CR44301
FBgn0265374	38.55775751	-1.903201784	0.503906478	-3.776894853	0.000158796	0.004061309	CR44315	CR44315
FBgn0265464	641.3827767	-0.610445343	0.202315016	-3.017301212	0.002550363	0.032776293	Traf6	CG10961
FBgn0265467	265.8586968	-1.013772513	0.225006408	-4.505527299	6.62E-06	0.000337826	CR44360	CR44360
FBgn0265496	13.70422904	2.917193106	0.830535635	3.512423771	0.000444039	0.0088696	CR44365	CR44365
FBgn0265512	1671.925956	-0.640212211	0.215404044	-2.972145744	0.002957263	0.0365036	mlt	CG12214
FBgn0265585	12.57607727	2.668709783	0.98403957	2.71199438	0.006687973	0.063586962	CR44412	CR44412
FBgn0265595	323.3392219	-0.811144361	0.306195941	-2.649102267	0.008070591	0.071648214	CG44422	CG44422
FBgn0265666	27.76257382	-1.399328825	0.546210687	-2.56188474	0.010410586	0.086636551	CR44473	CR44473
FBgn0265671	36.33502017	-1.296310509	0.510717559	-2.538214097	0.01114198	0.090926672	CR44478	CR44478
FBgn0265699	13.30365991	-3.969124893	1.126761317	-3.522595987	0.000427342	0.008602767	CR44506	CR44506
FBgn0265935	427.9146488	0.663831012	0.219304157	3.02698782	0.002470039	0.032144815	coro	CG9446
FBgn0265957	447.8522341	-0.755340396	0.239157382	-3.158340289	0.001586702	0.023267678	CR44744	CR44744
FBgn0265959	12586.1867	-0.530461606	0.189726176	-2.79593263	0.005175019	0.053639397	rdgC	CG44746
FBgn0265991	6703.900169	-0.667379066	0.197009252	-3.387551906	0.000705194	0.012886659	Zasp52	CG30084
FBgn0265996	44.43959336	-1.280227013	0.510966796	-2.505499426	0.01222786	0.097322432	CR44771	CR44771
FBgn0266000	2318.275644	0.872704404	0.226954303	3.84528689	0.000120411	0.003240421	CG44774	CG44774
FBgn0266005	488.1988818	-0.607152788	0.218774798	-2.775240988	0.005516082	0.056124634	CR44779	CR44779
FBgn0266101	1597.012071	-0.433891063	0.156714464	-2.768672732	0.005628514	0.056764281	CG44838	CG44838
FBgn0266227	2972.923399	-0.377467377	0.139980276	-2.696575451	0.007005652	0.065642964	CR44922	CR44922
FBgn0266268	143.7693774	1.221125354	0.282343101	4.324969691	1.53E-05	0.00064178	FeCH	CG2098
FBgn0266347	989.072795	-0.862752655	0.199791546	-4.318264067	1.57E-05	0.000656231	nAChRalpha4	CG12414
FBgn0266363	133.44722	-0.988356728	0.355594198	-2.779451218	0.005445083	0.055566804	CG45011	CG45011
FBgn0266392	106.9626423	-1.275481566	0.365531064	-3.489393082	0.000484119	0.009432535	CR45032	CR45032
FBgn0266409	834.8137496	-0.423312275	0.157562563	-2.686629778	0.00721769	0.066719941	CG45049	CG45049
FBgn0266414	4104.029443	-0.761529023	0.217603066	-3.499624505	0.000465914	0.009181979	CR45054	CR45054
FBgn0266418	1779.03611	0.522177763	0.157130656	3.323207417	0.000889887	0.015286779	wake	CG45058
FBgn0266446	139.9417645	1.781022189	0.284555241	6.258968137	3.88E-10	7.68E-08	CG45076	CG45076
FBgn0266448	35.50519692	1.389437175	0.476391202	2.916588657	0.003538821	0.041214273	CG45078	CG45078
FBgn0266450	2127.746209	-0.799493484	0.197247063	-4.053259249	5.05E-05	0.00167246	Kr-h1	CG45074
FBgn0266521	1596.019606	-0.552710151	0.163470592	-3.381098357	0.000721967	0.013066116	stai	CG31641
FBgn0266618	38.10927983	-1.404787834	0.503255317	-2.79140187	0.005248027	0.053956462	CR45125	CR45125
FBgn0266632	114.4374706	0.904145037	0.330599921	2.734861628	0.00624065	0.060285937	CR45139	CR45139
FBgn0266649	152.1469461	-0.843348935	0.29557603	-2.85323859	0.004327612	0.047593633	CR45156	CR45156
FBgn0266670	338.3814372	0.634281325	0.205738389	3.082950778	0.002049591	0.028355879	Sec5	CG8843
FBgn0266689	239.9086969	-0.663104624	0.246767286	-2.68716585	0.007206116	0.066672747	CR45179	CR45179
FBgn0266690	803.3837913	-1.038238754	0.259826033	-3.995899656	6.44E-05	0.002015359	CR45180	CR45180
FBgn0266693	253.0084146	0.86059754	0.238195818	3.612983414	0.000302694	0.006752961	CR45183	CR45183
FBgn0266696	23865.47541	-0.639244511	0.17793873	-3.592497896	0.000327523	0.007136961	CG45186	CG45186
FBgn0266719	334.0533896	0.649930194	0.242862168	2.676127782	0.007447824	0.068069125	Unc-13-4B	CG34349
FBgn0266725	25.58014964	3.842111149	0.73704874	5.212831855	1.86E-07	1.74E-05	CR45198	CR45198
FBgn0266738	35.79531123	-2.060111522	0.568982092	-3.620696595	0.000293811	0.006569	CR45211	CR45211
FBgn0266745	145.4580732	-0.985559683	0.27302933	-3.609720914	0.000306527	0.006794863	CG45218	CG45218
FBgn0266800	2265.098474	-0.839666883	0.230512706	-3.642605643	0.000269892	0.006166498	CR45262	CR45262
FBgn0266801	1890.053281	-0.733029498	0.145183598	-5.048982852	4.44E-07	3.61E-05	CG45263	CG45263
FBgn0266931	15.91036401	-1.954140369	0.780170218	-2.504761556	0.012253397	0.097450433	CR45382	CR45382
FBgn0266978	15.76098763	-2.049240615	0.788600534	-2.598578781	0.009361056	0.079828189	CR45429	CR45429
FBgn0267033	8216.579716	-0.482031588	0.1503466	-3.206135601	0.001345306	0.020593834	mamo	CG45477
FBgn0267228	56.41123479	-1.01525229	0.396605395	-2.559854966	0.010471585	0.086970694	CR45668	CR45668
FBgn0267252	44554.32543	-0.650594817	0.17369334	-3.745652066	0.000179926	0.004490304	Ggamma30A	CG3694
FBgn0267376	2269.882847	-0.658090749	0.189843213	-3.466496063	0.000527289	0.010120619	SelR	CG6584
FBgn0267429	6707.728519	-0.864179918	0.240940001	-3.586701728	0.000334887	0.007234901	CG45782	CG45782
FBgn0267430	50.42677154	-1.578442582	0.526640101	-2.99719406	0.002724772	0.034459172	CG45783	CG45783
FBgn0267431	138.8181285	-1.039212762	0.364522102	-2.850890953	0.004359692	0.047830597	CG45784	CG45784
FBgn0267455	276.6867243	1.353657457	0.368368945	3.674732833	0.000238098	0.005628625	CR45805	CR45805
FBgn0267458	418.6720373	-0.752985275	0.233072879	-3.230685946	0.001234935	0.019198311	CR45808	CR45808
FBgn0267469	413.0408466	-0.708124044	0.267433014	-2.647855745	0.008100408	0.071851039	CR45819	CR45819
FBgn0267508	251.0887795	-1.263348095	0.322838984	-3.913245168	9.11E-05	0.002629122	28SrRNA-Psi:CR45848	CR45848
FBgn0267511	13807.49687	-1.575514387	0.272451255	-5.782738584	7.35E-09	1.02E-06	28SrRNA-Psi:CR45851	CR45851
FBgn0267623	344.4795383	-0.813582908	0.257157177	-3.163757349	0.001557466	0.022899859	CR45961	CR45961
FBgn0267624	96.59897977	-1.031564322	0.348256834	-2.962079193	0.003055692	0.037360635	CR45962	CR45962
FBgn0267655	69.78719444	-1.375455381	0.477334471	-2.881533732	0.003957449	0.044578605	CR45993	CR45993
FBgn0267656	37.86603383	-1.847105185	0.513297504	-3.598508021	0.000320048	0.007033549	CR45994	CR45994
FBgn0267698	3580.265712	-0.529730806	0.184720687	-2.867739467	0.004134158	0.04611555	Pak	CG10295
FBgn0267703	47.27048184	-1.514769249	0.479886536	-3.156515418	0.001596664	0.023343008	CR46036	CR46036
FBgn0267704	33.10840592	1.327340882	0.509409504	2.60564609	0.009170116	0.078898513	flam	CR46037
FBgn0267733	376.9583163	1.298658262	0.235486641	5.514785286	3.49E-08	4.02E-06	CR46064	CR46064
