# Supplementary material for: Proper splicing contributes to visual function in the aging Drosophila eye
Source: Aging Cell. 2018 Jul 12;17(5):e12817. doi: 10.1111/acel.12817 (PMC6156539; doi:10.1111/acel.12817)
Supplement: Supplementary file 3 [file ACEL-17-e12817-s003.csv]

Table S2: JunctionSeq analysis of differential splicing events between day 10 and 40 in eyes. 75 significant events (padjust < 0.05) corresponding to 48 genes.
featureID	geneID	countbinID	testable	status	allZero	baseMean	baseVar	dispBeforeSharing	dispFitted	dispersion	pvalue	padjust	chr	start	end	strand	transcripts	featureType	padjust_noFilter	log2FC(D40/D10)	log2FCvst(D40/D10)	expr_D10	expr_D40	geneWisePadj
FBgn0040384:E014	FBgn0040384	E014	TRUE	OK	FALSE	173.6921787	24810.75768	1.00E-08	0.038379883	0.008494894	9.18E-44	5.53E-39	X	2790244	2790567	.	FBtr0309881	exonic_part	7.72E-39	-2.927543272	-1.461049499	307.0869348	36.44803167	0
FBgn0039411:E013	FBgn0039411	E013	TRUE	OK	FALSE	5.385634682	13.0981319	0.000749626	0.208278807	0.077208246	1.72E-17	5.19E-13	3R	26098075	26098711	.	FBtr0113294;FBtr0300618	exonic_part	7.25E-13	6.407112232	3.202037509	2.069533494	8.546111195	0
FBgn0052369:E007	FBgn0052369	E007	TRUE	OK	FALSE	587.9957084	112060.5723	0.002999028	0.034549247	0.008312602	5.13E-15	1.03E-10	3L	7803268	7804675	.	FBtr0304992;FBtr0076783	exonic_part	1.44E-10	1.328724548	0.659242885	290.8249482	887.7883831	1.03E-10
FBgn0264753:N040	FBgn0264753	N040	TRUE	OK	FALSE	26.77408712	758.3765085	0.021747447	0.070224272	0.034332836	1.17E-14	1.76E-10	2R	19330711	19330804	.	UNKNOWN_TX	novel_splice_site	2.46E-10	3.873924237	1.936696496	2.633677525	50.67683803	1.76E-10
FBgn0014135:E006	FBgn0014135	E006	TRUE	OK	FALSE	1140.763236	635941.4849	0.001025548	0.033771067	0.008599001	4.60E-12	3.95E-08	3R	19827653	19829042	.	FBtr0344549;FBtr0083795;FBtr0300123	exonic_part	5.52E-08	1.305238208	0.627011367	434.6983386	1846.490854	3.95E-08
FBgn0266000:J023	FBgn0266000	J023	TRUE	OK	FALSE	91.81637995	503.925112	0.000119154	0.060832594	0.009676215	3.43E-12	3.95E-08	X	4930065	4937974	.	FBtr0343142;FBtr0343137	splice_site	5.52E-08	-1.417537709	-0.708576463	107.4485345	74.76898403	4.13E-08
FBgn0001624:E029	FBgn0001624	E029	TRUE	OK	FALSE	228.5784505	14938.88522	0.002633315	0.037074449	0.009587263	4.43E-12	3.95E-08	X	11398245	11398659	.	FBtr0308088;FBtr0330390;FBtr0073490;FBtr0073486;FBtr0073487;FBtr0333261;FBtr0301288;FBtr0112812;FBtr0301289;FBtr0073489;FBtr0333262;FBtr0112813;FBtr0073488;FBtr0073485;FBtr0308089	exonic_part	5.52E-08	1.302668255	0.651147316	117.2612695	340.3056255	4.45E-08
FBgn0053196:J103	FBgn0053196	J103	TRUE	OK	FALSE	36.99377682	686.9526749	0.000466171	0.066561781	0.014270635	2.58E-11	1.94E-07	2L	4494104	4494170	.	FBtr0332343;FBtr0332347;FBtr0332344;FBtr0332346;FBtr0332350;FBtr0332345;FBtr0332349;FBtr0332353;FBtr0332348	splice_site	2.71E-07	2.103991218	1.05198713	13.64541718	58.75920135	1.94E-07
FBgn0028993:E002	FBgn0028993	E002	TRUE	OK	FALSE	1250.050631	90549.58868	1.00E-08	0.033698698	0.003872329	5.16E-10	3.45E-06	3L	24725823	24726292	.	FBtr0113751;FBtr0113752;FBtr0113750	exonic_part	4.82E-06	0.726755108	0.358620212	1015.193318	1487.492062	3.45E-06
FBgn0266000:E013	FBgn0266000	E013	TRUE	OK	FALSE	96.88257332	533.5889777	0.003186329	0.042690073	0.01339613	6.27E-10	3.78E-06	X	4937974	4938105	.	FBtr0343142;FBtr0343137	exonic_part	5.27E-06	-1.401115619	-0.700356931	112.7463474	79.40047856	4.13E-08
FBgn0001624:J071	FBgn0001624	J071	TRUE	OK	FALSE	48.84914657	1348.463817	0.008192187	0.064233092	0.02386907	1.72E-09	9.42E-06	X	11398183	11398245	.	FBtr0308088;FBtr0330390;FBtr0073490;FBtr0073486;FBtr0073487;FBtr0333261;FBtr0301288;FBtr0112812;FBtr0301289;FBtr0073489;FBtr0333262;FBtr0112813;FBtr0073488;FBtr0073485;FBtr0308089	splice_site	1.32E-05	1.990553485	0.995222754	17.01267772	81.17902609	4.45E-08
FBgn0266000:N025	FBgn0266000	N025	TRUE	OK	FALSE	14.97579976	248.8772505	0.004926665	0.080668985	0.030406908	1.92E-09	9.66E-06	X	4930065	4934781	.	UNKNOWN_TX	novel_splice_site	1.35E-05	3.771746004	1.885832439	1.177182949	28.73712012	4.13E-08
FBgn0259175:E002	FBgn0259175	E002	TRUE	OK	FALSE	69.10679745	4939.688424	0.102306416	0.046607551	0.084674444	2.09E-09	9.69E-06	3L	14680198	14680787	.	FBtr0299649	exonic_part	1.35E-05	-3.365072099	-1.681617825	124.5704939	14.1020015	1.26E-05
FBgn0040775:E001	FBgn0040775	E001	TRUE	OK	FALSE	461.5747055	639822.5498	0.089419008	0.034989102	0.04878667	5.37E-09	2.31E-05	2R	9362573	9362781	.	FBtr0088557	exonic_part	3.23E-05	-5.212726807	-1.948337577	897.1153863	28.98203814	2.94E-05
FBgn0264495:E005	FBgn0264495	E005	TRUE	OK	FALSE	1717.524982	189653.6848	0.001160117	0.033493093	0.004474895	7.09E-09	2.85E-05	3R	6436724	6437934	.	FBtr0303788;FBtr0303787;FBtr0334322;FBtr0303790;FBtr0303789	exonic_part	3.98E-05	0.680551308	0.339135125	1360.709125	2069.068472	3.56E-05
FBgn0052479:J018	FBgn0052479	J018	TRUE	OK	FALSE	6.658683725	67.4673341	0.049576532	0.110274768	0.07098363	1.02E-08	3.61E-05	3L	875199	888296	.	FBtr0072589;FBtr0333267	splice_site	5.04E-05	-27.0801407	-13.54002647	13.58721791	9.84E-08	4.38E-05
FBgn0041605:J042	FBgn0041605	J042	TRUE	OK	FALSE	122.687186	2331.559331	0.005478431	0.059859823	0.012053818	1.01E-08	3.61E-05	3R	4284406	4295128	.	FBtr0078900;FBtr0113341;FBtr0301770;FBtr0113338;FBtr0113340	splice_site	5.04E-05	1.239733581	0.619854626	80.23186601	164.4895499	4.70E-05
FBgn0265487:E004	FBgn0265487	E004	TRUE	OK	FALSE	387.7783958	5719.099223	0.000300512	0.03537843	0.005672879	3.31E-08	0.000110886	2R	17266053	17266211	.	FBtr0086994;FBtr0336941;FBtr0086992;FBtr0086991;FBtr0310059;FBtr0336940;FBtr0306604;FBtr0306603;FBtr0336942;FBtr0310058	exonic_part	0.000154841	-0.760623871	-0.380259832	377.5704272	390.1717074	0.000133063
FBgn0261641:E014	FBgn0261641	E014	TRUE	OK	FALSE	301.2661024	1770.995736	0.001245993	0.036077709	0.007050892	4.93E-08	0.000154974	3R	6366347	6367831	.	FBtr0345075;FBtr0303017;FBtr0303013;FBtr0303014;FBtr0345076;FBtr0303015;FBtr0334545	exonic_part	0.000216406	-0.861840818	-0.429966466	334.1452575	267.4832524	0.000185773
FBgn0266581:E003	FBgn0266581	E003	TRUE	OK	FALSE	20.83605049	587.1534654	1.00E-08	0.078263448	0.0672439	5.14E-08	0.000154974	3R	22035817	22036015	.	FBtr0084174;FBtr0346345;FBtr0084175	exonic_part	0.000216406	-3.835184359	-1.91642549	40.5136649	1.757333696	0.000182322
FBgn0038294:J034	FBgn0038294	J034	TRUE	OK	FALSE	14.52440278	340.1757341	0.053917723	0.08140562	0.062699432	5.49E-08	0.000157539	3R	15175863	15176183	.	FBtr0302143;FBtr0334927;FBtr0083030	splice_site	0.000219988	-4.007295249	-2.00357751	27.97322419	1.39975095	0.000183795
FBgn0001258:E001	FBgn0001258	E001	TRUE	OK	FALSE	10.5117867	88.28618932	0.000308497	0.122775123	0.044025367	6.68E-08	0.000182809	3L	6259104	6259491	.	FBtr0332065	exonic_part	0.000255275	3.102489479	1.550553161	2.613215196	18.56746862	0.000211673
FBgn0039411:E011	FBgn0039411	E011	TRUE	OK	FALSE	10.801997	17.79892962	0.098476659	0.120361669	0.106014785	1.59E-07	0.000415742	3R	26096188	26096567	.	FBtr0113293;FBtr0113294;FBtr0300618	exonic_part	0.000580544	3.763057825	1.880107239	12.71708772	8.546807213	0
FBgn0011672:E008	FBgn0011672	E008	TRUE	OK	FALSE	163.4271866	19399.82761	0.019379094	0.03872136	0.024591288	1.82E-07	0.000456591	3R	21055963	21056409	.	FBtr0330046;FBtr0301478;FBtr0301477;FBtr0306350;FBtr0089521;FBtr0306351	exonic_part	0.000637586	-1.557093521	-0.776879924	266.4679403	61.93078459	0.000547908
FBgn0262593:E017	FBgn0262593	E017	TRUE	OK	FALSE	146.0254564	2188.320079	1.57E-05	0.039409927	0.0063811	3.42E-07	0.000823759	3L	2953011	2953979	.	FBtr0305202;FBtr0305203;FBtr0305209;FBtr0305208;FBtr0305201	exonic_part	0.001150302	0.86259952	0.431154002	106.570269	186.9446342	0.000980663
FBgn0265487:N051	FBgn0265487	N051	TRUE	OK	FALSE	7.261325217	60.92445152	0.000304408	0.105850545	0.034630594	4.14E-07	0.000958913	2R	17314933	17316074	.	UNKNOWN_TX	novel_splice_site	0.00133903	4.799593091	2.399793943	0.293951384	14.19655383	0.000133063
FBgn0002183:E002	FBgn0002183	E002	TRUE	OK	FALSE	37.55144764	83.7046145	4.82E-05	0.058089942	0.013803421	5.05E-07	0.001126032	3L	1872353	1872470	.	FBtr0072864	exonic_part	0.001572396	1.427267877	0.713070395	31.46291103	43.77713675	0.001381941
FBgn0014135:E007	FBgn0014135	E007	TRUE	OK	FALSE	51.22409894	260.7171876	0.030737849	0.051377841	0.036638008	7.28E-07	0.001567057	3R	19836261	19836817	.	FBtr0344549;FBtr0083795;FBtr0300123	exonic_part	0.002188246	-1.841267053	-0.920226408	48.76368066	52.81231435	3.95E-08
FBgn0052580:E009	FBgn0052580	E009	TRUE	OK	FALSE	13.38154187	238.4737924	0.029559119	0.103510126	0.057924838	7.98E-07	0.001658013	X	16049412	16052389	.	FBtr0074205	exonic_part	0.002315256	-2.908062957	-1.453784245	23.62487474	4.477403775	0.002090521
FBgn0053113:J027	FBgn0053113	J027	TRUE	OK	FALSE	20.31027801	209.9496649	0.001063677	0.07444357	0.020668009	1.52E-06	0.002950303	2L	4994994	5004613	.	FBtr0332413	splice_site	0.004119816	1.858361422	0.92915784	7.945960062	32.84454789	0.00381075
FBgn0052580:E006	FBgn0052580	E006	TRUE	OK	FALSE	46.50785674	1295.41945	0.010509584	0.05324724	0.023593043	1.51E-06	0.002950303	X	16030304	16031424	.	FBtr0074205	exonic_part	0.004119816	1.6731208	0.836067902	18.8727889	76.31610321	0.002090521
FBgn0014135:E004	FBgn0014135	E004	TRUE	OK	FALSE	104.704303	1872.518007	1.98E-05	0.041961959	0.007727254	1.88E-06	0.003545039	3R	19796213	19797532	.	FBtr0344549;FBtr0083795;FBtr0300123	exonic_part	0.004950309	-0.940810496	-0.47000485	69.44208177	139.7400739	3.95E-08
FBgn0265991:E009	FBgn0265991	E009	TRUE	OK	FALSE	514.4504621	38506.6426	3.62E-05	0.034778832	0.004238715	2.14E-06	0.003808734	2R	15767253	15769551	.	FBtr0100388;FBtr0342711;FBtr0329911	exonic_part	0.005318533	-0.577729836	-0.288591783	636.7834211	378.9647266	0.005153849
FBgn0266581:J010	FBgn0266581	J010	TRUE	OK	FALSE	10.93747523	137.7602081	0.014027073	0.08942036	0.040388952	2.15E-06	0.003808734	3R	22036015	22036075	.	FBtr0084174;FBtr0346345;FBtr0084175	splice_site	0.005318533	-3.482082052	-1.74050508	20.87266695	1.058636726	0.000182322
FBgn0031148:J008	FBgn0031148	J008	TRUE	OK	FALSE	7.529139817	101.10515	0.158090853	0.104111723	0.135965878	2.47E-06	0.00425612	X	21046854	21047187	.	FBtr0077245	splice_site	0.005943266	-27.40692712	-13.70328598	14.71199183	6.44E-08	0.005729251
FBgn0023215:N035	FBgn0023215	N035	TRUE	OK	FALSE	16.52664024	85.57094612	9.16E-05	0.07844478	0.016633587	2.62E-06	0.004382916	X	3672039	3692952	.	UNKNOWN_TX	novel_splice_site	0.006120325	1.837388923	0.918667677	7.966147223	24.80912076	0.005843735
FBgn0014135:J010	FBgn0014135	J010	TRUE	OK	FALSE	18.77644583	107.7680861	0.067287783	0.07587125	0.069495174	2.88E-06	0.004682491	3R	19795515	19796213	.	FBtr0344549;FBtr0300123	splice_site	0.006538653	-2.599044641	-1.29931096	22.91060839	14.26292808	3.95E-08
FBgn0265487:E005	FBgn0265487	E005	TRUE	OK	FALSE	16531.27215	51461956.97	0.01224082	0.033000416	0.015824954	3.17E-06	0.005017708	2R	17275409	17276063	.	FBtr0086994;FBtr0306601;FBtr0336941;FBtr0306606;FBtr0310346;FBtr0086992;FBtr0086991;FBtr0310059;FBtr0336940;FBtr0306604;FBtr0306603;FBtr0336942;FBtr0310058	exonic_part	0.00700675	0.931013348	0.458655155	10361.11031	22696.89292	0.000133063
FBgn0053196:E013	FBgn0053196	E013	TRUE	OK	FALSE	159.1040531	4708.561763	0.009848389	0.03887836	0.016469579	3.32E-06	0.005125195	2L	4493798	4494104	.	FBtr0332343;FBtr0332347;FBtr0332344;FBtr0332346;FBtr0332350;FBtr0332345;FBtr0332349;FBtr0332353;FBtr0332348	exonic_part	0.007156846	1.100447622	0.55020212	100.384705	215.1571817	1.94E-07
FBgn0261641:N027	FBgn0261641	N027	TRUE	OK	FALSE	9.546974882	78.52385764	0.001117539	0.094147195	0.03310896	3.64E-06	0.00547593	3R	6364418	6364508	.	UNKNOWN_TX	novel_splice_site	0.007646615	2.742305803	1.371098071	2.043075848	17.34760712	0.000185773
FBgn0030010:E001	FBgn0030010	E001	TRUE	OK	FALSE	51.41838008	1118.044845	1.00E-08	0.051308187	0.019976137	3.86E-06	0.005672858	X	8148782	8149476	.	FBtr0071157;FBtr0331614	exonic_part	0.007921605	-1.750079538	-0.864557591	77.83267467	23.12732566	0.008306363
FBgn0033518:E003	FBgn0033518	E003	TRUE	OK	FALSE	124.7410523	2661.294885	0.005594693	0.04051332	0.018241495	4.67E-06	0.006537869	2R	10419387	10419463	.	FBtr0088259	exonic_part	0.009129511	1.291166137	0.635082601	88.84794889	157.810438	0.009693628
FBgn0014135:E003	FBgn0014135	E003	TRUE	OK	FALSE	53.45429109	323.7030816	0.028900573	0.050608724	0.035618916	4.61E-06	0.006537869	3R	19795074	19795515	.	FBtr0344549;FBtr0300123	exonic_part	0.009129511	-1.763235045	-0.881212918	49.44403497	56.52475602	3.95E-08
FBgn0038850:E001	FBgn0038850	E001	TRUE	OK	FALSE	6.26501659	63.43388926	1.00E-08	0.183668038	0.075011804	4.78E-06	0.006547146	3R	21050013	21050286	.	FBtr0300816;FBtr0345303	exonic_part	0.009142465	-4.309417062	-2.15170848	12.42366172	0.707932931	0.00960202
FBgn0052369:E002	FBgn0052369	E002	TRUE	OK	FALSE	211.6715475	625.4068375	0.010472695	0.037404418	0.016212763	4.91E-06	0.006574467	3L	7777851	7778736	.	FBtr0304992;FBtr0076783	exonic_part	0.009180616	-1.051274992	-0.524552226	206.1569662	216.5672248	1.03E-10
FBgn0011672:E016	FBgn0011672	E016	TRUE	OK	FALSE	59.27384414	477.3673823	0.040541175	0.048874318	0.042864217	5.06E-06	0.006624887	3R	21060281	21060584	.	FBtr0301477;FBtr0301478;FBtr0306350	exonic_part	0.009251023	1.821228241	0.909834601	43.57579825	75.79491405	0.000547908
FBgn0029761:J040	FBgn0029761	J040	TRUE	OK	FALSE	5.569683906	33.66048268	0.000265814	0.120697728	0.036839177	5.41E-06	0.006937817	X	5378731	5383062	.	FBtr0344555;FBtr0331602;FBtr0331604;FBtr0344556;FBtr0300467;FBtr0331603	splice_site	0.009688	-3.697035892	-1.848511019	10.12661814	0.706438453	0.010518055
FBgn0010497:E005	FBgn0010497	E005	TRUE	OK	FALSE	32.93324068	155.7795391	1.00E-08	0.06161624	0.025241502	5.57E-06	0.006986448	2L	12033330	12034122	.	FBtr0080292	exonic_part	0.009755908	1.97237021	0.974169929	26.16751979	39.78410556	0.010479087
FBgn0264489:J036	FBgn0264489	J036	TRUE	OK	FALSE	8.283779701	61.07367698	0.010787959	0.099816873	0.040907579	6.32E-06	0.007774614	3L	9830785	9831920	.	FBtr0332833	splice_site	0.010856506	-3.33861207	-1.669248324	15.32799929	1.067131474	0.011543391
FBgn0032538:E001	FBgn0032538	E001	TRUE	OK	FALSE	183.6036001	21587.96463	0.127180845	0.038086402	0.075948302	7.34E-06	0.008414369	2L	13932558	13933796	.	FBtr0080558	exonic_part	0.011749863	-3.671712831	-1.425133781	286.5374022	78.82208762	0.012635434
FBgn0261429:E009	FBgn0261429	E009	TRUE	OK	FALSE	35.21681391	1151.725734	1.00E-08	0.059756992	0.030708671	7.02E-06	0.008414369	2R	5366803	5367357	.	FBtr0335261;FBtr0302350	exonic_part	0.011749863	2.255946805	1.123267303	4.407346359	65.87732679	0.012429476
FBgn0265487:E016	FBgn0265487	E016	TRUE	OK	FALSE	325.0577596	5198.898356	0.000948374	0.035848295	0.006342849	7.40E-06	0.008414369	2R	17362097	17362271	.	FBtr0336941;FBtr0336942;FBtr0336940	exonic_part	0.011749863	-0.662522227	-0.331223411	305.2386853	336.8379023	0.000133063
FBgn0001624:E027	FBgn0001624	E027	TRUE	OK	FALSE	406.3074467	62322.20644	0.025913872	0.035267379	0.028067675	7.39E-06	0.008414369	X	11397824	11397912	.	FBtr0308088;FBtr0330390;FBtr0073490;FBtr0073486;FBtr0073487;FBtr0333261;FBtr0301288;FBtr0112812;FBtr0301289;FBtr0073489;FBtr0333262;FBtr0112813;FBtr0073488;FBtr0073485;FBtr0308089	exonic_part	0.011749863	1.341391301	0.670344151	207.7507152	603.9477409	4.45E-08
FBgn0037811:E003	FBgn0037811	E003	TRUE	OK	FALSE	11.40654861	277.1521231	1.00E-08	0.11572846	0.071108243	8.21E-06	0.009153743	3R	10340110	10340872	.	FBtr0082233	exonic_part	0.012782328	-4.904449679	-2.423764135	22.30161015	0.707912899	0.013729485
FBgn0001624:E028	FBgn0001624	E028	TRUE	OK	FALSE	761.9117379	365459.987	0.132584378	0.034182668	0.100465543	8.43E-06	0.009238613	X	11397969	11398183	.	FBtr0308088;FBtr0330390;FBtr0073490;FBtr0073486;FBtr0073487;FBtr0333261;FBtr0301288;FBtr0112812;FBtr0301289;FBtr0073489;FBtr0333262;FBtr0112813;FBtr0073488;FBtr0073485;FBtr0308089	exonic_part	0.012900842	2.338612155	1.168202593	245.2080804	1279.307428	4.45E-08
FBgn0083123:J013	FBgn0083123	J013	TRUE	OK	FALSE	13.34452521	280.0073897	0.525291203	0.083566436	0.367299501	8.93E-06	0.009611232	2R	14621750	14621959	.	FBtr0300231;FBtr0300251	splice_site	0.013421168	-6.836075177	-3.410707623	26.38745957	0.363337878	0.014545426
FBgn0013576:N100	FBgn0013576	N100	TRUE	OK	FALSE	8.728013138	56.27467773	0.001152692	0.097635903	0.032533307	9.28E-06	0.0098124	3R	5335060	5335894	.	UNKNOWN_TX	novel_splice_site	0.01370208	-2.538382768	-1.269184862	15.17243637	2.811219379	0.01471723
FBgn0000017:E001	FBgn0000017	E001	TRUE	OK	FALSE	4750.364753	4763267.371	0.014425682	0.033142078	0.017859926	1.07E-05	0.011094761	3L	16615865	16622369	.	FBtr0345369;FBtr0112790	exonic_part	0.015492775	-1.016718094	-0.500753869	6511.161357	2991.913194	0.016498134
FBgn0014135:J013	FBgn0014135	J013	TRUE	OK	FALSE	21.30977563	70.9490298	0.052328484	0.073623843	0.057297563	1.22E-05	0.012464914	3R	19829042	19836261	.	FBtr0344549;FBtr0083795;FBtr0300123	splice_site	0.017406063	-2.147918019	-1.073766342	22.5233566	19.11763357	3.95E-08
FBgn0035976:E006	FBgn0035976	E006	TRUE	OK	FALSE	29.12654889	425.1348667	0.009044639	0.065363648	0.029128063	1.77E-05	0.017736019	3L	9344323	9344612	.	FBtr0300291	exonic_part	0.024766659	1.644584417	0.82198616	11.33250079	47.55093388	0.026599318
FBgn0053196:E014	FBgn0053196	E014	TRUE	OK	FALSE	184.4969791	4147.306938	0.004057311	0.038061497	0.010446428	1.96E-05	0.019388105	2L	4494170	4496159	.	FBtr0332343;FBtr0332347;FBtr0332344;FBtr0332346;FBtr0332350;FBtr0332345;FBtr0332349;FBtr0332353;FBtr0332348	exonic_part	0.027073639	0.89535534	0.447656844	128.1015927	238.2320823	1.94E-07
FBgn0032120:E005	FBgn0032120	E005	TRUE	OK	FALSE	188.284122	2308.473039	1.36E-05	0.03795855	0.006527063	2.90E-05	0.027739333	2L	9503592	9504813	.	FBtr0301064;FBtr0301065;FBtr0089854;FBtr0089853	exonic_part	0.037543476	0.694348022	0.34625338	147.0391116	230.8858928	0.042595871
FBgn0004362:E003	FBgn0004362	E003	TRUE	OK	FALSE	13.5244159	70.4181649	0.000655193	0.102764647	0.037724641	2.90E-05	0.027739333	2R	21713387	21713434	.	FBtr0301410	exonic_part	0.037543476	1.969571418	0.984719197	6.940679948	20.58090327	0.041596903
FBgn0002183:J010	FBgn0002183	J010	TRUE	OK	FALSE	21.32720361	83.05185594	0.019961662	0.073610232	0.032874198	3.02E-05	0.028415721	3L	1871917	1872353	.	FBtr0072864	splice_site	0.038477425	1.629536052	0.814415819	16.28999999	26.79235755	0.001381941
FBgn0038256:E006	FBgn0038256	E006	TRUE	OK	FALSE	30.91466687	168.6795659	6.45E-05	0.06348844	0.016720538	3.41E-05	0.031630238	3R	14730510	14730629	.	FBtr0083021;FBtr0083019;FBtr0083020	exonic_part	0.042850145	-1.323057428	-0.661062683	42.24911126	19.16273187	0.0477968
FBgn0028993:E008	FBgn0028993	E008	TRUE	OK	FALSE	420.0815274	3697.881001	0.000235156	0.035191175	0.005256929	3.61E-05	0.032938311	3L	24757360	24758036	.	FBtr0113751;FBtr0113752;FBtr0339923	exonic_part	0.044642409	-0.56729989	-0.28301797	447.1936955	395.6198649	3.45E-06
FBgn0004876:E007	FBgn0004876	E007	TRUE	OK	FALSE	49.17990768	521.4184867	0.000972215	0.052144083	0.019290038	3.73E-05	0.033543173	3R	19050145	19050231	.	FBtr0305321;FBtr0083716	exonic_part	0.045482165	-1.166651493	-0.583227781	64.36005889	33.0064692	0.051058011
FBgn0261429:E008	FBgn0261429	E008	TRUE	OK	FALSE	20.24896927	424.2863397	1.00E-08	0.079577422	0.029491654	4.27E-05	0.037842391	2R	5366468	5366737	.	FBtr0335261;FBtr0302350	exonic_part	0.051336731	2.508879255	1.252346327	1.76261539	39.18429908	0.012429476
FBgn0259099:E001	FBgn0259099	E001	TRUE	OK	FALSE	113.2098444	2403.877375	0.019729912	0.04128438	0.025656138	4.40E-05	0.037842391	3L	14903804	14904980	.	FBtr0299509;FBtr0331181	exonic_part	0.05137542	1.238290606	0.616375855	74.71002335	148.340626	0.057560877
FBgn0261928:N034	FBgn0261928	N034	TRUE	OK	FALSE	22.56205571	98.09890726	0.000290566	0.072699302	0.016792005	4.35E-05	0.037842391	3R	10228912	10239617	.	UNKNOWN_TX	novel_splice_site	0.05137542	1.404163562	0.702065666	13.59423016	30.94586125	0.058223445
FBgn0040384:E013	FBgn0040384	E013	TRUE	OK	FALSE	27.09976796	441.394437	0.000404537	0.067788354	0.025003507	5.18E-05	0.043967628	X	2790058	2790157	.	FBtr0309881	exonic_part	0.0597145	-1.54492535	-0.772259287	43.88587859	9.813284141	0
FBgn0028993:E006	FBgn0028993	E006	TRUE	OK	FALSE	190.3028071	1931.126135	0.002272249	0.037905349	0.009764837	5.73E-05	0.047351281	3L	24740904	24741000	.	FBtr0113751;FBtr0113752;FBtr0339923	exonic_part	0.064358306	-0.756614675	-0.377974404	217.6518278	163.6719441	3.45E-06
FBgn0039411:E003	FBgn0039411	E003	TRUE	OK	FALSE	227.1227616	75732.17324	0.061692726	0.037100927	0.046434595	5.74E-05	0.047351281	3R	26077471	26078682	.	FBtr0113293;FBtr0113294;FBtr0300618	exonic_part	0.064358306	-1.749606522	-0.867610928	439.5485725	14.22830087	0
FBgn0032006:E009	FBgn0032006	E009	TRUE	OK	FALSE	52.91946687	850.8398523	0.003761279	0.050787257	0.018263205	6.22E-05	0.049954691	2L	8223344	8223449	.	FBtr0332418;FBtr0079625;FBtr0303108;FBtr0079626;FBtr0302147;FBtr0332416;FBtr0303109;FBtr0302148;FBtr0079629;FBtr0332417;FBtr0079628	exonic_part	0.067945092	-1.187270432	-0.593396678	77.79237303	28.90743978	0.078005579
FBgn0013995:J030	FBgn0013995	J030	TRUE	OK	FALSE	6.346347792	33.45434559	0.000656939	0.112898333	0.041304837	6.21E-05	0.049954691	3R	20986382	20992240	.	FBtr0083999	splice_site	0.067945092	2.778040182	1.389005932	1.459907736	11.60431293	0.079541214
FBgn0052369:E003	FBgn0052369	E003	TRUE	OK	FALSE	124.0644205	624.3170403	0.022988659	0.040554606	0.027274454	6.66E-05	0.052136596	3L	7778797	7779744	.	FBtr0304992;FBtr0076783	exonic_part	0.070073642	-1.176980427	-0.587838991	129.146897	118.6659706	1.03E-10
FBgn0265487:E017	FBgn0265487	E017	TRUE	OK	FALSE	916.3082246	10192.84159	0.005102227	0.033973835	0.009264876	6.93E-05	0.053553435	2R	17362271	17365386	.	FBtr0306601;FBtr0336941;FBtr0306606;FBtr0336940;FBtr0306604;FBtr0306603;FBtr0336942	exonic_part	0.07201255	-0.628190899	-0.313991143	854.8567878	975.8446365	0.000133063
FBgn0002183:J012	FBgn0002183	J012	TRUE	OK	FALSE	13.29365807	18.14607678	0.000127485	0.083668218	0.019438815	7.26E-05	0.055400586	3L	1872470	1872581	.	FBtr0072864	splice_site	0.07453133	1.631510549	0.815540354	10.01257947	16.87219596	0.001381941
FBgn0004876:J018	FBgn0004876	J018	TRUE	OK	FALSE	25.43400519	242.4803245	0.010348951	0.070922801	0.026816462	7.60E-05	0.056554888	3R	19050231	19050290	.	FBtr0305321;FBtr0083716	splice_site	0.076153025	-1.437951978	-0.718916177	35.0026342	14.77772803	0.051058011
FBgn0265487:E015	FBgn0265487	E015	TRUE	OK	FALSE	462.1219019	7723.617939	0.000874778	0.034986679	0.005297706	7.92E-05	0.057382075	2R	17361979	17362097	.	FBtr0086994;FBtr0306601;FBtr0336941;FBtr0306606;FBtr0310346;FBtr0310059;FBtr0336940;FBtr0306604;FBtr0306603;FBtr0336942;FBtr0310058	exonic_part	0.07736554	-0.501955357	-0.250937022	410.0954711	506.0728052	0.000133063
FBgn0011672:E002	FBgn0011672	E002	TRUE	OK	FALSE	95.98039586	795.011314	0.06271451	0.042781689	0.057135249	8.00E-05	0.057382075	3R	21051561	21052242	.	FBtr0089521;FBtr0330046;FBtr0301477;FBtr0301478	exonic_part	0.07736554	1.717550344	0.857490916	76.52440377	116.4445072	0.000547908
FBgn0265487:N048	FBgn0265487	N048	TRUE	OK	FALSE	24.36047702	413.9030027	0.033817489	0.071537829	0.044670246	8.91E-05	0.06147495	2R	17295876	17296790	.	UNKNOWN_TX	novel_splice_site	0.083013886	1.842529462	0.921258983	6.738610175	41.88676224	0.000133063
FBgn0038850:E005	FBgn0038850	E005	TRUE	OK	FALSE	10.50787939	30.50314032	0.004047329	0.122808526	0.071612724	9.51E-05	0.063641992	3R	21050890	21050943	.	FBtr0300816;FBtr0345303	exonic_part	0.085088271	2.482557667	1.235384244	6.358951281	15.06746535	0.00960202
FBgn0010497:J008	FBgn0010497	J008	TRUE	OK	FALSE	6.776808859	82.53626962	0.163526345	0.109345564	0.142241812	0.000108611	0.069608387	2L	12032577	12032645	.	FBtr0080292	splice_site	0.092292308	-4.316764704	-2.156888231	12.90575959	0.703520475	0.010479087
FBgn0083123:E002	FBgn0083123	E002	TRUE	OK	FALSE	14.03212398	265.2111754	0.524291751	0.100238382	0.346956265	0.000149741	0.090210162	2R	14621959	14622020	.	FBtr0300231;FBtr0300251	exonic_part	0.115568704	-4.804414557	-2.394918094	26.65380605	1.469931882	0.014545426
FBgn0265487:J024	FBgn0265487	J024	TRUE	OK	FALSE	205.4341764	3725.17781	0.010469344	0.058694456	0.016195726	0.000154723	0.090496257	2R	17266211	17275409	.	FBtr0086994;FBtr0336941;FBtr0086992;FBtr0086991;FBtr0310059;FBtr0336940;FBtr0306604;FBtr0306603;FBtr0336942;FBtr0310058	splice_site	0.116214708	-0.892006136	-0.445970873	209.3033872	196.7572756	0.000133063
FBgn0052369:E004	FBgn0052369	E004	TRUE	OK	FALSE	60.20016609	86.46734803	0.000132659	0.048629182	0.0128246	0.000154358	0.090496257	3L	7779853	7780445	.	FBtr0304992;FBtr0076783	exonic_part	0.116214708	-0.944093627	-0.471808891	60.47244947	61.54749419	1.03E-10
FBgn0011672:N034	FBgn0011672	N034	TRUE	OK	FALSE	10.44691946	52.41243409	0.051347451	0.090944291	0.06374849	0.000153453	0.090496257	3R	21053245	21055344	.	UNKNOWN_TX	novel_splice_site	0.116214708	2.025414859	1.012566331	6.771541976	14.88956241	0.000547908
FBgn0038256:J015	FBgn0038256	J015	TRUE	OK	FALSE	17.44803625	93.36520793	0.003452303	0.07731056	0.024606794	0.000192362	0.103652778	3R	14727327	14730510	.	FBtr0083021;FBtr0083019;FBtr0083020	splice_site	0.131796882	-1.528449173	-0.763941165	24.80164395	9.526654729	0.0477968
FBgn0001624:J070	FBgn0001624	J070	TRUE	OK	FALSE	301.5017757	65216.85841	0.158066839	0.058143907	0.134236362	0.000209731	0.107603805	X	11397912	11397969	.	FBtr0308088;FBtr0330390;FBtr0073490;FBtr0073486;FBtr0073487;FBtr0333261;FBtr0301288;FBtr0112812;FBtr0301289;FBtr0073489;FBtr0333262;FBtr0112813;FBtr0073488;FBtr0073485;FBtr0308089	splice_site	0.137445714	2.268920393	1.134076785	92.89166066	510.5749304	4.45E-08
FBgn0037811:J005	FBgn0037811	J005	TRUE	OK	FALSE	6.890018517	95.66229289	1.00E-08	0.108484927	0.087820717	0.000225494	0.113205735	3R	10340046	10340110	.	FBtr0082233	splice_site	0.144807033	-25.23507745	-12.61125505	13.64866954	1.29E-07	0.013729485
FBgn0052369:E009	FBgn0052369	E009	TRUE	OK	FALSE	107.169828	127.7447349	0.000361194	0.041754478	0.010233903	0.000256256	0.11967354	3L	7808996	7809825	.	FBtr0304992	exonic_part	0.153982402	-0.769497713	-0.384394207	99.35818173	115.8570689	1.03E-10
FBgn0041605:N061	FBgn0041605	N061	TRUE	OK	FALSE	13.82856242	38.67439354	0.000148231	0.082635369	0.019397795	0.000296682	0.136437526	3R	4299546	4299789	.	UNKNOWN_TX	novel_splice_site	0.17332209	1.482426639	0.741211725	7.992568558	19.42197389	4.70E-05
FBgn0010497:E004	FBgn0010497	E004	TRUE	OK	FALSE	17.90200565	170.6149488	0.000422942	0.085691184	0.032962056	0.000405221	0.162747592	2L	12032645	12033269	.	FBtr0080292	exonic_part	0.206601354	-1.7557736	-0.874807165	26.74251231	9.618461227	0.010479087
FBgn0053196:E068	FBgn0053196	E068	TRUE	OK	FALSE	401.8241592	16769.10778	0.000249456	0.03529331	0.005546782	0.000445295	0.173134274	2L	4533570	4534974	.	FBtr0332343;FBtr0305142;FBtr0332351;FBtr0332355;FBtr0332344;FBtr0332346;FBtr0332350;FBtr0332345;FBtr0332352;FBtr0332349;FBtr0305141;FBtr0332348	exonic_part	0.220558001	-0.451022266	-0.225487688	457.1222888	336.8794712	1.94E-07
FBgn0053196:E069	FBgn0053196	E069	TRUE	OK	FALSE	374.4532417	17833.16163	0.002823997	0.035465086	0.008054608	0.000459015	0.17434643	2L	4535243	4538827	.	FBtr0332343;FBtr0305142;FBtr0332351;FBtr0332355;FBtr0332344;FBtr0332346;FBtr0332350;FBtr0332345;FBtr0332352;FBtr0332349;FBtr0305141;FBtr0332348	exonic_part	0.222276325	-0.532562969	-0.266255819	435.6281827	303.4361305	1.94E-07
FBgn0265487:E020	FBgn0265487	E020	TRUE	OK	FALSE	4212.570519	203720.6693	0.022450992	0.033167455	0.024677854	0.000463041	0.17434643	2R	17373817	17379376	.	FBtr0310346;FBtr0086994;FBtr0310058;FBtr0310059	exonic_part	0.222276325	-0.874767205	-0.436595008	4104.179784	4321.248538	0.000133063
FBgn0011672:E004	FBgn0011672	E004	TRUE	OK	FALSE	16.52581546	20.12064127	0.008954299	0.090083774	0.035336213	0.000461444	0.17434643	3R	21054647	21055041	.	FBtr0306350	exonic_part	0.222276325	1.542360489	0.771011677	12.90420235	20.21400775	0.000547908
FBgn0053196:E051	FBgn0053196	E051	TRUE	OK	FALSE	473.8644018	14907.03021	0.002825418	0.034936044	0.007579097	0.000517209	0.187981849	2L	4521812	4522442	.	FBtr0332343;FBtr0332354;FBtr0305142;FBtr0332347;FBtr0332351;FBtr0332344;FBtr0332346;FBtr0332350;FBtr0332345;FBtr0332352;FBtr0305141;FBtr0332353;FBtr0332348;FBtr0305145	exonic_part	0.234333835	0.594108655	0.29701782	376.1160742	566.3068849	1.94E-07
FBgn0041605:E010	FBgn0041605	E010	TRUE	OK	FALSE	763.7814549	15570.12408	0.002471284	0.034179634	0.006427828	0.000527264	0.189074191	3R	4282163	4282314	.	FBtr0300789;FBtr0301771;FBtr0113341	exonic_part	0.235936406	0.497460326	0.248698355	686.1961244	838.3493008	4.70E-05
FBgn0053196:E054	FBgn0053196	E054	TRUE	OK	FALSE	335.6454702	8079.987105	0.000291922	0.035756659	0.005628959	0.000572359	0.197035562	2L	4523751	4524069	.	FBtr0332343;FBtr0332354;FBtr0305142;FBtr0332347;FBtr0332351;FBtr0332344;FBtr0332346;FBtr0332350;FBtr0332345;FBtr0332352;FBtr0305141;FBtr0332353;FBtr0305145	exonic_part	0.245661937	0.530341519	0.265147848	271.5432705	392.0928111	1.94E-07
FBgn0000017:E008	FBgn0000017	E008	TRUE	OK	FALSE	227.7518168	2017.189139	0.021474228	0.037089444	0.024989806	0.000641407	0.210004948	3L	16626921	16627192	.	FBtr0330131;FBtr0330132;FBtr0330136;FBtr0330133;FBtr0330135;FBtr0330134;FBtr0112790;FBtr0075357;FBtr0345369;FBtr0330130	exonic_part	0.261933718	0.948140979	0.473932814	215.7269695	240.7882836	0.016498134
FBgn0000017:E005	FBgn0000017	E005	TRUE	OK	FALSE	86.10404911	205.5408354	0.011918328	0.043910177	0.019539609	0.000647894	0.210982142	3L	16626272	16626527	.	FBtr0330131;FBtr0330132;FBtr0330130;FBtr0330133	exonic_part	0.263304546	0.904159611	0.452031669	81.61291541	89.62454723	0.016498134
FBgn0053196:E012	FBgn0053196	E012	TRUE	OK	FALSE	1184.843777	253157.28	0.018401554	0.033740271	0.021456104	0.000668526	0.214227169	2L	4490375	4493720	.	FBtr0332343;FBtr0332347;FBtr0332344;FBtr0332346;FBtr0332350;FBtr0332345;FBtr0332349;FBtr0332353;FBtr0332348	exonic_part	0.267808515	0.741641505	0.370704657	892.6647546	1469.987447	1.94E-07
FBgn0004876:E008	FBgn0004876	E008	TRUE	OK	FALSE	51.00356836	317.179096	0.018499682	0.051457548	0.02756749	0.000693914	0.218869836	3R	19050290	19050489	.	FBtr0305321;FBtr0083716	exonic_part	0.272782674	-1.051413633	-0.525613551	65.68252864	36.41905625	0.051058011
FBgn0261641:E010	FBgn0261641	E010	TRUE	OK	FALSE	169.3957283	3698.525072	0.002370294	0.038517774	0.00963998	0.000714903	0.222080029	3R	6364725	6365003	.	FBtr0345076	exonic_part	0.275347483	0.659571035	0.329439972	115.2446043	222.2747194	0.000185773
FBgn0261429:E003	FBgn0261429	E003	TRUE	OK	FALSE	4.990850708	7.871321267	0.0615458	0.222148116	0.119660177	0.000796337	0.236825353	2R	5364270	5364375	.	FBtr0335261;FBtr0302350	exonic_part	0.291882241	-2.755887577	-1.376637911	5.157200618	4.760446198	0.012429476
FBgn0004876:E004	FBgn0004876	E004	TRUE	OK	FALSE	392.0892424	4044.321378	4.63E-05	0.035351657	0.005155577	0.000798014	0.236825353	3R	19047987	19049756	.	FBtr0305321;FBtr0083716	exonic_part	0.291882241	-0.439382813	-0.219335902	414.427661	365.1478198	0.051058011
FBgn0265991:N061	FBgn0265991	N061	TRUE	OK	FALSE	17.47316966	500.0548713	0.191944598	0.077281297	0.153680115	0.000813869	0.240346664	2R	15781079	15781288	.	UNKNOWN_TX	novel_splice_site	0.296392741	-2.835160837	-1.417550639	30.18109936	3.61263048	0.005153849
FBgn0264495:J018	FBgn0264495	J018	TRUE	OK	FALSE	82.72988787	603.0146028	2.46E-05	0.06125721	0.006780007	0.000860599	0.248066718	3R	6437934	6438179	.	FBtr0303788;FBtr0303787;FBtr0334322;FBtr0303790;FBtr0303789	splice_site	0.305476438	0.664961845	0.332442778	60.55046654	103.3890054	3.56E-05
FBgn0265487:N050	FBgn0265487	N050	TRUE	OK	FALSE	44.67196956	1119.99473	0.047402	0.064912566	0.051612734	0.00091699	0.254214187	2R	17296871	17305986	.	UNKNOWN_TX	novel_splice_site	0.311648122	1.409986517	0.70498454	15.94098816	73.38473701	0.000133063
FBgn0011672:E014	FBgn0011672	E014	TRUE	OK	FALSE	155.8218888	12240.39733	0.013900979	0.039003374	0.021001171	0.000985288	0.262251586	3R	21058260	21058468	.	FBtr0330046;FBtr0301478;FBtr0301477;FBtr0306350;FBtr0089521;FBtr0306351	exonic_part	0.321015777	-0.925381923	-0.46168379	235.6510924	77.82268897	0.000547908
FBgn0261641:N029	FBgn0261641	N029	TRUE	OK	FALSE	21.75503854	341.2266703	0.16388099	0.073282918	0.132517872	0.001004282	0.264200625	3R	6364904	6364965	.	UNKNOWN_TX	novel_splice_site	0.323698058	2.226504457	1.113142355	6.311673067	37.1509875	0.000185773
FBgn0266000:E006	FBgn0266000	E006	TRUE	OK	FALSE	254.743055	2604.785311	0.008851266	0.036650139	0.014262408	0.001072155	0.273478818	X	4929988	4930065	.	FBtr0343135;FBtr0343139;FBtr0343140;FBtr0343137;FBtr0343142;FBtr0343136;FBtr0343138;FBtr0343141	exonic_part	0.334069444	-0.717096391	-0.358267155	235.7343118	269.7145247	4.13E-08
FBgn0000017:E002	FBgn0000017	E002	TRUE	OK	FALSE	738.4715436	1581.018387	0.014498934	0.034222007	0.018239304	0.001150586	0.284825257	3L	16622369	16623288	.	FBtr0330131;FBtr0330132;FBtr0330136;FBtr0330133;FBtr0330135;FBtr0330134;FBtr0112790;FBtr0075357;FBtr0345369;FBtr0330130	exonic_part	0.348190984	0.767631986	0.383427626	756.8886077	719.9249696	0.016498134
FBgn0001624:E003	FBgn0001624	E003	TRUE	OK	FALSE	248.6834432	864.3942067	0.001470944	0.036740463	0.006900136	0.001158912	0.284825257	X	11373816	11374088	.	FBtr0333263;FBtr0073483;FBtr0073490;FBtr0302114;FBtr0112813;FBtr0073488	exonic_part	0.348190984	-0.501164385	-0.250495563	264.5079093	229.6957798	4.45E-08
FBgn0000017:E013	FBgn0000017	E013	TRUE	OK	FALSE	441.8046405	3414.242767	0.014376334	0.035080649	0.018325636	0.001272665	0.301027796	3L	16646809	16647882	.	FBtr0330131;FBtr0330132;FBtr0330136;FBtr0330133;FBtr0330135;FBtr0330134;FBtr0112790;FBtr0075357;FBtr0345369;FBtr0330130	exonic_part	0.367092241	0.749184989	0.374375731	451.5883197	434.1403186	0.016498134
FBgn0029761:N055	FBgn0029761	N055	TRUE	OK	FALSE	24.83131653	162.7585612	0.000102832	0.071261537	0.01422635	0.001315547	0.304822401	X	5340325	5341180	.	UNKNOWN_TX	novel_splice_site	0.371377203	-0.989261145	-0.494618253	33.38536185	15.23470273	0.010518055
FBgn0265487:E012	FBgn0265487	E012	TRUE	OK	FALSE	345.8442864	6544.84831	0.003242726	0.035673694	0.008456249	0.001348396	0.310048655	2R	17359557	17361112	.	FBtr0086992	exonic_part	0.376615202	-0.546553484	-0.273243685	312.4523968	373.3019175	0.000133063
FBgn0261429:E006	FBgn0261429	E006	TRUE	OK	FALSE	7.25451421	9.902436956	1.00E-08	0.163109559	0.061818718	0.001404587	0.312507689	2R	5365290	5365560	.	FBtr0335261;FBtr0302350	exonic_part	0.37904143	-2.067369582	-1.032263975	6.048694991	9.069097045	0.012429476
FBgn0035976:J020	FBgn0035976	J020	TRUE	OK	FALSE	8.943991206	89.02647751	0.124825674	0.096653827	0.116127709	0.001455391	0.318831272	3L	9344612	9344899	.	FBtr0300291	splice_site	0.3850151	2.572564204	1.286158008	2.012586916	16.53112815	0.026599318
FBgn0031148:E003	FBgn0031148	E003	TRUE	OK	FALSE	10.12202271	115.9000784	0.180273555	0.126234235	0.158241687	0.001481331	0.322170852	X	21046563	21046854	.	FBtr0077245	exonic_part	0.389428125	-2.898831174	-1.44922941	17.70665896	1.849503098	0.005729251
FBgn0261429:J017	FBgn0261429	J017	TRUE	OK	FALSE	5.466284559	44.89393885	0.033573389	0.121903256	0.071293822	0.001631122	0.34238781	2R	5366737	5366803	.	FBtr0335261;FBtr0302350	splice_site	0.41206643	24.88164744	12.44025524	7.72E-08	11.3486681	0.012429476
FBgn0053196:E052	FBgn0053196	E052	TRUE	OK	FALSE	207.3613624	5812.960936	0.010944092	0.037497147	0.016266373	0.001850213	0.359555281	2L	4522640	4522964	.	FBtr0332343;FBtr0332354;FBtr0305142;FBtr0332347;FBtr0332351;FBtr0332344;FBtr0332346;FBtr0332350;FBtr0332345;FBtr0332352;FBtr0305141;FBtr0332353;FBtr0332348;FBtr0305145	exonic_part	0.433934661	0.770248089	0.385103757	152.0234335	259.2217068	1.94E-07
FBgn0053196:J115	FBgn0053196	J115	TRUE	OK	FALSE	156.3790615	2970.077043	0.013684248	0.059236476	0.019953211	0.001841412	0.359555281	2L	4503899	4503957	.	FBtr0332343;FBtr0332354;FBtr0332347;FBtr0332355;FBtr0332344;FBtr0332346;FBtr0332350;FBtr0332345;FBtr0332349;FBtr0332353;FBtr0332348	splice_site	0.433934661	0.861418187	0.430692021	110.6522659	201.0846809	1.94E-07
FBgn0262593:J042	FBgn0262593	J042	TRUE	OK	FALSE	15.95577366	51.7514319	0.000299397	0.079213228	0.020696025	0.001805942	0.359555281	3L	2952810	2953011	.	FBtr0305203	splice_site	0.433934661	1.240267651	0.620112299	9.698133496	22.52277509	0.000980663
FBgn0011672:E001	FBgn0011672	E001	TRUE	OK	FALSE	23.78424426	187.9703095	0.120146119	0.072645755	0.105213929	0.00209248	0.386685212	3R	21051382	21051561	.	FBtr0089521;FBtr0330046;FBtr0301477	exonic_part	0.465687565	1.960915911	0.980142525	15.90011657	32.59520955	0.000547908
FBgn0053196:E015	FBgn0053196	E015	TRUE	OK	FALSE	411.8764736	17186.54531	0.0015252	0.035235955	0.006456491	0.002107326	0.386812908	2L	4496246	4497209	.	FBtr0332343;FBtr0332354;FBtr0332347;FBtr0332355;FBtr0332344;FBtr0332346;FBtr0332350;FBtr0332345;FBtr0332349;FBtr0332353;FBtr0332348	exonic_part	0.466426436	0.452797462	0.226374685	342.6410284	468.8034314	1.94E-07
FBgn0004876:J017	FBgn0004876	J017	TRUE	OK	FALSE	22.25129346	61.19244742	0.000103137	0.072919026	0.014619698	0.002205959	0.393757765	3R	19050072	19050145	.	FBtr0083716	splice_site	0.476532475	-0.96358367	-0.481755213	27.83448955	16.26607836	0.051058011
FBgn0083123:E001	FBgn0083123	E001	TRUE	OK	FALSE	15.56753402	259.9530508	0.486060032	0.093601136	0.343492002	0.002307062	0.404030981	2R	14621600	14621750	.	FBtr0300231;FBtr0300251	exonic_part	0.48945738	-3.726881527	-1.855649498	27.93621323	3.275096728	0.014545426
FBgn0053196:E025	FBgn0053196	E025	TRUE	OK	FALSE	232.9376405	5352.463315	0.011742234	0.036997139	0.016962325	0.002343869	0.408104218	2L	4503584	4503899	.	FBtr0332343;FBtr0332354;FBtr0332347;FBtr0332355;FBtr0332344;FBtr0332346;FBtr0332350;FBtr0332345;FBtr0332349;FBtr0332353;FBtr0332348	exonic_part	0.492945003	0.75510884	0.37753193	172.7873149	291.445034	1.94E-07
FBgn0032006:J037	FBgn0032006	J037	TRUE	OK	FALSE	32.15247661	376.0754377	0.017373448	0.068006559	0.027306547	0.002503668	0.422495763	2L	8223449	8223824	.	FBtr0332418;FBtr0079625;FBtr0303108;FBtr0079626;FBtr0302147;FBtr0332416;FBtr0303109;FBtr0302148;FBtr0079629;FBtr0332417;FBtr0079628	splice_site	0.508746589	-1.142806923	-0.571265383	47.41051844	17.89526464	0.078005579
FBgn0028993:E003	FBgn0028993	E003	TRUE	OK	FALSE	263.1433313	1869.173814	2.01E-05	0.036531806	0.00588637	0.002685347	0.432585917	3L	24728296	24728508	.	FBtr0113751;FBtr0113752;FBtr0339923;FBtr0113750	exonic_part	0.516903478	-0.459820932	-0.229619132	275.1703382	251.9194143	3.45E-06
FBgn0004876:E006	FBgn0004876	E006	TRUE	OK	FALSE	24.46363829	93.98362636	0.005104742	0.071543155	0.024841708	0.002911447	0.454396902	3R	19050069	19050072	.	FBtr0083716	exonic_part	0.540674319	-1.052020197	-0.52596596	31.54323124	17.34644551	0.051058011
FBgn0040775:J003	FBgn0040775	J003	TRUE	OK	FALSE	237.0183727	222276.4829	0.453524518	0.058464208	0.317247094	0.003033743	0.463693435	2R	9362781	9362835	.	FBtr0088557	splice_site	0.551217297	-3.67818945	-1.832953788	472.0553159	2.511726098	2.94E-05
FBgn0053196:E026	FBgn0053196	E026	TRUE	OK	FALSE	610.9625761	43958.78515	0.007022567	0.034488877	0.011461911	0.003138312	0.467981413	2L	4503957	4504290	.	FBtr0332343;FBtr0332354;FBtr0332347;FBtr0332355;FBtr0332344;FBtr0332346;FBtr0332350;FBtr0332345;FBtr0332349;FBtr0332353;FBtr0332348	exonic_part	0.556231944	0.558586275	0.279248675	491.9214464	721.672469	1.94E-07
FBgn0001624:J055	FBgn0001624	J055	TRUE	OK	FALSE	5.153066541	11.58808727	0.000443118	0.125850291	0.039031013	0.003381416	0.486696715	X	11387933	11387985	.	FBtr0073483;FBtr0073492;FBtr0073491	splice_site	0.574119157	-1.918592584	-0.959290253	7.704694972	2.471859547	4.45E-08
FBgn0261429:E004	FBgn0261429	E004	TRUE	OK	FALSE	6.302744712	11.79931226	0.045077821	0.182765802	0.101499056	0.003437499	0.491897163	2R	5364454	5364576	.	FBtr0335261;FBtr0302350	exonic_part	0.577691007	-2.29396948	-1.145620835	5.655803959	7.198815014	0.012429476
FBgn0011672:E003	FBgn0011672	E003	TRUE	OK	FALSE	41.56426433	101.0797664	0.045061392	0.055662162	0.048066909	0.003971699	0.536482112	3R	21053203	21053618	.	FBtr0306351	exonic_part	0.628043535	1.284657884	0.641960546	36.57044922	46.5209893	0.000547908
FBgn0265487:J042	FBgn0265487	J042	TRUE	OK	FALSE	110.517989	983.7969667	0.046563316	0.060178398	0.049071587	0.004002522	0.539436128	2R	17373161	17373817	.	FBtr0310346;FBtr0086994;FBtr0310059	splice_site	0.629368565	-1.038778431	-0.519368785	119.9474953	101.6265025	0.000133063
FBgn0000017:E004	FBgn0000017	E004	TRUE	OK	FALSE	688.4482774	3463.731189	0.009854768	0.03431492	0.014061437	0.004079102	0.546092092	3L	16623636	16625274	.	FBtr0330131;FBtr0330132;FBtr0330136;FBtr0330133;FBtr0330135;FBtr0330134;FBtr0112790;FBtr0075357;FBtr0345369;FBtr0330130	exonic_part	0.634296644	0.600996212	0.300219403	739.8098216	636.7283779	0.016498134
FBgn0040384:E001	FBgn0040384	E001	TRUE	OK	FALSE	285.2843674	7083.85079	0.02038345	0.0362533	0.023982329	0.004274324	0.552580185	X	2782905	2783425	.	FBtr0309881;FBtr0070492;FBtr0070491;FBtr0070493;FBtr0345318	exonic_part	0.642102668	0.735160387	0.365546952	305.0441207	262.137795	0
FBgn0052580:N028	FBgn0052580	N028	TRUE	OK	FALSE	5.61310361	20.35575836	0.000731032	0.120204741	0.042523313	0.004876826	0.58293548	X	16040064	16042542	.	UNKNOWN_TX	novel_splice_site	0.67256222	1.78814626	0.894015226	2.037068843	9.52926794	0.002090521
FBgn0000017:E009	FBgn0000017	E009	TRUE	OK	FALSE	138.364919	1099.055251	0.027704417	0.039767951	0.030799174	0.005002606	0.586615743	3L	16627501	16628088	.	FBtr0330131;FBtr0330132;FBtr0330136;FBtr0330133;FBtr0330135;FBtr0330134;FBtr0112790;FBtr0075357;FBtr0345369;FBtr0330130	exonic_part	0.676975116	0.824167715	0.412011971	137.0449339	141.833965	0.016498134
FBgn0011672:J031	FBgn0011672	J031	TRUE	OK	FALSE	16.28360126	49.82215078	0.092104174	0.07876535	0.088807195	0.004996674	0.586615743	3R	21058468	21060281	.	FBtr0301478;FBtr0306350	splice_site	0.676975116	1.657296851	0.828468112	12.25505138	20.76414501	0.000547908
FBgn0261641:E006	FBgn0261641	E006	TRUE	OK	FALSE	141.6245068	3499.325904	0.016828343	0.039610876	0.022007698	0.005149978	0.591616339	3R	6364161	6364438	.	FBtr0345076;FBtr0345075;FBtr0303017	exonic_part	0.680877637	0.764999664	0.3821746	91.85868284	190.3809744	0.000185773
FBgn0013995:E015	FBgn0013995	E015	TRUE	OK	FALSE	50.3020365	175.8780027	0.003757777	0.051715755	0.017231771	0.005198001	0.591616339	3R	21011266	21011281	.	FBtr0309204;FBtr0083999;FBtr0084000;FBtr0344317;FBtr0309205;FBtr0344316;FBtr0309203;FBtr0083998	exonic_part	0.68095174	-0.729371154	-0.364645951	59.37566559	41.88489229	0.079541214
FBgn0266581:E004	FBgn0266581	E004	TRUE	OK	FALSE	57.59807628	1297.55022	0.026941172	0.049337818	0.035332857	0.005169462	0.591616339	3R	22036075	22036297	.	FBtr0084174;FBtr0346345;FBtr0084175	exonic_part	0.680877637	-1.080427065	-0.538318929	88.28684526	27.08885193	0.000182322
FBgn0265487:E002	FBgn0265487	E002	TRUE	OK	FALSE	67.94463711	45.86593395	0.004796663	0.046841272	0.015242893	0.005760233	0.608178898	2R	17220054	17220103	.	FBtr0310346	exonic_part	0.699178406	-0.642043144	-0.321013918	64.39900626	71.69296495	0.000133063
FBgn0265487:J036	FBgn0265487	J036	TRUE	OK	FALSE	43.80382526	147.9910385	0.008115693	0.065070046	0.018547776	0.005715329	0.608178898	2R	17361154	17361979	.	FBtr0086994;FBtr0336940;FBtr0306604;FBtr0336942	splice_site	0.699178406	-0.769496195	-0.384742338	42.15155648	42.94538592	0.000133063
FBgn0052580:E008	FBgn0052580	E008	TRUE	OK	FALSE	126.2557612	2936.416846	0.009608497	0.040422502	0.018031406	0.006001761	0.620188798	X	16034095	16048676	.	FBtr0074205	exonic_part	0.708131999	-0.773654747	-0.385965076	135.6885742	120.7279836	0.002090521
FBgn0041605:N055	FBgn0041605	N055	TRUE	OK	FALSE	34.47781113	110.1957582	0.000256103	0.067261976	0.013779384	0.006051264	0.621043227	3R	4282309	4282673	.	UNKNOWN_TX	novel_splice_site	0.709989707	0.79163085	0.39581317	27.73441913	41.74792107	4.70E-05
FBgn0083123:E012	FBgn0083123	E012	TRUE	OK	FALSE	19.62518359	107.7815234	0.284902663	0.081059686	0.207652405	0.006174316	0.624803039	2R	14624402	14624498	.	FBtr0300231;FBtr0300251	exonic_part	0.71646393	2.37847451	1.177912867	14.9197028	24.21417141	0.014545426
FBgn0000017:J015	FBgn0000017	J015	TRUE	OK	FALSE	16.39421968	21.11456692	0.007862717	0.078618265	0.02627143	0.006183707	0.624803039	3L	16625274	16626272	.	FBtr0330131;FBtr0330132;FBtr0330130;FBtr0330133	splice_site	0.71646393	1.080879949	0.540429203	14.37336183	17.94928604	0.016498134
FBgn0265487:E013	FBgn0265487	E013	TRUE	OK	FALSE	73.19958295	193.8893565	0.001575477	0.045843546	0.013067634	0.007159671	0.65711447	2R	17361112	17361154	.	FBtr0086994;FBtr0086992;FBtr0336940;FBtr0306604;FBtr0336942	exonic_part	0.748896494	-0.594925016	-0.297455001	67.11813882	77.20364797	0.000133063
FBgn0261641:E008	FBgn0261641	E008	TRUE	OK	FALSE	42.96457334	464.6294074	0.0233805	0.054921705	0.032860603	0.007193733	0.657631677	3R	6364486	6364555	.	FBtr0345075;FBtr0303014	exonic_part	0.749257219	0.953225283	0.47649976	25.12962583	61.15377349	0.000185773
FBgn0053113:E011	FBgn0053113	E011	TRUE	OK	FALSE	32.57946047	150.482271	0.018989741	0.061927599	0.031543072	0.00731536	0.657770994	2L	4999385	4999502	.	FBtr0079044	exonic_part	0.749579397	-0.990232244	-0.495093022	42.18320301	24.38781383	0.00381075
FBgn0261928:N032	FBgn0261928	N032	TRUE	OK	FALSE	36.60201442	69.14740195	9.35E-05	0.066664482	0.011862623	0.007649037	0.668807776	3R	10226619	10239617	.	UNKNOWN_TX	novel_splice_site	0.761820044	0.726355754	0.36316349	30.477042	43.383994	0.058223445
FBgn0001624:E038	FBgn0001624	E038	TRUE	OK	FALSE	1642.669094	126712.4335	0.015734525	0.033518147	0.019134053	0.007981613	0.684963395	X	11406071	11407751	.	FBtr0308088;FBtr0330390;FBtr0073490;FBtr0073486;FBtr0073487;FBtr0333261;FBtr0112812;FBtr0301289;FBtr0073489;FBtr0333262;FBtr0112813;FBtr0073488;FBtr0073485;FBtr0308089	exonic_part	0.782579495	-0.657546156	-0.327788476	1758.860711	1523.693648	4.45E-08
FBgn0038256:E001	FBgn0038256	E001	TRUE	OK	FALSE	217.6300978	634.1585195	1.00E-08	0.037282276	0.008037201	0.008034402	0.686559556	3R	14724759	14725389	.	FBtr0083021;FBtr0083019;FBtr0083020;FBtr0333277	exonic_part	0.785010488	0.514581041	0.254507052	195.0343919	239.8819169	0.0477968
FBgn0011672:J032	FBgn0011672	J032	TRUE	OK	FALSE	5.422290399	53.25096647	0.11801465	0.122430124	0.119636546	0.00825423	0.689408693	3R	21058468	21060584	.	FBtr0306351	splice_site	0.78627228	-2.990341825	-1.495109797	10.25165896	0.720388872	0.000547908
FBgn0053196:J144	FBgn0053196	J144	TRUE	OK	FALSE	55.12884965	799.9926143	0.028537911	0.063405368	0.034712322	0.00859662	0.703661391	2L	4522964	4523030	.	FBtr0332343;FBtr0332354;FBtr0305142;FBtr0332347;FBtr0332351;FBtr0332344;FBtr0332346;FBtr0332350;FBtr0332345;FBtr0332352;FBtr0305141;FBtr0332353;FBtr0305145	splice_site	0.799105712	1.030760683	0.515373341	35.61484942	72.89658962	1.94E-07
FBgn0264489:E004	FBgn0264489	E004	TRUE	OK	FALSE	7.673531521	64.88208818	0.303055289	0.15600176	0.243994306	0.008584989	0.703661391	3L	9816061	9816357	.	FBtr0332824;FBtr0332821	exonic_part	0.799105712	-2.723850068	-1.361877035	13.54703152	1.44335314	0.011543391
FBgn0266000:E008	FBgn0266000	E008	TRUE	OK	FALSE	18.8019101	23.99933768	0.014285337	0.083166544	0.034938698	0.008890283	0.717944005	X	4931057	4931194	.	FBtr0343140;FBtr0343135	exonic_part	0.813348656	-1.083351126	-0.541646594	19.98140791	17.04861379	4.13E-08
FBgn0013995:E016	FBgn0013995	E016	TRUE	OK	FALSE	84.30287172	293.7747097	0.000457588	0.044144491	0.011012392	0.008952581	0.721041799	3R	21011281	21011415	.	FBtr0309204;FBtr0083999;FBtr0084000;FBtr0309202;FBtr0344317;FBtr0309205;FBtr0344316;FBtr0309203;FBtr0083998	exonic_part	0.816850156	-0.543434497	-0.271667386	93.56240248	75.22543259	0.079541214
FBgn0265487:J041	FBgn0265487	J041	TRUE	OK	FALSE	52.72613616	210.187535	0.017020533	0.063698781	0.025519983	0.008992716	0.721381082	2R	17371153	17373076	.	FBtr0310346;FBtr0310059	splice_site	0.817851078	-0.753163522	-0.376574806	51.72056847	53.30145754	0.000133063
FBgn0041605:E011	FBgn0041605	E011	TRUE	OK	FALSE	509.3837088	8815.746687	0.008044716	0.034797089	0.012596573	0.009143313	0.728610783	3R	4282314	4282482	.	FBtr0301771	exonic_part	0.821605829	0.499713791	0.249835727	456.1359622	559.118856	4.70E-05
FBgn0040384:J021	FBgn0040384	J021	TRUE	OK	FALSE	8.100304792	31.26319539	0.276663969	0.100787447	0.224518811	0.009160586	0.729022943	X	2789378	2789745	.	FBtr0070491	splice_site	0.821605829	2.086196225	1.04299968	4.509001397	11.85814464	0
FBgn0053196:E011	FBgn0053196	E011	TRUE	OK	FALSE	71.2781916	585.2317525	0.000231482	0.046191288	0.011973834	0.009318571	0.731396664	2L	4489667	4490318	.	FBtr0332343;FBtr0332347;FBtr0332344;FBtr0332346;FBtr0332350;FBtr0332345;FBtr0332349;FBtr0332353;FBtr0332348	exonic_part	0.822486455	0.642176872	0.3210827	54.24804311	84.85488662	1.94E-07
FBgn0032006:J031	FBgn0032006	J031	TRUE	OK	FALSE	15.42702756	368.7923897	0.203765295	0.079975709	0.169246515	0.009777486	0.748289003	2L	8222114	8222225	.	FBtr0332418;FBtr0079625;FBtr0301339;FBtr0303108;FBtr0079626;FBtr0332416;FBtr0303109;FBtr0302148;FBtr0079629;FBtr0301338;FBtr0332417;FBtr0079628	splice_site	0.835056825	-2.426819258	-1.213294289	27.07419449	4.184558869	0.078005579
FBgn0053196:J094	FBgn0053196	J094	TRUE	OK	FALSE	75.36714497	1056.464692	0.01601065	0.061676367	0.022991048	0.009939229	0.752234817	2L	4487193	4487448	.	FBtr0332343;FBtr0332354;FBtr0332347;FBtr0332351;FBtr0332355;FBtr0332344;FBtr0332346;FBtr0332350;FBtr0332345;FBtr0332349;FBtr0305141;FBtr0332353;FBtr0332348;FBtr0305145	splice_site	0.837193039	0.834046567	0.417015473	52.91841398	94.50128824	1.94E-07
FBgn0028993:J014	FBgn0028993	J014	TRUE	OK	FALSE	60.42214075	313.6685444	0.001342938	0.062841298	0.012555246	0.010058901	0.75512622	3L	24741000	24748407	.	FBtr0113751;FBtr0339923	splice_site	0.839180159	-0.663494552	-0.331659493	69.29394746	53.61849255	3.45E-06
FBgn0053196:J099	FBgn0053196	J099	TRUE	OK	FALSE	4.987122457	17.49761842	0.000790784	0.128142362	0.044213432	0.010283382	0.757349697	2L	4489113	4504776	.	FBtr0332351	splice_site	0.843167146	-1.766812812	-0.883405446	7.222141055	2.128958222	1.94E-07
FBgn0083123:E011	FBgn0083123	E011	TRUE	OK	FALSE	22.28750569	161.3146689	0.419333995	0.075312011	0.291679429	0.010325377	0.75830772	2R	14624156	14624220	.	FBtr0300231;FBtr0300251	exonic_part	0.843429671	2.725934755	1.344073072	17.4513661	27.10667581	0.014545426
FBgn0000017:E010	FBgn0000017	E010	TRUE	OK	FALSE	160.7578274	350.6421324	0.005625079	0.038817304	0.011690814	0.010515894	0.762995368	3L	16628173	16628589	.	FBtr0330131;FBtr0330132;FBtr0330136;FBtr0330133;FBtr0330135;FBtr0330134;FBtr0112790;FBtr0075357;FBtr0345369;FBtr0330130	exonic_part	0.846452356	0.522439083	0.261167342	174.9806215	147.3769473	0.016498134
FBgn0011672:J025	FBgn0011672	J025	TRUE	OK	FALSE	22.78116093	283.9424704	0.001090651	0.072547988	0.021603869	0.010603006	0.765779127	3R	21056409	21056467	.	FBtr0330046;FBtr0301478;FBtr0301477;FBtr0306350;FBtr0089521;FBtr0306351	splice_site	0.84927891	-0.998670667	-0.499208926	36.14262485	10.19102915	0.000547908
FBgn0052369:J010	FBgn0052369	J010	TRUE	OK	FALSE	39.61281676	113.995851	0.034262749	0.065927386	0.04077364	0.011066483	0.774465297	3L	7778736	7778797	.	FBtr0304992;FBtr0076783	splice_site	0.856037176	-0.946200514	-0.472949715	39.16222764	39.37468436	1.03E-10
FBgn0052369:J012	FBgn0052369	J012	TRUE	OK	FALSE	21.59848922	21.92854437	0.017709297	0.073401181	0.030176508	0.011165844	0.777121536	3L	7780445	7780735	.	FBtr0304992;FBtr0076783	splice_site	0.859015088	-0.985991745	-0.492909643	22.28022012	21.58180118	1.03E-10
FBgn0038294:E012	FBgn0038294	E012	TRUE	OK	FALSE	416.6112572	22795.14056	1.00E-05	0.035209899	0.004608556	0.011281796	0.779773054	3R	15176183	15176293	.	FBtr0302143;FBtr0302146;FBtr0334927;FBtr0306642;FBtr0083032;FBtr0334928;FBtr0302142;FBtr0302144;FBtr0345219;FBtr0083033;FBtr0302145;FBtr0306644;FBtr0083034;FBtr0306643;FBtr0083030;FBtr0083031;FBtr0345220	exonic_part	0.863522768	-0.348596719	-0.173934256	504.8711263	330.0341655	0.000183795
FBgn0039411:J019	FBgn0039411	J019	TRUE	OK	FALSE	12.25208864	307.1197294	0.002224472	0.085938165	0.034077745	0.011321384	0.779773054	3R	26082191	26084071	.	FBtr0113293;FBtr0113294;FBtr0300618	splice_site	0.863522768	-24.75137798	-12.37546012	25.2721848	5.64E-08	0
FBgn0001624:E037	FBgn0001624	E037	TRUE	OK	FALSE	356.5731166	1893.481286	2.29E-05	0.035591539	0.00491128	0.011459479	0.780220674	X	11405903	11405995	.	FBtr0308088;FBtr0330390;FBtr0073490;FBtr0073486;FBtr0073487;FBtr0333261;FBtr0112812;FBtr0301289;FBtr0073489;FBtr0333262;FBtr0112813;FBtr0073488;FBtr0073485;FBtr0308089	exonic_part	0.863525473	-0.333597082	-0.166714392	358.8886667	349.8983589	4.45E-08
FBgn0028993:E004	FBgn0028993	E004	TRUE	OK	FALSE	191.8469603	1289.877603	0.011343991	0.03786541	0.017171198	0.01160641	0.786499945	3L	24734035	24734187	.	FBtr0113751;FBtr0113752;FBtr0339923;FBtr0113750	exonic_part	0.868726721	-0.578457894	-0.288972226	208.3504863	175.4428722	3.45E-06
FBgn0001624:J072	FBgn0001624	J072	TRUE	OK	FALSE	101.3792095	1388.227828	0.00977664	0.060467925	0.017235914	0.011762848	0.790856088	X	11398659	11398719	.	FBtr0308088;FBtr0330390;FBtr0073490;FBtr0073486;FBtr0073487;FBtr0333261;FBtr0301288;FBtr0112812;FBtr0301289;FBtr0073489;FBtr0333262;FBtr0112813;FBtr0073488;FBtr0073485;FBtr0308089	splice_site	0.874160398	0.63192577	0.315921629	69.65588521	129.9658982	4.45E-08
FBgn0000017:E011	FBgn0000017	E011	TRUE	OK	FALSE	216.5178694	337.4177377	0.013651024	0.037304565	0.018450462	0.011875732	0.793766306	3L	16628662	16629206	.	FBtr0330131;FBtr0330132;FBtr0330136;FBtr0330133;FBtr0330135;FBtr0330134;FBtr0112790;FBtr0075357;FBtr0345369;FBtr0330130	exonic_part	0.874568217	0.623160809	0.311495763	227.7963145	204.7407575	0.016498134
FBgn0261928:N035	FBgn0261928	N035	TRUE	OK	FALSE	15.88634225	145.1183841	0.045692846	0.079310457	0.054261246	0.011884623	0.793766306	3R	10248969	10249063	.	UNKNOWN_TX	novel_splice_site	0.874568217	-1.318448404	-0.659214214	23.13277097	8.012606701	0.058223445
FBgn0261641:J026	FBgn0261641	J026	TRUE	OK	FALSE	48.45231903	100.5370628	0.012940514	0.064292605	0.022257854	0.013239492	0.821421196	3R	6367831	6367897	.	FBtr0345075;FBtr0303017;FBtr0303013;FBtr0303014;FBtr0345076;FBtr0303015;FBtr0334545	splice_site	0.883551845	-0.749128675	-0.374456309	54.27801276	42.06257534	0.000185773
FBgn0053196:J131	FBgn0053196	J131	TRUE	OK	FALSE	141.6455932	1234.198475	0.001860314	0.059472581	0.008167489	0.013661723	0.832128627	2L	4511878	4511932	.	FBtr0332343;FBtr0332354;FBtr0332347;FBtr0332351;FBtr0332355;FBtr0332346;FBtr0332350;FBtr0332345;FBtr0332349;FBtr0332353;FBtr0332348	splice_site	0.893572705	-0.378652239	-0.189319239	157.5251355	121.6979947	1.94E-07
FBgn0264489:J026	FBgn0264489	J026	TRUE	OK	FALSE	7.0797594	55.52303197	0.344735156	0.107104212	0.26162341	0.014254159	0.84188978	3L	9816357	9820073	.	FBtr0332824;FBtr0332821	splice_site	0.902280779	-2.588819101	-1.294366564	12.35818364	1.444712378	0.011543391
FBgn0259175:E013	FBgn0259175	E013	TRUE	OK	FALSE	315.0475493	4520.179039	0.021814962	0.035940597	0.0250407	0.014326017	0.843017499	3L	14746977	14747868	.	FBtr0299649;FBtr0299650;FBtr0299651;FBtr0333043	exonic_part	0.90431071	0.655795977	0.326353287	268.2386116	363.3218118	1.26E-05
FBgn0052369:J015	FBgn0052369	J015	TRUE	OK	FALSE	44.54100692	49.00117673	0.014939058	0.064935929	0.02470593	0.014742685	0.854711058	3L	7804707	7808996	.	FBtr0304992	splice_site	0.915785717	-0.769111939	-0.384418374	41.53135433	47.14436841	1.03E-10
FBgn0032006:J044	FBgn0032006	J044	TRUE	OK	FALSE	31.25607323	72.69179413	0.000325917	0.068323178	0.016022253	0.015133096	0.860885945	2L	8226141	8226209	.	FBtr0332418;FBtr0079625;FBtr0301339;FBtr0303108;FBtr0079626;FBtr0302147;FBtr0332416;FBtr0303109;FBtr0302148;FBtr0079629;FBtr0301338;FBtr0332417;FBtr0079628	splice_site	0.92318468	0.703228111	0.35152444	27.28314895	35.65088082	0.078005579
FBgn0014135:E002	FBgn0014135	E002	TRUE	OK	FALSE	24.41158103	90.39828586	0.043756485	0.071625468	0.052828276	0.015746477	0.868709477	3R	19794588	19795074	.	FBtr0300123	exonic_part	0.92932692	-1.192244642	-0.596010269	18.17727362	29.54059735	3.95E-08
FBgn0264495:E011	FBgn0264495	E011	TRUE	OK	FALSE	152.5559345	2016.039442	0.004486834	0.039133109	0.011135599	0.016603204	0.885171155	3R	6444310	6445475	.	FBtr0334322	exonic_part	0.94823117	-0.486443447	-0.243168658	169.0318186	131.8732209	3.56E-05
FBgn0261641:J024	FBgn0261641	J024	TRUE	OK	FALSE	27.10761595	37.26591771	0.003404141	0.070061152	0.018345379	0.016928734	0.89191955	3R	6365154	6365953	.	FBtr0345075;FBtr0303017;FBtr0303013;FBtr0303014;FBtr0345076;FBtr0334545	splice_site	0.955255413	-0.75538645	-0.377632582	30.83853818	23.63492347	0.000185773
FBgn0261641:E002	FBgn0261641	E002	TRUE	OK	FALSE	243.7526792	6608.796899	0.010561661	0.036817274	0.01610055	0.01721288	0.894933212	3R	6362004	6362334	.	FBtr0345075;FBtr0303017;FBtr0303013;FBtr0345076;FBtr0334545	exonic_part	0.958511414	0.558051174	0.278572333	176.4749707	312.8176251	0.000185773
FBgn0265991:E007	FBgn0265991	E007	TRUE	OK	FALSE	134.7743269	1766.590667	0.005717622	0.03994977	0.013141307	0.017536424	0.899845443	2R	15765447	15766713	.	FBtr0100388;FBtr0342711;FBtr0329911;FBtr0310087;FBtr0310088	exonic_part	0.961177042	-0.489751982	-0.244819527	166.4557803	101.7690272	0.005153849
FBgn0265487:J023	FBgn0265487	J023	TRUE	OK	FALSE	55.56477193	783.805128	0.000294156	0.063354854	0.011778939	0.01794963	0.904857211	2R	17266053	17275409	.	FBtr0306601;FBtr0306606	splice_site	0.969290581	0.633766171	0.31687767	29.72200343	79.95713745	0.000133063
FBgn0265487:N052	FBgn0265487	N052	TRUE	OK	FALSE	29.10309959	302.0605028	0.003625414	0.06916331	0.019838185	0.017897451	0.904857211	2R	17316138	17332575	.	UNKNOWN_TX	novel_splice_site	0.969264547	0.853854603	0.426923554	14.06599563	44.07834038	0.000133063
FBgn0261641:E013	FBgn0261641	E013	TRUE	OK	FALSE	99.74658957	137.1868411	0.010008315	0.042410215	0.017676447	0.017803732	0.904857211	3R	6365953	6366287	.	FBtr0345075;FBtr0303017;FBtr0303013;FBtr0303014;FBtr0345076;FBtr0303015;FBtr0334545	exonic_part	0.969264547	-0.591740462	-0.295686622	106.4491424	93.02272287	0.000185773
FBgn0001624:E030	FBgn0001624	E030	TRUE	OK	FALSE	138.4734896	1666.292052	0.002057291	0.0397626	0.009982229	0.017828842	0.904857211	X	11398719	11398822	.	FBtr0308088;FBtr0330390;FBtr0073490;FBtr0073486;FBtr0073487;FBtr0333261;FBtr0301288;FBtr0112812;FBtr0301289;FBtr0073489;FBtr0333262;FBtr0112813;FBtr0073488;FBtr0073485;FBtr0308089	exonic_part	0.969264547	0.483010084	0.241460942	102.3205856	172.1247914	4.45E-08
FBgn0010497:E003	FBgn0010497	E003	TRUE	OK	FALSE	14.24359306	107.4466337	0.002397925	0.099239278	0.040875907	0.018312092	0.912484406	2L	12032130	12032577	.	FBtr0080292	exonic_part	0.975620461	-1.287473404	-0.64205103	20.37085064	8.844446287	0.010479087
FBgn0053196:J102	FBgn0053196	J102	TRUE	OK	FALSE	51.28056053	392.3466816	0.023872204	0.063888558	0.031965852	0.018607112	0.917654467	2L	4493720	4493798	.	FBtr0332343;FBtr0332347;FBtr0332344;FBtr0332346;FBtr0332350;FBtr0332345;FBtr0332349;FBtr0332353;FBtr0332348	splice_site	0.981937917	0.786395233	0.393192541	37.15319056	64.22183297	1.94E-07
FBgn0261641:E011	FBgn0261641	E011	TRUE	OK	FALSE	132.2093339	2378.704334	0.014753202	0.040085702	0.020675223	0.018598953	0.917654467	3R	6365003	6365154	.	FBtr0345075;FBtr0303017;FBtr0303013;FBtr0303014;FBtr0345076;FBtr0334545	exonic_part	0.981937917	0.619130296	0.309317173	91.42939475	173.290355	0.000185773
FBgn0028993:J013	FBgn0028993	J013	TRUE	OK	FALSE	120.7228676	1202.234104	0.03279525	0.059906899	0.037430929	0.018710663	0.919075741	3L	24734187	24740904	.	FBtr0113751;FBtr0113752;FBtr0339923	splice_site	0.983623168	-0.76038213	-0.379987361	138.8439444	102.4058352	3.45E-06
FBgn0035976:E005	FBgn0035976	E005	TRUE	OK	FALSE	273.9351286	2046.538031	0.011518954	0.036390435	0.01725719	0.019450844	0.922530827	3L	9342164	9343129	.	FBtr0300290;FBtr0089492;FBtr0308349;FBtr0346814;FBtr0089491;FBtr0301773;FBtr0089490	exonic_part	0.985347543	-0.552991974	-0.274439892	253.3090749	291.7686157	0.026599318
FBgn0004876:J020	FBgn0004876	J020	TRUE	OK	FALSE	29.1366855	87.20149081	0.036076199	0.069149251	0.043123749	0.019526584	0.922791817	3R	19060834	19087404	.	FBtr0305321;FBtr0083716	splice_site	0.985347543	-0.934378308	-0.467141591	36.84912354	21.98454535	0.051058011
FBgn0053196:J176	FBgn0053196	J176	TRUE	OK	FALSE	6.169896581	28.24132638	0.195351855	0.11449791	0.168414495	0.019738528	0.926142047	2L	4563467	4563679	.	FBtr0332343;FBtr0332354;FBtr0305142;FBtr0332347;FBtr0332351;FBtr0332355;FBtr0332344;FBtr0332345;FBtr0332352;FBtr0332349;FBtr0305141;FBtr0332353;FBtr0332348	splice_site	0.987839048	2.184462265	1.092229621	2.264705187	10.32196092	1.94E-07
FBgn0083123:J024	FBgn0083123	J024	TRUE	OK	FALSE	20.38405688	100.5628555	0.270104326	0.074380314	0.212266165	0.019770407	0.926885893	2R	14624220	14624402	.	FBtr0300231;FBtr0300251	splice_site	0.988226649	2.04837152	1.014074282	16.8196588	23.84121709	0.014545426
FBgn0053196:J101	FBgn0053196	J101	TRUE	OK	FALSE	7.979566676	14.54984538	0.000223271	0.101450497	0.027365583	0.020047933	0.932379076	2L	4490318	4490375	.	FBtr0332343;FBtr0332347;FBtr0332344;FBtr0332346;FBtr0332350;FBtr0332345;FBtr0332349;FBtr0332353;FBtr0332348	splice_site	0.994908061	1.295491187	0.647744371	4.463427699	10.98679798	1.94E-07
FBgn0259099:E007	FBgn0259099	E007	TRUE	OK	FALSE	15.38191491	130.3282049	0.032565969	0.094333116	0.051835298	0.020167071	0.933701644	3L	14939856	14940006	.	FBtr0299509;FBtr0331181;FBtr0299510;FBtr0330139	exonic_part	0.99699786	-1.223852103	-0.611680841	19.59150619	9.821352819	0.057560877
FBgn0266581:E006	FBgn0266581	E006	TRUE	OK	FALSE	37.34943507	125.4688229	0.04087622	0.058225953	0.046732442	0.020723606	0.940169865	3R	22037251	22037877	.	FBtr0084174;FBtr0346345;FBtr0084175	exonic_part	1	0.942928463	0.470306621	40.73961477	35.10194848	0.000182322
FBgn0001624:E006	FBgn0001624	E006	TRUE	OK	FALSE	159.6404981	407.6541786	0.003565931	0.038858416	0.01038801	0.020749704	0.940169865	X	11374268	11374510	.	FBtr0333263;FBtr0073483;FBtr0073490;FBtr0302114;FBtr0073491;FBtr0112813;FBtr0073488;FBtr0073492	exonic_part	1	-0.432816496	-0.216360526	167.9500517	151.971373	4.45E-08
FBgn0265991:E021	FBgn0265991	E021	TRUE	OK	FALSE	5.409772646	9.218584122	0.003176223	0.207496474	0.079966737	0.021487413	0.953231005	2R	15780638	15780735	.	FBtr0329910	exonic_part	1	1.695087467	0.847536244	2.931817407	8.058911503	0.005153849
FBgn0053196:J105	FBgn0053196	J105	TRUE	OK	FALSE	15.46578339	31.77870665	0.000309434	0.079918051	0.020626433	0.022305856	0.9661786	2L	4497209	4497275	.	FBtr0332343;FBtr0332354;FBtr0332347;FBtr0332355;FBtr0332344;FBtr0332346;FBtr0332350;FBtr0332345;FBtr0332349;FBtr0332353;FBtr0332348	splice_site	1	0.990741198	0.495368683	10.30685132	20.53742576	1.94E-07
FBgn0001624:E023	FBgn0001624	E023	TRUE	OK	FALSE	19.25518034	29.69080427	0.000128495	0.08198428	0.022515466	0.02234561	0.96708976	X	11394222	11394246	.	FBtr0112813;FBtr0333262;FBtr0073486;FBtr0308088	exonic_part	1	-0.840129181	-0.42005395	22.56063676	15.29748879	4.45E-08
FBgn0032006:J040	FBgn0032006	J040	TRUE	OK	FALSE	17.0470864	152.5059161	0.081158359	0.077789053	0.080191065	0.022799829	0.977404939	2L	8225042	8225105	.	FBtr0332418;FBtr0079625;FBtr0301339;FBtr0303108;FBtr0079626;FBtr0302147;FBtr0332416;FBtr0303109;FBtr0302148;FBtr0079629;FBtr0301338;FBtr0332417;FBtr0079628	splice_site	1	-1.387623526	-0.693729624	25.42910041	8.033005951	0.078005579
FBgn0053196:E020	FBgn0053196	E020	TRUE	OK	FALSE	648.564095	27493.84123	7.07E-06	0.034399269	0.003688831	0.02335347	0.979380295	2L	4500403	4501666	.	FBtr0332343;FBtr0332354;FBtr0332347;FBtr0332355;FBtr0332344;FBtr0332346;FBtr0332350;FBtr0332345;FBtr0332349;FBtr0332353;FBtr0332348	exonic_part	1	0.280558427	0.140255396	578.4260382	702.6667386	1.94E-07
FBgn0266000:J018	FBgn0266000	J018	TRUE	OK	FALSE	16.71658983	26.95028326	0.037723593	0.078200725	0.047167872	0.023629706	0.979730214	X	4930065	4931057	.	FBtr0343135	splice_site	1	-1.077084414	-0.538516488	17.8298123	15.26789207	4.13E-08
FBgn0000017:E007	FBgn0000017	E007	TRUE	OK	FALSE	231.5451737	794.5543578	0.018981141	0.037021518	0.022933641	0.023662059	0.980396877	3L	16626742	16626863	.	FBtr0330131;FBtr0330132;FBtr0330136;FBtr0330133;FBtr0330135;FBtr0330134;FBtr0112790;FBtr0075357;FBtr0345369;FBtr0330130	exonic_part	1	0.624769588	0.312293829	243.6103485	218.9694666	0.016498134
FBgn0000017:E003	FBgn0000017	E003	TRUE	OK	FALSE	202.5013039	339.2604142	0.015122653	0.03760644	0.019791043	0.023914484	0.9814061	3L	16623288	16623636	.	FBtr0330136;FBtr0330133;FBtr0112790;FBtr0075357;FBtr0345369;FBtr0330130	exonic_part	1	0.577584036	0.288718991	215.9360239	188.3867886	0.016498134
FBgn0032006:J053	FBgn0032006	J053	TRUE	OK	FALSE	79.68003801	181.0863636	0.010997112	0.061421438	0.018613664	0.0242401	0.984043502	2L	8227826	8228493	.	FBtr0301339;FBtr0303108;FBtr0079626;FBtr0302147;FBtr0332416;FBtr0303109;FBtr0302148;FBtr0079629;FBtr0301338;FBtr0332417;FBtr0079628	splice_site	1	0.609724437	0.304657411	71.59691324	86.29500377	0.078005579
FBgn0032006:E003	FBgn0032006	E003	TRUE	OK	FALSE	31.24360193	778.5990438	0.087854019	0.063166859	0.080679749	0.025544571	0.988894761	2L	8221967	8222114	.	FBtr0332418;FBtr0079625;FBtr0301339;FBtr0303108;FBtr0079626;FBtr0332416;FBtr0303109;FBtr0302148;FBtr0079629;FBtr0301338;FBtr0332417;FBtr0079628	exonic_part	1	-1.415792618	-0.707735633	48.24509994	15.12589465	0.078005579
FBgn0265487:E019	FBgn0265487	E019	TRUE	OK	FALSE	149.1475556	1201.892349	0.058068106	0.039274561	0.052790192	0.025322705	0.988894761	2R	17373076	17373161	.	FBtr0310346;FBtr0086994;FBtr0310059	exonic_part	1	-0.830854057	-0.415405025	151.2039586	148.0020277	0.000133063
FBgn0265487:J038	FBgn0265487	J038	TRUE	OK	FALSE	40.86722607	62.90420772	0.01004276	0.065652337	0.021054556	0.02567576	0.988894761	2R	17362097	17371094	.	FBtr0310346;FBtr0310059	splice_site	1	-0.619694755	-0.309842919	38.64334523	43.6668744	0.000133063
FBgn0259175:J025	FBgn0259175	J025	TRUE	OK	FALSE	15.95837714	40.91800617	0.000316031	0.079209599	0.021434443	0.02563588	0.988894761	3L	14746404	14746486	.	FBtr0299649;FBtr0299650;FBtr0299651;FBtr0333043	splice_site	1	0.808114504	0.403994006	11.88741913	20.86541044	1.26E-05
FBgn0264495:E008	FBgn0264495	E008	TRUE	OK	FALSE	2482.858122	276378.6561	0.012725625	0.033323619	0.016426759	0.025536535	0.988894761	3R	6439586	6443225	.	FBtr0303788;FBtr0303787;FBtr0334322;FBtr0303790;FBtr0303789	exonic_part	1	-0.515022399	-0.255962918	2638.818028	2322.874932	3.56E-05
FBgn0032120:E010	FBgn0032120	E010	TRUE	OK	FALSE	16.69085297	30.8203292	0.006003497	0.089518774	0.031745634	0.026619586	0.992907868	2L	9517129	9517461	.	FBtr0301064;FBtr0301065;FBtr0089854;FBtr0089853	exonic_part	1	-0.942708604	-0.471267821	21.37705384	12.32418391	0.042595871
FBgn0004876:E010	FBgn0004876	E010	TRUE	OK	FALSE	1215.263017	107863.5194	0.018370855	0.033720322	0.021545666	0.026862373	0.999219545	3R	19087404	19088300	.	FBtr0305321;FBtr0083716	exonic_part	1	0.499679394	0.247786806	1033.125109	1393.379292	0.051058011
FBgn0001624:E005	FBgn0001624	E005	TRUE	OK	FALSE	35.37366212	58.92101648	0.000312366	0.059638099	0.016876089	0.026928879	0.999219545	X	11374256	11374268	.	FBtr0333263;FBtr0073483;FBtr0073490;FBtr0302114;FBtr0073491;FBtr0112813;FBtr0073488	exonic_part	1	-0.645713446	-0.322841266	39.97127791	31.03740175	4.45E-08
FBgn0053196:E001	FBgn0053196	E001	TRUE	OK	FALSE	2940.946128	369455.8283	0.003635386	0.033264379	0.007185035	0.243100811	1	2L	4477461	4479470	.	FBtr0332354;FBtr0305142;FBtr0332351;FBtr0332350;FBtr0332345;FBtr0332352;FBtr0332349;FBtr0332348	exonic_part	1	-0.132843655	-0.066366018	3054.865244	2819.333319	1.94E-07
FBgn0053196:E002	FBgn0053196	E002	TRUE	OK	FALSE	328.5458359	1450.753773	0.053287627	0.035817453	0.048706492	0.586558878	1	2L	4479470	4479779	.	FBtr0332343;FBtr0332354;FBtr0305142;FBtr0332347;FBtr0332351;FBtr0332355;FBtr0332344;FBtr0332346;FBtr0332350;FBtr0332345;FBtr0332352;FBtr0332349;FBtr0305141;FBtr0332353;FBtr0332348;FBtr0305145	exonic_part	1	-0.132206862	-0.066097715	343.1530633	314.3225267	1.94E-07
FBgn0053196:E003	FBgn0053196	E003	TRUE	OK	FALSE	189.527484	1787.754019	0.073740205	0.037925648	0.063585527	0.492216807	1	2L	4479843	4480269	.	FBtr0332343;FBtr0332354;FBtr0305142;FBtr0332347;FBtr0332351;FBtr0332355;FBtr0332344;FBtr0332346;FBtr0332350;FBtr0332345;FBtr0332352;FBtr0332349;FBtr0305141;FBtr0332353;FBtr0332348;FBtr0305145	exonic_part	1	-0.240901045	-0.120444543	205.265492	174.3805543	1.94E-07
FBgn0053196:E004	FBgn0053196	E004	TRUE	OK	FALSE	1676.626444	94440.41878	0.010236798	0.033506504	0.014128976	0.099298912	1	2L	4480333	4483561	.	FBtr0332343;FBtr0332354;FBtr0305142;FBtr0332347;FBtr0332351;FBtr0332355;FBtr0332344;FBtr0332346;FBtr0332350;FBtr0332345;FBtr0332352;FBtr0332349;FBtr0305141;FBtr0332353;FBtr0332348;FBtr0305145	exonic_part	1	-0.273153086	-0.136513872	1822.497593	1527.771756	1.94E-07
FBgn0053196:E005	FBgn0053196	E005	TRUE	OK	FALSE	385.8305628	3663.773016	0.02350652	0.035390724	0.026155351	0.746474456	1	2L	4483634	4484630	.	FBtr0332343;FBtr0332354;FBtr0305142;FBtr0332347;FBtr0332351;FBtr0332355;FBtr0332344;FBtr0332346;FBtr0332350;FBtr0332345;FBtr0332352;FBtr0332349;FBtr0305141;FBtr0332353;FBtr0332348;FBtr0305145	exonic_part	1	-0.02607934	-0.013038345	388.2153966	382.486367	1.94E-07
FBgn0053196:E006	FBgn0053196	E006	TRUE	OK	FALSE	128.1937356	1107.550292	0.000717454	0.040309434	0.008799344	0.365306574	1	2L	4484691	4484886	.	FBtr0332343;FBtr0332354;FBtr0305142;FBtr0332347;FBtr0332351;FBtr0332355;FBtr0332344;FBtr0332346;FBtr0332350;FBtr0332345;FBtr0332352;FBtr0332349;FBtr0305141;FBtr0332353;FBtr0332348;FBtr0305145	exonic_part	1	-0.123562264	-0.061779102	130.8025984	120.4970906	1.94E-07
FBgn0053196:E007	FBgn0053196	E007	TRUE	OK	FALSE	122.0776786	1117.598508	0.002777598	0.040678476	0.010949656	0.294453125	1	2L	4484947	4485148	.	FBtr0332343;FBtr0332354;FBtr0305142;FBtr0332347;FBtr0332351;FBtr0332355;FBtr0332344;FBtr0332346;FBtr0332350;FBtr0332345;FBtr0332352;FBtr0332349;FBtr0305141;FBtr0332353;FBtr0332348;FBtr0305145	exonic_part	1	-0.157608611	-0.078801846	125.7237967	113.1175574	1.94E-07
FBgn0053196:E008	FBgn0053196	E008	TRUE	OK	FALSE	594.9328333	22333.08304	0.004054652	0.034530521	0.008438288	0.215329859	1	2L	4485507	4487193	.	FBtr0332343;FBtr0332354;FBtr0305142;FBtr0332347;FBtr0332351;FBtr0332355;FBtr0332344;FBtr0332346;FBtr0332350;FBtr0332345;FBtr0332352;FBtr0332349;FBtr0305141;FBtr0332353;FBtr0332348;FBtr0305145	exonic_part	1	0.239153437	0.119558019	541.6349432	639.4654571	1.94E-07
FBgn0053196:E009	FBgn0053196	E009	TRUE	OK	FALSE	831.4946948	81953.0985	0.006352737	0.034078952	0.010536398	0.495725944	1	2L	4487448	4488387	.	FBtr0332343;FBtr0332354;FBtr0332347;FBtr0332351;FBtr0332355;FBtr0332344;FBtr0332346;FBtr0332350;FBtr0332345;FBtr0332349;FBtr0305141;FBtr0332353;FBtr0332348;FBtr0305145	exonic_part	1	0.082790204	0.041385966	801.2897049	850.2427345	1.94E-07
FBgn0053196:E010	FBgn0053196	E010	TRUE	OK	FALSE	346.5750631	4372.761547	0.005208221	0.035667936	0.010286712	0.267124929	1	2L	4488453	4489113	.	FBtr0332343;FBtr0332354;FBtr0332347;FBtr0332351;FBtr0332355;FBtr0332344;FBtr0332346;FBtr0332350;FBtr0332345;FBtr0332349;FBtr0305141;FBtr0332353;FBtr0332348;FBtr0305145	exonic_part	1	0.260734518	0.130355466	313.1519654	375.6744685	1.94E-07
FBgn0053196:E016	FBgn0053196	E016	TRUE	OK	FALSE	354.1049027	8984.178064	0.023176305	0.035609998	0.025963989	0.11678046	1	2L	4497275	4497923	.	FBtr0332343;FBtr0332354;FBtr0332347;FBtr0332355;FBtr0332344;FBtr0332346;FBtr0332350;FBtr0332345;FBtr0332349;FBtr0332353;FBtr0332348	exonic_part	1	0.52293198	0.261441926	290.0222757	416.3390828	1.94E-07
FBgn0053196:E017	FBgn0053196	E017	TRUE	OK	FALSE	316.9847901	6384.544655	0.01582535	0.03592228	0.019954155	0.163006031	1	2L	4497983	4498298	.	FBtr0332343;FBtr0332354;FBtr0332347;FBtr0332355;FBtr0332344;FBtr0332346;FBtr0332350;FBtr0332345;FBtr0332349;FBtr0332353;FBtr0332348	exonic_part	1	0.408732498	0.204349389	271.1831277	360.1003403	1.94E-07
FBgn0053196:E018	FBgn0053196	E018	TRUE	OK	FALSE	688.636263	30375.21886	2.34E-06	0.034314545	0.002826052	0.170336042	1	2L	4498361	4499960	.	FBtr0332343;FBtr0332354;FBtr0332347;FBtr0332355;FBtr0332344;FBtr0332346;FBtr0332350;FBtr0332345;FBtr0332349;FBtr0332353;FBtr0332348	exonic_part	1	0.169766145	0.084867761	637.8211312	718.7213581	1.94E-07
FBgn0053196:E019	FBgn0053196	E019	TRUE	OK	FALSE	337.4359841	16701.65771	0.010757128	0.03574173	0.015368567	0.750127256	1	2L	4500024	4500339	.	FBtr0332343;FBtr0332354;FBtr0332347;FBtr0332355;FBtr0332344;FBtr0332346;FBtr0332350;FBtr0332345;FBtr0332349;FBtr0332353;FBtr0332348	exonic_part	1	0.014608597	0.007303657	331.562232	336.0002165	1.94E-07
FBgn0053196:E021	FBgn0053196	E021	TRUE	OK	FALSE	643.8751262	51344.46258	0.00934778	0.034409872	0.013717545	0.80269627	1	2L	4501725	4502064	.	FBtr0332343;FBtr0332354;FBtr0332347;FBtr0332355;FBtr0332344;FBtr0332346;FBtr0332350;FBtr0332345;FBtr0332349;FBtr0332353;FBtr0332348	exonic_part	1	0.001731766	0.000865736	638.2801576	641.1136241	1.94E-07
FBgn0053196:E022	FBgn0053196	E022	TRUE	OK	FALSE	386.5655359	5815.431287	0.006427592	0.03538607	0.011260659	0.276323738	1	2L	4502139	4502451	.	FBtr0332343;FBtr0332354;FBtr0332347;FBtr0332355;FBtr0332344;FBtr0332346;FBtr0332350;FBtr0332345;FBtr0332349;FBtr0332353;FBtr0332348	exonic_part	1	0.246088994	0.123032032	352.138336	418.1350533	1.94E-07
FBgn0053196:E023	FBgn0053196	E023	TRUE	OK	FALSE	334.5254175	3724.389376	0.006248625	0.035766078	0.011313853	0.28559269	1	2L	4502516	4503164	.	FBtr0332343;FBtr0332354;FBtr0332347;FBtr0332355;FBtr0332344;FBtr0332346;FBtr0332350;FBtr0332345;FBtr0332349;FBtr0332353;FBtr0332348	exonic_part	1	0.256908669	0.128443096	303.3898758	363.0314985	1.94E-07
FBgn0053196:E024	FBgn0053196	E024	TRUE	OK	FALSE	168.2645498	2461.157318	0.000135259	0.038555249	0.007346539	0.062530093	1	2L	4503220	4503526	.	FBtr0332343;FBtr0332354;FBtr0332347;FBtr0332355;FBtr0332344;FBtr0332346;FBtr0332350;FBtr0332345;FBtr0332349;FBtr0332353;FBtr0332348	exonic_part	1	0.360602882	0.180293726	143.633167	184.8061507	1.94E-07
FBgn0053196:E027	FBgn0053196	E027	TRUE	OK	FALSE	524.3402477	27667.294	0.006937086	0.034744211	0.011471881	0.02816747	1	2L	4504353	4504671	.	FBtr0332343;FBtr0332354;FBtr0332347;FBtr0332355;FBtr0332344;FBtr0332346;FBtr0332350;FBtr0332345;FBtr0332349;FBtr0332353;FBtr0332348	exonic_part	1	0.439943391	0.219941611	442.0704067	598.7048702	1.94E-07
FBgn0053196:E028	FBgn0053196	E028	TRUE	OK	FALSE	975.7666547	79955.2607	0.000779723	0.033911039	0.004231703	0.819496932	1	2L	4504776	4505727	.	FBtr0332343;FBtr0332354;FBtr0332347;FBtr0332351;FBtr0332355;FBtr0332344;FBtr0332346;FBtr0332350;FBtr0332345;FBtr0332349;FBtr0332353;FBtr0332348	exonic_part	1	-0.016250702	-0.008123244	968.8839959	962.0729604	1.94E-07
FBgn0053196:E029	FBgn0053196	E029	TRUE	OK	FALSE	1131.334339	326149.3745	0.025440488	0.033777966	0.027268259	0.726733684	1	2L	4505793	4506093	.	FBtr0332343;FBtr0332354;FBtr0332347;FBtr0332351;FBtr0332355;FBtr0332344;FBtr0332346;FBtr0332350;FBtr0332345;FBtr0332349;FBtr0332353;FBtr0332348	exonic_part	1	-0.255985284	-0.127953756	1222.931497	1033.70876	1.94E-07
FBgn0053196:E030	FBgn0053196	E030	TRUE	OK	FALSE	999.2071756	124276.2121	0.005763741	0.033888337	0.009861822	0.636460575	1	2L	4506153	4506498	.	FBtr0332343;FBtr0332354;FBtr0332347;FBtr0332351;FBtr0332355;FBtr0332346;FBtr0332350;FBtr0332345;FBtr0332349;FBtr0332353;FBtr0332348	exonic_part	1	-0.122665126	-0.061316183	1033.407849	954.967046	1.94E-07
FBgn0053196:E031	FBgn0053196	E031	TRUE	OK	FALSE	776.8657429	69722.21823	0.010268328	0.034158811	0.014467539	0.211358842	1	2L	4506558	4506870	.	FBtr0332343;FBtr0332354;FBtr0332347;FBtr0332351;FBtr0332355;FBtr0332346;FBtr0332350;FBtr0332345;FBtr0332349;FBtr0332353;FBtr0332348	exonic_part	1	-0.261672717	-0.130809379	841.5778551	707.3617905	1.94E-07
FBgn0053196:E032	FBgn0053196	E032	TRUE	OK	FALSE	837.9206737	28295.68583	0.002999999	0.034070242	0.007048307	0.460071376	1	2L	4506933	4507878	.	FBtr0332343;FBtr0332354;FBtr0332347;FBtr0332351;FBtr0332355;FBtr0332346;FBtr0332350;FBtr0332345;FBtr0332349;FBtr0332353;FBtr0332348	exonic_part	1	-0.066597786	-0.033291464	851.654829	817.0301045	1.94E-07
FBgn0053196:E033	FBgn0053196	E033	TRUE	OK	FALSE	413.5165348	14740.93692	0.00088563	0.035226862	0.005608304	0.383334749	1	2L	4507938	4508247	.	FBtr0332343;FBtr0332354;FBtr0332347;FBtr0332351;FBtr0332355;FBtr0332346;FBtr0332350;FBtr0332345;FBtr0332349;FBtr0332353;FBtr0332348	exonic_part	1	-0.099061491	-0.049525415	420.9650188	394.817065	1.94E-07
FBgn0053196:E034	FBgn0053196	E034	TRUE	OK	FALSE	709.7748205	27317.60036	0.001612428	0.034273706	0.005484683	0.618807577	1	2L	4508310	4508649	.	FBtr0332343;FBtr0332354;FBtr0332347;FBtr0332351;FBtr0332355;FBtr0332346;FBtr0332350;FBtr0332345;FBtr0332349;FBtr0332353;FBtr0332348	exonic_part	1	0.094719174	0.047350709	680.1515082	727.8411093	1.94E-07
FBgn0053196:E035	FBgn0053196	E035	TRUE	OK	FALSE	412.7521016	4838.164962	0.013831957	0.035231091	0.017996151	0.735941372	1	2L	4508712	4509024	.	FBtr0332343;FBtr0332354;FBtr0332347;FBtr0332351;FBtr0332355;FBtr0332346;FBtr0332350;FBtr0332345;FBtr0332349;FBtr0332353;FBtr0332348	exonic_part	1	0.129068457	0.064527218	393.1283718	430.7484465	1.94E-07
FBgn0053196:E036	FBgn0053196	E036	TRUE	OK	FALSE	535.6478346	62831.4817	0.015651156	0.034706193	0.019416543	0.075098279	1	2L	4509081	4509726	.	FBtr0332343;FBtr0332354;FBtr0332347;FBtr0332351;FBtr0332355;FBtr0332346;FBtr0332350;FBtr0332345;FBtr0332349;FBtr0332353;FBtr0332348	exonic_part	1	-0.483312067	-0.241622192	619.4277742	446.9809259	1.94E-07
FBgn0053196:E037	FBgn0053196	E037	TRUE	OK	FALSE	844.4334737	291459.8233	0.038770428	0.034061551	0.037539164	0.251487925	1	2L	4509781	4510396	.	FBtr0332343;FBtr0332354;FBtr0332347;FBtr0332351;FBtr0332355;FBtr0332346;FBtr0332350;FBtr0332345;FBtr0332349;FBtr0332353;FBtr0332348	exonic_part	1	-0.584582739	-0.292226338	1004.977329	679.3038688	1.94E-07
FBgn0053196:E038	FBgn0053196	E038	TRUE	OK	FALSE	615.6899361	139388.6549	0.031581408	0.03447701	0.032314877	0.222951964	1	2L	4510465	4510801	.	FBtr0332343;FBtr0332354;FBtr0332347;FBtr0332351;FBtr0332355;FBtr0332346;FBtr0332350;FBtr0332345;FBtr0332349;FBtr0332353;FBtr0332348	exonic_part	1	-0.551200816	-0.275556025	725.9134326	500.5354194	1.94E-07
FBgn0053196:E039	FBgn0053196	E039	TRUE	OK	FALSE	476.0626622	41286.83464	0.013267032	0.034926842	0.017368085	0.297147018	1	2L	4510858	4511176	.	FBtr0332343;FBtr0332354;FBtr0332347;FBtr0332351;FBtr0332355;FBtr0332346;FBtr0332350;FBtr0332345;FBtr0332349;FBtr0332353;FBtr0332348	exonic_part	1	-0.296741398	-0.148352192	520.2758365	426.2161289	1.94E-07
FBgn0053196:E040	FBgn0053196	E040	TRUE	OK	FALSE	780.2540893	89691.10027	0.008077283	0.034153532	0.012331974	0.198314425	1	2L	4511230	4511878	.	FBtr0332343;FBtr0332354;FBtr0332347;FBtr0332351;FBtr0332355;FBtr0332346;FBtr0332350;FBtr0332345;FBtr0332349;FBtr0332353;FBtr0332348	exonic_part	1	-0.287171757	-0.143556199	850.5377315	702.7237682	1.94E-07
FBgn0053196:E041	FBgn0053196	E041	TRUE	OK	FALSE	351.8454796	4102.062393	0.004568612	0.035627123	0.009583119	0.422529313	1	2L	4511932	4512235	.	FBtr0332343;FBtr0332354;FBtr0332347;FBtr0332351;FBtr0332355;FBtr0332346;FBtr0332350;FBtr0332345;FBtr0332349;FBtr0332353;FBtr0332348	exonic_part	1	-0.085888884	-0.042940486	359.4546226	340.0038543	1.94E-07
FBgn0053196:E042	FBgn0053196	E042	TRUE	OK	FALSE	221.8545714	2458.301125	0.001180274	0.037199655	0.007685909	0.46380996	1	2L	4512289	4512586	.	FBtr0332343;FBtr0332354;FBtr0332347;FBtr0332351;FBtr0332355;FBtr0332346;FBtr0332350;FBtr0332345;FBtr0332349;FBtr0332353;FBtr0332348	exonic_part	1	-0.070592146	-0.035294041	224.4066284	214.4859206	1.94E-07
FBgn0053196:E043	FBgn0053196	E043	TRUE	OK	FALSE	435.8903193	38355.25591	0.015740471	0.035109649	0.019562054	0.352470076	1	2L	4512649	4512994	.	FBtr0332343;FBtr0332354;FBtr0332347;FBtr0332351;FBtr0332355;FBtr0332346;FBtr0332350;FBtr0332345;FBtr0332349;FBtr0332353;FBtr0332348	exonic_part	1	-0.296428072	-0.148197141	476.1014273	389.9989119	1.94E-07
FBgn0053196:E044	FBgn0053196	E044	TRUE	OK	FALSE	1030.304388	239054.2226	0.017422252	0.033859813	0.020663802	0.504759102	1	2L	4513055	4513376	.	FBtr0332343;FBtr0332354;FBtr0332347;FBtr0332351;FBtr0332355;FBtr0332346;FBtr0332350;FBtr0332345;FBtr0332349;FBtr0332353;FBtr0332348	exonic_part	1	-0.285287649	-0.142604535	1123.144887	930.4109501	1.94E-07
FBgn0053196:E045	FBgn0053196	E045	TRUE	OK	FALSE	498.8234579	13718.03333	0.001516168	0.034836335	0.006067953	0.247012957	1	2L	4513434	4513761	.	FBtr0332343;FBtr0332354;FBtr0332347;FBtr0332351;FBtr0332355;FBtr0332346;FBtr0332350;FBtr0332345;FBtr0332349;FBtr0332353;FBtr0332348	exonic_part	1	0.194489078	0.097231834	460.8083895	528.0972785	1.94E-07
FBgn0053196:E046	FBgn0053196	E046	TRUE	OK	FALSE	2285.54273	355744.9308	0.000411267	0.033356454	0.003097862	0.504199266	1	2L	4515396	4518588	.	FBtr0332343;FBtr0332354;FBtr0305142;FBtr0332347;FBtr0332351;FBtr0332355;FBtr0332344;FBtr0332346;FBtr0332350;FBtr0332345;FBtr0332352;FBtr0332349;FBtr0305141;FBtr0332353;FBtr0332348;FBtr0305145	exonic_part	1	0.077067215	0.038509091	2210.453879	2332.803123	1.94E-07
FBgn0053196:E047	FBgn0053196	E047	TRUE	OK	FALSE	987.5483256	44911.69922	0.007664786	0.033899494	0.0117928	0.246577348	1	2L	4518709	4520299	.	FBtr0332343;FBtr0332354;FBtr0305142;FBtr0332347;FBtr0332351;FBtr0332355;FBtr0332344;FBtr0332346;FBtr0332350;FBtr0332345;FBtr0332352;FBtr0332349;FBtr0305141;FBtr0332353;FBtr0332348;FBtr0305145	exonic_part	1	0.254025319	0.126979128	899.677564	1070.543202	1.94E-07
FBgn0053196:E048	FBgn0053196	E048	TRUE	OK	FALSE	236.9829562	7476.617848	0.018753037	0.03692794	0.02264672	0.160203163	1	2L	4520376	4520703	.	FBtr0332343;FBtr0332354;FBtr0305142;FBtr0332347;FBtr0332351;FBtr0332344;FBtr0332346;FBtr0332350;FBtr0332345;FBtr0332352;FBtr0305141;FBtr0332353;FBtr0332348;FBtr0305145	exonic_part	1	0.438013088	0.218993166	199.1028541	269.9622234	1.94E-07
FBgn0053196:E049	FBgn0053196	E049	TRUE	OK	FALSE	270.6445934	8682.220788	0.01538805	0.036432346	0.019717505	0.099869034	1	2L	4521042	4521351	.	FBtr0332343;FBtr0332354;FBtr0305142;FBtr0332347;FBtr0332351;FBtr0332344;FBtr0332346;FBtr0332350;FBtr0332345;FBtr0332352;FBtr0305141;FBtr0332353;FBtr0332348;FBtr0305145	exonic_part	1	0.45580422	0.227886195	225.9460202	310.0408465	1.94E-07
FBgn0053196:E050	FBgn0053196	E050	TRUE	OK	FALSE	618.8484822	57224.23928	0.013377614	0.034469182	0.017324184	0.164743887	1	2L	4521416	4521755	.	FBtr0332343;FBtr0332354;FBtr0305142;FBtr0332347;FBtr0332351;FBtr0332344;FBtr0332346;FBtr0332350;FBtr0332345;FBtr0332352;FBtr0305141;FBtr0332353;FBtr0332348;FBtr0305145	exonic_part	1	0.22322117	0.111592394	567.3702677	662.5168286	1.94E-07
FBgn0053196:E053	FBgn0053196	E053	TRUE	OK	FALSE	146.3066101	2493.776384	0.025922888	0.0393975	0.029170431	0.044954351	1	2L	4523030	4523357	.	FBtr0332343;FBtr0332354;FBtr0305142;FBtr0332347;FBtr0332351;FBtr0332344;FBtr0332346;FBtr0332350;FBtr0332345;FBtr0332352;FBtr0305141;FBtr0332353;FBtr0305145	exonic_part	1	0.661468167	0.330721697	112.7296411	178.4717943	1.94E-07
FBgn0053196:E055	FBgn0053196	E055	TRUE	OK	FALSE	233.4775939	5128.567928	0.003044784	0.036987764	0.008764547	0.141535473	1	2L	4524297	4524624	.	FBtr0332343;FBtr0332354;FBtr0305142;FBtr0332347;FBtr0332351;FBtr0332344;FBtr0332346;FBtr0332350;FBtr0332345;FBtr0332352;FBtr0305141;FBtr0332353;FBtr0305145	exonic_part	1	0.267545011	0.133764461	208.3089836	251.2825878	1.94E-07
FBgn0053196:E056	FBgn0053196	E056	TRUE	OK	FALSE	256.7666503	5837.338307	0.00266722	0.036620925	0.00853293	0.518114756	1	2L	4524690	4525023	.	FBtr0332343;FBtr0332354;FBtr0305142;FBtr0332347;FBtr0332351;FBtr0332344;FBtr0332346;FBtr0332350;FBtr0332345;FBtr0332352;FBtr0305141;FBtr0332353;FBtr0305145	exonic_part	1	0.116724895	0.058358568	242.6142266	263.7945069	1.94E-07
FBgn0053196:E057	FBgn0053196	E057	TRUE	OK	FALSE	397.4843773	10992.4236	0.002677906	0.035318968	0.00751888	0.339250139	1	2L	4525086	4525404	.	FBtr0332343;FBtr0332354;FBtr0305142;FBtr0332347;FBtr0332351;FBtr0332344;FBtr0332346;FBtr0332350;FBtr0332345;FBtr0332352;FBtr0305141;FBtr0332353;FBtr0305145	exonic_part	1	0.17780693	0.088894261	368.3914707	417.5310291	1.94E-07
FBgn0053196:E058	FBgn0053196	E058	TRUE	OK	FALSE	302.5882871	4004.994182	0.010731892	0.036064013	0.015623963	0.138829831	1	2L	4525603	4525927	.	FBtr0332343;FBtr0332354;FBtr0305142;FBtr0332347;FBtr0332351;FBtr0332344;FBtr0332346;FBtr0332350;FBtr0332345;FBtr0332352;FBtr0305141;FBtr0332353;FBtr0305145	exonic_part	1	0.396465685	0.198217237	259.9978203	342.4132631	1.94E-07
FBgn0053196:E059	FBgn0053196	E059	TRUE	OK	FALSE	350.2838005	4381.497683	0.003895678	0.035639088	0.008983487	0.344878867	1	2L	4526223	4526541	.	FBtr0332343;FBtr0332354;FBtr0305142;FBtr0332347;FBtr0332351;FBtr0332355;FBtr0332344;FBtr0332346;FBtr0332350;FBtr0332345;FBtr0332352;FBtr0332349;FBtr0305141;FBtr0332353;FBtr0332348;FBtr0305145	exonic_part	1	0.214270789	0.107125591	321.9516076	374.1330056	1.94E-07
FBgn0053196:E060	FBgn0053196	E060	TRUE	OK	FALSE	511.753792	11735.17895	0.000894876	0.034788504	0.005348419	0.718655417	1	2L	4526605	4527229	.	FBtr0332343;FBtr0332354;FBtr0305142;FBtr0332347;FBtr0332351;FBtr0332355;FBtr0332344;FBtr0332346;FBtr0332350;FBtr0332345;FBtr0332352;FBtr0332349;FBtr0305141;FBtr0332353;FBtr0332348;FBtr0305145	exonic_part	1	-0.002634949	-0.001317298	506.5590524	507.4723433	1.94E-07
FBgn0053196:E061	FBgn0053196	E061	TRUE	OK	FALSE	941.381913	37115.85584	0.001287423	0.033946387	0.004872957	0.665646197	1	2L	4527295	4529728	.	FBtr0332343;FBtr0332354;FBtr0305142;FBtr0332347;FBtr0332351;FBtr0332355;FBtr0332344;FBtr0332346;FBtr0332350;FBtr0332345;FBtr0332352;FBtr0332349;FBtr0305141;FBtr0332353;FBtr0332348;FBtr0305145	exonic_part	1	0.092485934	0.046231364	904.6758983	966.2903363	1.94E-07
FBgn0053196:E062	FBgn0053196	E062	TRUE	OK	FALSE	257.6475648	3805.136598	0.034452516	0.036608351	0.035007748	0.176200051	1	2L	4529791	4530277	.	FBtr0332343;FBtr0332354;FBtr0305142;FBtr0332347;FBtr0332351;FBtr0332355;FBtr0332344;FBtr0332346;FBtr0332350;FBtr0332345;FBtr0332352;FBtr0332349;FBtr0305141;FBtr0332353;FBtr0332348;FBtr0305145	exonic_part	1	0.507913806	0.253939906	212.584697	302.3490049	1.94E-07
FBgn0053196:E063	FBgn0053196	E063	TRUE	OK	FALSE	122.403855	323.0680089	0.008446408	0.040657864	0.015264781	0.619386615	1	2L	4530530	4530713	.	FBtr0332343;FBtr0332354;FBtr0305142;FBtr0332347;FBtr0332351;FBtr0332355;FBtr0332344;FBtr0332346;FBtr0332350;FBtr0332345;FBtr0332352;FBtr0332349;FBtr0305141;FBtr0332353;FBtr0332348;FBtr0305145	exonic_part	1	-0.04869389	-0.02434617	123.581483	119.8656475	1.94E-07
FBgn0053196:E064	FBgn0053196	E064	TRUE	OK	FALSE	37.38875327	108.921861	0.09967792	0.058199366	0.085874111	0.634339978	1	2L	4530831	4531053	.	FBtr0332343;FBtr0305142;FBtr0332347;FBtr0332355;FBtr0332344;FBtr0332346;FBtr0332350;FBtr0332345;FBtr0332349;FBtr0305141;FBtr0332348;FBtr0305145	exonic_part	1	0.29141875	0.14570795	33.79051334	41.46560305	1.94E-07
FBgn0053196:E065	FBgn0053196	E065	TRUE	OK	FALSE	150.0388884	2016.955224	0.000999564	0.039236949	0.00852063	0.104453828	1	2L	4531352	4531970	.	FBtr0305142;FBtr0332347;FBtr0332355;FBtr0332344;FBtr0332346;FBtr0332350;FBtr0332345;FBtr0332349;FBtr0305141;FBtr0332348	exonic_part	1	0.334033726	0.167010491	129.3749092	163.4557329	1.94E-07
FBgn0053196:E066	FBgn0053196	E066	TRUE	OK	FALSE	110.954743	467.4850758	0.010793579	0.041453909	0.017384751	0.925001376	1	2L	4532102	4532180	.	FBtr0332343;FBtr0332354;FBtr0305142;FBtr0332347;FBtr0332351;FBtr0332355;FBtr0332344;FBtr0332346;FBtr0332350;FBtr0332345;FBtr0332352;FBtr0332349;FBtr0305141;FBtr0332353;FBtr0332348;FBtr0305145	exonic_part	1	0.068539191	0.034268608	107.5025067	113.0613823	1.94E-07
FBgn0053196:E067	FBgn0053196	E067	TRUE	OK	FALSE	163.9633561	838.2468199	0.006814508	0.038702465	0.013130252	0.567789678	1	2L	4532242	4532386	.	FBtr0332343;FBtr0332354;FBtr0305142;FBtr0332347;FBtr0332351;FBtr0332355;FBtr0332344;FBtr0332346;FBtr0332350;FBtr0332345;FBtr0332352;FBtr0332349;FBtr0305141;FBtr0332353;FBtr0332348;FBtr0305145	exonic_part	1	-0.059886377	-0.029941909	166.2156736	159.9974023	1.94E-07
FBgn0053196:E070	FBgn0053196	E070	TRUE	OK	FALSE	247.2251857	14529.22137	0.017659374	0.036762861	0.021746681	0.160247981	1	2L	4538912	4540356	.	FBtr0332343;FBtr0305142;FBtr0332351;FBtr0332355;FBtr0332344;FBtr0332346;FBtr0332350;FBtr0332345;FBtr0332352;FBtr0332349;FBtr0305141;FBtr0332348	exonic_part	1	-0.436649535	-0.218310859	280.4459698	208.3356366	1.94E-07
FBgn0053196:E071	FBgn0053196	E071	TRUE	OK	FALSE	1361.305874	482519.2436	0.016133624	0.033636961	0.019471296	0.113576064	1	2L	4540441	4546933	.	FBtr0332343;FBtr0305142;FBtr0332351;FBtr0332355;FBtr0332344;FBtr0332346;FBtr0332350;FBtr0332345;FBtr0332352;FBtr0332349;FBtr0305141;FBtr0332348	exonic_part	1	-0.485985552	-0.242903822	1572.577451	1142.395222	1.94E-07
FBgn0053196:E072	FBgn0053196	E072	TRUE	OK	FALSE	309.693458	3077.28478	0.007589084	0.035992416	0.0126524	0.706962775	1	2L	4548004	4548802	.	FBtr0332343;FBtr0305142;FBtr0332347;FBtr0332351;FBtr0332355;FBtr0332344;FBtr0332346;FBtr0332350;FBtr0332345;FBtr0332352;FBtr0332349;FBtr0305141;FBtr0332348;FBtr0305145	exonic_part	1	-0.014128543	-0.007063699	308.9332101	306.9180463	1.94E-07
FBgn0053196:E073	FBgn0053196	E073	TRUE	OK	FALSE	118.5362842	859.0260961	3.91E-05	0.040909573	0.007815415	0.644176215	1	2L	4552242	4552335	.	FBtr0332343;FBtr0332354;FBtr0305142;FBtr0332347;FBtr0332351;FBtr0332355;FBtr0332344;FBtr0332346;FBtr0332350;FBtr0332345;FBtr0332352;FBtr0332349;FBtr0305141;FBtr0332353;FBtr0332348;FBtr0305145	exonic_part	1	0.14000832	0.070002036	110.2663681	121.8660022	1.94E-07
FBgn0053196:E074	FBgn0053196	E074	TRUE	OK	FALSE	400.2966585	7006.471622	0.007045686	0.035302277	0.011866618	0.299151873	1	2L	4552396	4554205	.	FBtr0332343;FBtr0332354;FBtr0305142;FBtr0332347;FBtr0332351;FBtr0332355;FBtr0332344;FBtr0332346;FBtr0332350;FBtr0332345;FBtr0332352;FBtr0332349;FBtr0305141;FBtr0332353;FBtr0332348;FBtr0305145	exonic_part	1	-0.142451279	-0.071218164	416.9099355	379.3860078	1.94E-07
FBgn0053196:E075	FBgn0053196	E075	TRUE	OK	FALSE	95.58191474	1437.693035	0.009515022	0.042822705	0.016811419	0.770776364	1	2L	4554350	4554659	.	FBtr0332343;FBtr0332354;FBtr0305142;FBtr0332347;FBtr0332351;FBtr0332355;FBtr0332344;FBtr0332346;FBtr0332350;FBtr0332345;FBtr0332352;FBtr0332349;FBtr0305141;FBtr0332353;FBtr0332348;FBtr0305145	exonic_part	1	-0.073869827	-0.036934017	95.11308915	90.66589968	1.94E-07
FBgn0053196:E076	FBgn0053196	E076	TRUE	OK	FALSE	958.0114809	16280.50219	0.011456404	0.033928975	0.015427472	0.993482567	1	2L	4555205	4562483	.	FBtr0332343;FBtr0332354;FBtr0305142;FBtr0332347;FBtr0332351;FBtr0332355;FBtr0332344;FBtr0332346;FBtr0332345;FBtr0332352;FBtr0332349;FBtr0305141;FBtr0332353;FBtr0332348	exonic_part	1	0.064338483	0.032160982	934.549501	978.9134514	1.94E-07
FBgn0053196:E077	FBgn0053196	E077	TRUE	OK	FALSE	67.58475708	438.1887753	0.068299677	0.046915276	0.06204867	0.546644229	1	2L	4563110	4563467	.	FBtr0332343;FBtr0332354;FBtr0305142;FBtr0332347;FBtr0332351;FBtr0332355;FBtr0332344;FBtr0332345;FBtr0332352;FBtr0332349;FBtr0305141;FBtr0332353;FBtr0332348	exonic_part	1	0.278629594	0.139312336	61.2609867	74.50161759	1.94E-07
FBgn0053196:E078	FBgn0053196	E078	TRUE	OK	FALSE	134.8756125	237.4717401	0.025854368	0.039944508	0.029262064	0.598551048	1	2L	4563679	4564189	.	FBtr0332343;FBtr0332354;FBtr0305142;FBtr0332347;FBtr0332351;FBtr0332355;FBtr0332344;FBtr0332346;FBtr0332350;FBtr0332345;FBtr0332352;FBtr0332349;FBtr0305141;FBtr0332353;FBtr0332348;FBtr0305145	exonic_part	1	-0.075756249	-0.037876791	137.8785917	131.2455425	1.94E-07
FBgn0053196:E079	FBgn0053196	E079	TRUE	OK	FALSE	36.70004328	66.88372405	0.019417691	0.058673319	0.03070738	0.323343813	1	2L	4570478	4570595	.	FBtr0332343;FBtr0332354;FBtr0305142;FBtr0332347;FBtr0332351;FBtr0332355;FBtr0332344;FBtr0332346;FBtr0332350;FBtr0332345;FBtr0332352;FBtr0332349;FBtr0305141;FBtr0332353;FBtr0332348;FBtr0305145	exonic_part	1	0.433653955	0.216824918	31.17487871	42.21807703	1.94E-07
FBgn0053196:E080	FBgn0053196	E080	TRUE	OK	FALSE	41.35533498	101.9690779	0.014747116	0.055776939	0.025614042	0.85826858	1	2L	4570679	4570781	.	FBtr0332343;FBtr0332354;FBtr0305142;FBtr0332347;FBtr0332351;FBtr0332355;FBtr0332344;FBtr0332346;FBtr0332350;FBtr0332345;FBtr0332352;FBtr0332349;FBtr0305141;FBtr0332353;FBtr0332348;FBtr0305145	exonic_part	1	0.035139009	0.017569318	40.0813941	41.19279861	1.94E-07
FBgn0053196:E081	FBgn0053196	E081	TRUE	OK	FALSE	65.50039305	181.1833988	0.060440051	0.047359895	0.056660039	0.566391765	1	2L	4570856	4571085	.	FBtr0332343;FBtr0332354;FBtr0305142;FBtr0332347;FBtr0332351;FBtr0332355;FBtr0332344;FBtr0332346;FBtr0332350;FBtr0332345;FBtr0332352;FBtr0332349;FBtr0305141;FBtr0332353;FBtr0332348;FBtr0305145	exonic_part	1	-0.116888619	-0.058443315	67.77375103	62.69338324	1.94E-07
FBgn0053196:E082	FBgn0053196	E082	TRUE	OK	FALSE	37.30268268	156.7593366	0.110271061	0.05825764	0.093643655	0.374981	1	2L	4574283	4574342	.	FBtr0332343;FBtr0332354;FBtr0305142;FBtr0332347;FBtr0332351;FBtr0332355;FBtr0332344;FBtr0332346;FBtr0332350;FBtr0332345;FBtr0332352;FBtr0332349;FBtr0305141;FBtr0332353;FBtr0332348;FBtr0305145	exonic_part	1	-0.290282658	-0.145139933	40.62609712	33.32638786	1.94E-07
FBgn0053196:E083	FBgn0053196	E083	TRUE	OK	FALSE	68.69768207	165.8982205	0.022103673	0.046688926	0.028393503	0.727323573	1	2L	4591512	4591848	.	FBtr0332343;FBtr0332354;FBtr0305142;FBtr0332347;FBtr0332351;FBtr0332355;FBtr0332344;FBtr0332346;FBtr0332350;FBtr0332345;FBtr0332352;FBtr0332349;FBtr0305141;FBtr0332353;FBtr0332348;FBtr0305145	exonic_part	1	-0.033447161	-0.016723282	68.92252323	67.54730148	1.94E-07
FBgn0053196:E084	FBgn0053196	E084	TRUE	OK	FALSE	31.7393786	84.64432116	0.042435933	0.06269476	0.048190855	0.847731331	1	2L	4591848	4591963	.	FBtr0332354;FBtr0332347;FBtr0332355;FBtr0332344;FBtr0332346;FBtr0332350;FBtr0332345;FBtr0332349;FBtr0305141;FBtr0332348;FBtr0305145	exonic_part	1	-0.045378347	-0.022688985	32.29213113	31.38615894	1.94E-07
FBgn0053196:E085	FBgn0053196	E085	TRUE	OK	FALSE	25.43248801	252.5853117	0.104817725	0.070072694	0.093868562	0.980435145	1	2L	4594949	4595054	.	FBtr0332352;FBtr0332351;FBtr0332343;FBtr0332353	exonic_part	1	0.117666392	0.05883282	23.47074892	25.53887514	1.94E-07
FBgn0053196:E086	FBgn0053196	E086	TRUE	OK	FALSE	58.0848306	287.8055121	0.030931303	0.049200431	0.035986748	0.092380894	1	2L	4612291	4612560	.	FBtr0305142	exonic_part	1	-0.487995491	-0.243994134	66.72005138	47.74217288	1.94E-07
FBgn0053196:E087	FBgn0053196	E087	TRUE	OK	FALSE	22.54335931	111.9800746	0.080290329	0.074831152	0.078613648	0.426186543	1	2L	4614236	4614300	.	FBtr0305142	exonic_part	1	-0.371824921	-0.185911392	24.95496307	19.34530189	1.94E-07
FBgn0053196:J088	FBgn0053196	J088	TRUE	OK	FALSE	58.51984401	374.3464762	0.183239626	0.063032266	0.153849228	0.948870649	1	2L	4479779	4479843	.	FBtr0332343;FBtr0332354;FBtr0305142;FBtr0332347;FBtr0332351;FBtr0332355;FBtr0332344;FBtr0332346;FBtr0332350;FBtr0332345;FBtr0332352;FBtr0332349;FBtr0305141;FBtr0332353;FBtr0332348;FBtr0305145	splice_site	1	0.060963327	0.030481197	57.39369651	60.04085137	1.94E-07
FBgn0053196:J089	FBgn0053196	J089	TRUE	OK	FALSE	46.20253229	78.9275458	0.043673227	0.064649338	0.047948359	0.885789052	1	2L	4480269	4480333	.	FBtr0332343;FBtr0332354;FBtr0305142;FBtr0332347;FBtr0332351;FBtr0332355;FBtr0332344;FBtr0332346;FBtr0332350;FBtr0332345;FBtr0332352;FBtr0332349;FBtr0305141;FBtr0332353;FBtr0332348;FBtr0305145	splice_site	1	0.00827138	0.00413564	46.20005833	46.60296504	1.94E-07
FBgn0053196:J090	FBgn0053196	J090	TRUE	OK	FALSE	49.52295263	131.4275231	0.087507245	0.064134224	0.08220792	0.629099597	1	2L	4483561	4483634	.	FBtr0332343;FBtr0332354;FBtr0305142;FBtr0332347;FBtr0332351;FBtr0332355;FBtr0332344;FBtr0332346;FBtr0332350;FBtr0332345;FBtr0332352;FBtr0332349;FBtr0305141;FBtr0332353;FBtr0332348;FBtr0305145	splice_site	1	0.319008131	0.159502001	44.26633276	55.36440544	1.94E-07
FBgn0053196:J091	FBgn0053196	J091	TRUE	OK	FALSE	54.56376578	102.6569207	0.011950938	0.06347205	0.020410536	0.825148509	1	2L	4484630	4484691	.	FBtr0332343;FBtr0332354;FBtr0305142;FBtr0332347;FBtr0332351;FBtr0332355;FBtr0332344;FBtr0332346;FBtr0332350;FBtr0332345;FBtr0332352;FBtr0332349;FBtr0305141;FBtr0332353;FBtr0332348;FBtr0305145	splice_site	1	0.121302736	0.060650509	51.9517085	56.67275231	1.94E-07
FBgn0053196:J092	FBgn0053196	J092	TRUE	OK	FALSE	55.46927446	443.3904006	0.002107325	0.063365852	0.013414562	0.1884169	1	2L	4484886	4484947	.	FBtr0332343;FBtr0332354;FBtr0305142;FBtr0332347;FBtr0332351;FBtr0332355;FBtr0332344;FBtr0332346;FBtr0332350;FBtr0332345;FBtr0332352;FBtr0332349;FBtr0305141;FBtr0332353;FBtr0332348;FBtr0305145	splice_site	1	-0.284657225	-0.142326638	58.43961795	48.14208263	1.94E-07
FBgn0053196:J093	FBgn0053196	J093	TRUE	OK	FALSE	28.77347715	38.30160417	0.000688115	0.069303033	0.016163317	0.395709126	1	2L	4485148	4485507	.	FBtr0332343;FBtr0332354;FBtr0305142;FBtr0332347;FBtr0332351;FBtr0332355;FBtr0332344;FBtr0332346;FBtr0332350;FBtr0332345;FBtr0332352;FBtr0332349;FBtr0305141;FBtr0332353;FBtr0332348;FBtr0305145	splice_site	1	0.354405073	0.177201241	24.69772266	31.66525013	1.94E-07
FBgn0053196:J095	FBgn0053196	J095	TRUE	OK	FALSE	154.6313145	1892.976772	0.004797594	0.059262132	0.01095095	0.692411865	1	2L	4487193	4515396	.	FBtr0305142;FBtr0332352	splice_site	1	0.12688757	0.063441269	144.6692619	158.4075699	1.94E-07
FBgn0053196:J096	FBgn0053196	J096	TRUE	OK	FALSE	74.68780141	539.1015257	0.005174226	0.061719206	0.013387174	0.083035446	1	2L	4488387	4488453	.	FBtr0332343;FBtr0332354;FBtr0332347;FBtr0332351;FBtr0332355;FBtr0332344;FBtr0332346;FBtr0332350;FBtr0332345;FBtr0332349;FBtr0305141;FBtr0332353;FBtr0332348;FBtr0305145	splice_site	1	0.478005997	0.238998502	60.67747178	84.71606509	1.94E-07
FBgn0053196:J098	FBgn0053196	J098	TRUE	OK	FALSE	12.3697591	11.79637648	0.0034162	0.085662566	0.027474321	0.443840818	1	2L	4489113	4496246	.	FBtr0332354;FBtr0332355	splice_site	1	0.400527549	0.200263133	10.64412276	14.0910142	1.94E-07
FBgn0053196:J106	FBgn0053196	J106	TRUE	OK	FALSE	146.9130225	2826.360367	0.086026535	0.059382731	0.080508797	0.191853967	1	2L	4497923	4497983	.	FBtr0332343;FBtr0332354;FBtr0332347;FBtr0332355;FBtr0332344;FBtr0332346;FBtr0332350;FBtr0332345;FBtr0332349;FBtr0332353;FBtr0332348	splice_site	1	0.732157779	0.366065104	110.4074411	183.5211538	1.94E-07
FBgn0053196:J107	FBgn0053196	J107	TRUE	OK	FALSE	99.37253523	1772.841968	0.014253394	0.060538629	0.021068989	0.941933179	1	2L	4498298	4498361	.	FBtr0332343;FBtr0332354;FBtr0332347;FBtr0332355;FBtr0332344;FBtr0332346;FBtr0332350;FBtr0332345;FBtr0332349;FBtr0332353;FBtr0332348	splice_site	1	-0.056470255	-0.028234413	98.52587058	95.05095482	1.94E-07
FBgn0053196:J108	FBgn0053196	J108	TRUE	OK	FALSE	47.60123667	92.379889	0.013085592	0.064423589	0.021941557	0.601562954	1	2L	4499960	4500024	.	FBtr0332343;FBtr0332354;FBtr0332347;FBtr0332355;FBtr0332344;FBtr0332346;FBtr0332350;FBtr0332345;FBtr0332349;FBtr0332353;FBtr0332348	splice_site	1	0.238997012	0.119497052	42.8257112	50.68375676	1.94E-07
FBgn0053196:J109	FBgn0053196	J109	TRUE	OK	FALSE	198.5509534	10383.70523	0.028795074	0.058754357	0.033205613	0.995322646	1	2L	4500339	4500403	.	FBtr0332343;FBtr0332354;FBtr0332347;FBtr0332355;FBtr0332344;FBtr0332346;FBtr0332350;FBtr0332345;FBtr0332349;FBtr0332353;FBtr0332348	splice_site	1	-0.159295508	-0.079643658	206.8188754	185.9011072	1.94E-07
FBgn0053196:J110	FBgn0053196	J110	TRUE	OK	FALSE	42.84041729	131.0808802	0.015145204	0.065252279	0.024111757	0.979066445	1	2L	4501666	4501725	.	FBtr0332343;FBtr0332354;FBtr0332347;FBtr0332355;FBtr0332344;FBtr0332346;FBtr0332350;FBtr0332345;FBtr0332349;FBtr0332353;FBtr0332348	splice_site	1	0.048718339	0.024358902	41.3212718	42.86755489	1.94E-07
FBgn0053196:J111	FBgn0053196	J111	TRUE	OK	FALSE	210.8428131	4471.663938	0.001535073	0.058650132	0.007161641	0.570823491	1	2L	4502064	4502139	.	FBtr0332343;FBtr0332354;FBtr0332347;FBtr0332355;FBtr0332344;FBtr0332346;FBtr0332350;FBtr0332345;FBtr0332349;FBtr0332353;FBtr0332348	splice_site	1	0.103317352	0.05165588	198.7346265	214.1339965	1.94E-07
FBgn0053196:J112	FBgn0053196	J112	TRUE	OK	FALSE	70.66574742	588.6877899	0.146540387	0.061989709	0.126669738	0.526041142	1	2L	4502451	4502516	.	FBtr0332343;FBtr0332354;FBtr0332347;FBtr0332355;FBtr0332344;FBtr0332346;FBtr0332350;FBtr0332345;FBtr0332349;FBtr0332353;FBtr0332348	splice_site	1	0.447882158	0.223936956	60.05411057	82.10067367	1.94E-07
FBgn0053196:J113	FBgn0053196	J113	TRUE	OK	FALSE	86.94179946	1643.355095	0.024515059	0.06104935	0.030350415	0.497241476	1	2L	4503164	4503220	.	FBtr0332343;FBtr0332354;FBtr0332347;FBtr0332355;FBtr0332344;FBtr0332346;FBtr0332350;FBtr0332345;FBtr0332349;FBtr0332353;FBtr0332348	splice_site	1	0.132091569	0.066044324	80.74431408	88.73834994	1.94E-07
FBgn0053196:J114	FBgn0053196	J114	TRUE	OK	FALSE	31.31141155	204.3824126	0.119328472	0.068303107	0.106289774	0.161844996	1	2L	4503526	4503584	.	FBtr0332343;FBtr0332354;FBtr0332347;FBtr0332355;FBtr0332344;FBtr0332346;FBtr0332350;FBtr0332345;FBtr0332349;FBtr0332353;FBtr0332348	splice_site	1	0.816675915	0.408334694	22.75782268	40.17987181	1.94E-07
FBgn0053196:J116	FBgn0053196	J116	TRUE	OK	FALSE	330.353642	16180.00949	0.01822636	0.058041084	0.023266179	0.187052363	1	2L	4504290	4504353	.	FBtr0332343;FBtr0332354;FBtr0332347;FBtr0332355;FBtr0332344;FBtr0332346;FBtr0332350;FBtr0332345;FBtr0332349;FBtr0332353;FBtr0332348	splice_site	1	0.323942782	0.161957479	290.9213996	364.4716163	1.94E-07
FBgn0053196:J117	FBgn0053196	J117	TRUE	OK	FALSE	76.33171575	388.141417	0.008117237	0.061616852	0.016069426	0.739591196	1	2L	4504671	4504776	.	FBtr0332343;FBtr0332354;FBtr0332347;FBtr0332355;FBtr0332344;FBtr0332346;FBtr0332350;FBtr0332345;FBtr0332349;FBtr0332353;FBtr0332348	splice_site	1	0.151796683	0.075896861	70.72464137	78.7943022	1.94E-07
FBgn0053196:J118	FBgn0053196	J118	TRUE	OK	FALSE	454.7134009	51800.06391	0.024742292	0.057747221	0.029110274	0.841971956	1	2L	4505727	4505793	.	FBtr0332343;FBtr0332354;FBtr0332347;FBtr0332351;FBtr0332355;FBtr0332344;FBtr0332346;FBtr0332350;FBtr0332345;FBtr0332349;FBtr0332353;FBtr0332348	splice_site	1	-0.203998962	-0.101987319	482.6783197	421.1783001	1.94E-07
FBgn0053196:J119	FBgn0053196	J119	TRUE	OK	FALSE	259.9712177	11971.69059	0.012284348	0.058331983	0.017486361	0.596666463	1	2L	4506093	4506153	.	FBtr0332343;FBtr0332354;FBtr0332347;FBtr0332351;FBtr0332355;FBtr0332346;FBtr0332350;FBtr0332345;FBtr0332349;FBtr0332353;FBtr0332348	splice_site	1	-0.179420079	-0.089703993	272.3215139	241.4950493	1.94E-07
FBgn0053196:J121	FBgn0053196	J121	TRUE	OK	FALSE	329.6876047	8703.564191	0.005225219	0.058043255	0.010201082	0.498497459	1	2L	4506498	4506558	.	FBtr0332343;FBtr0332354;FBtr0332347;FBtr0332351;FBtr0332355;FBtr0332346;FBtr0332350;FBtr0332345;FBtr0332349;FBtr0332353;FBtr0332348	splice_site	1	-0.097732322	-0.048861955	337.5150237	316.690782	1.94E-07
FBgn0053196:J122	FBgn0053196	J122	TRUE	OK	FALSE	145.7202154	137.1941574	0.024380638	0.059402509	0.029636364	0.934402278	1	2L	4506870	4506933	.	FBtr0332343;FBtr0332354;FBtr0332347;FBtr0332351;FBtr0332355;FBtr0332346;FBtr0332350;FBtr0332345;FBtr0332349;FBtr0332353;FBtr0332348	splice_site	1	0.055017461	0.027507682	142.6595279	148.6249774	1.94E-07
FBgn0053196:J123	FBgn0053196	J123	TRUE	OK	FALSE	185.0822268	7366.444084	0.010908818	0.058884455	0.016524379	0.268288915	1	2L	4507878	4507938	.	FBtr0332343;FBtr0332354;FBtr0332347;FBtr0332351;FBtr0332355;FBtr0332346;FBtr0332350;FBtr0332345;FBtr0332349;FBtr0332353;FBtr0332348	splice_site	1	-0.320421908	-0.160203347	201.6013864	162.1750408	1.94E-07
FBgn0053196:J124	FBgn0053196	J124	TRUE	OK	FALSE	150.2248098	846.1346225	0.00105569	0.059329466	0.007668487	0.806908791	1	2L	4508247	4508310	.	FBtr0332343;FBtr0332354;FBtr0332347;FBtr0332351;FBtr0332355;FBtr0332346;FBtr0332350;FBtr0332345;FBtr0332349;FBtr0332353;FBtr0332348	splice_site	1	0.021666495	0.010832827	146.793228	149.4981337	1.94E-07
FBgn0053196:J125	FBgn0053196	J125	TRUE	OK	FALSE	218.0379269	1947.85483	0.011384323	0.058594577	0.016898338	0.890570817	1	2L	4508649	4508712	.	FBtr0332343;FBtr0332354;FBtr0332347;FBtr0332351;FBtr0332355;FBtr0332346;FBtr0332350;FBtr0332345;FBtr0332349;FBtr0332353;FBtr0332348	splice_site	1	0.026705969	0.013352226	214.2926405	218.937673	1.94E-07
FBgn0053196:J126	FBgn0053196	J126	TRUE	OK	FALSE	78.93273172	391.2153155	0.079964974	0.061463615	0.076179372	0.997529919	1	2L	4509024	4509081	.	FBtr0332343;FBtr0332354;FBtr0332347;FBtr0332351;FBtr0332355;FBtr0332346;FBtr0332350;FBtr0332345;FBtr0332349;FBtr0332353;FBtr0332348	splice_site	1	0.063079794	0.031539244	77.49822141	81.19206743	1.94E-07
FBgn0053196:J127	FBgn0053196	J127	TRUE	OK	FALSE	222.8664988	51906.70125	0.104001272	0.058559305	0.094825822	0.095704546	1	2L	4509726	4509781	.	FBtr0332343;FBtr0332354;FBtr0332347;FBtr0332351;FBtr0332355;FBtr0332346;FBtr0332350;FBtr0332345;FBtr0332349;FBtr0332353;FBtr0332348	splice_site	1	-1.279475712	-0.639702824	313.4228015	130.2477928	1.94E-07
FBgn0053196:J128	FBgn0053196	J128	TRUE	OK	FALSE	262.0693538	47470.88819	0.082634046	0.058321052	0.07802556	0.392342654	1	2L	4510396	4510465	.	FBtr0332343;FBtr0332354;FBtr0332347;FBtr0332351;FBtr0332355;FBtr0332346;FBtr0332350;FBtr0332345;FBtr0332349;FBtr0332353;FBtr0332348	splice_site	1	-0.765681451	-0.382815075	327.5496198	194.0534229	1.94E-07
FBgn0053196:J129	FBgn0053196	J129	TRUE	OK	FALSE	109.8778558	167.4699379	0.026321704	0.060197109	0.031754	0.892636735	1	2L	4510801	4510858	.	FBtr0332343;FBtr0332354;FBtr0332347;FBtr0332351;FBtr0332355;FBtr0332346;FBtr0332350;FBtr0332345;FBtr0332349;FBtr0332353;FBtr0332348	splice_site	1	0.033195382	0.016597214	108.4426994	111.2904218	1.94E-07
FBgn0053196:J130	FBgn0053196	J130	TRUE	OK	FALSE	262.820031	42826.69973	0.087983392	0.058317183	0.082231799	0.513226075	1	2L	4511176	4511230	.	FBtr0332343;FBtr0332354;FBtr0332347;FBtr0332351;FBtr0332355;FBtr0332346;FBtr0332350;FBtr0332345;FBtr0332349;FBtr0332353;FBtr0332348	splice_site	1	-0.671836153	-0.335895371	320.797196	202.7287002	1.94E-07
FBgn0053196:J132	FBgn0053196	J132	TRUE	OK	FALSE	81.99313685	272.6114997	0.001115888	0.061295763	0.010509005	0.996475485	1	2L	4512235	4512289	.	FBtr0332343;FBtr0332354;FBtr0332347;FBtr0332351;FBtr0332355;FBtr0332346;FBtr0332350;FBtr0332345;FBtr0332349;FBtr0332353;FBtr0332348	splice_site	1	0.072708532	0.036353499	78.59642537	82.91372999	1.94E-07
FBgn0053196:J133	FBgn0053196	J133	TRUE	OK	FALSE	74.32803976	747.7214113	0.011476162	0.06174221	0.019264791	0.169756629	1	2L	4512586	4512649	.	FBtr0332343;FBtr0332354;FBtr0332347;FBtr0332351;FBtr0332355;FBtr0332346;FBtr0332350;FBtr0332345;FBtr0332349;FBtr0332353;FBtr0332348	splice_site	1	-0.333170997	-0.166582318	81.71185733	65.10009387	1.94E-07
FBgn0053196:J134	FBgn0053196	J134	TRUE	OK	FALSE	238.7381424	14414.78253	0.021585141	0.058453419	0.026472962	0.419497583	1	2L	4512994	4513055	.	FBtr0332343;FBtr0332354;FBtr0332347;FBtr0332351;FBtr0332355;FBtr0332346;FBtr0332350;FBtr0332345;FBtr0332349;FBtr0332353;FBtr0332348	splice_site	1	-0.32882892	-0.164404302	262.595045	210.0834226	1.94E-07
FBgn0053196:J135	FBgn0053196	J135	TRUE	OK	FALSE	271.7137167	5241.298582	0.000181051	0.058272976	0.005521384	0.472757396	1	2L	4513376	4513434	.	FBtr0332343;FBtr0332354;FBtr0332347;FBtr0332351;FBtr0332355;FBtr0332346;FBtr0332350;FBtr0332345;FBtr0332349;FBtr0332353;FBtr0332348	splice_site	1	0.135732954	0.067861716	254.2076279	280.0702435	1.94E-07
FBgn0053196:J136	FBgn0053196	J136	TRUE	OK	FALSE	50.05562549	641.2258654	0.200323928	0.064057949	0.164988023	0.181033385	1	2L	4513761	4515396	.	FBtr0332343;FBtr0332354;FBtr0332347;FBtr0332351;FBtr0332355;FBtr0332346;FBtr0332350;FBtr0332345;FBtr0332349;FBtr0332353;FBtr0332348	splice_site	1	0.938478042	0.469233059	34.52111429	66.28849361	1.94E-07
FBgn0053196:J137	FBgn0053196	J137	TRUE	OK	FALSE	39.05655591	169.6679265	0.011991723	0.06605501	0.022205616	0.437230465	1	2L	4518588	4518709	.	FBtr0332343;FBtr0332354;FBtr0305142;FBtr0332347;FBtr0332351;FBtr0332355;FBtr0332344;FBtr0332346;FBtr0332350;FBtr0332345;FBtr0332352;FBtr0332349;FBtr0305141;FBtr0332353;FBtr0332348;FBtr0305145	splice_site	1	0.317355687	0.158676289	33.53328241	41.90068948	1.94E-07
FBgn0053196:J138	FBgn0053196	J138	TRUE	OK	FALSE	48.87943626	550.9420482	0.060576695	0.064228589	0.061256486	0.72219853	1	2L	4520299	4520376	.	FBtr0332343;FBtr0332354;FBtr0305142;FBtr0332347;FBtr0332351;FBtr0332344;FBtr0332346;FBtr0332350;FBtr0332345;FBtr0332352;FBtr0305141;FBtr0332353;FBtr0332348;FBtr0305145	splice_site	1	0.285471931	0.142734181	43.25531459	52.85980532	1.94E-07
FBgn0053196:J139	FBgn0053196	J139	TRUE	OK	FALSE	20.35861814	45.70282409	0.065873456	0.074402072	0.067895961	0.981815107	1	2L	4520299	4526223	.	FBtr0332355;FBtr0332349	splice_site	1	0.025465041	0.012732453	20.17854561	20.59793842	1.94E-07
FBgn0053196:J140	FBgn0053196	J140	TRUE	OK	FALSE	142.2615801	3722.037928	0.034661806	0.059461731	0.038681017	0.190017136	1	2L	4520703	4521042	.	FBtr0332343;FBtr0332354;FBtr0305142;FBtr0332347;FBtr0332351;FBtr0332344;FBtr0332346;FBtr0332350;FBtr0332345;FBtr0332352;FBtr0305141;FBtr0332353;FBtr0332348;FBtr0305145	splice_site	1	0.521199613	0.260590326	115.3195785	165.7388459	1.94E-07
FBgn0053196:J141	FBgn0053196	J141	TRUE	OK	FALSE	50.08033674	190.2475404	3.93E-05	0.06405445	0.008654967	0.155760934	1	2L	4521351	4521416	.	FBtr0332343;FBtr0332354;FBtr0305142;FBtr0332347;FBtr0332351;FBtr0332344;FBtr0332346;FBtr0332350;FBtr0332345;FBtr0332352;FBtr0305141;FBtr0332353;FBtr0332348;FBtr0305145	splice_site	1	0.397656596	0.1988258	41.74188031	55.14480984	1.94E-07
FBgn0053196:J142	FBgn0053196	J142	TRUE	OK	FALSE	208.833994	6701.068697	0.015044439	0.058666327	0.020516586	0.116379164	1	2L	4521755	4521812	.	FBtr0332343;FBtr0332354;FBtr0305142;FBtr0332347;FBtr0332351;FBtr0332344;FBtr0332346;FBtr0332350;FBtr0332345;FBtr0332352;FBtr0305141;FBtr0332353;FBtr0332348;FBtr0305145	splice_site	1	0.334186191	0.167084118	181.9138997	229.724749	1.94E-07
FBgn0053196:J143	FBgn0053196	J143	TRUE	OK	FALSE	45.40803635	497.9315336	0.146853596	0.064783761	0.125212132	0.068410172	1	2L	4522442	4522640	.	FBtr0332343;FBtr0332354;FBtr0305142;FBtr0332347;FBtr0332351;FBtr0332344;FBtr0332346;FBtr0332350;FBtr0332345;FBtr0332352;FBtr0305141;FBtr0332353;FBtr0332348;FBtr0305145	splice_site	1	1.159187006	0.579586934	28.27197858	63.25674757	1.94E-07
FBgn0053196:J145	FBgn0053196	J145	TRUE	OK	FALSE	9.229042991	22.38387074	0.102144013	0.095428032	0.100342287	0.131861198	1	2L	4522964	4526223	.	FBtr0332348	splice_site	1	-0.85864731	-0.429322668	11.68578309	6.46440821	1.94E-07
FBgn0053196:J146	FBgn0053196	J146	TRUE	OK	FALSE	32.96221788	141.6994466	0.029490273	0.067735354	0.037429178	0.231355255	1	2L	4523357	4523751	.	FBtr0332343;FBtr0332354;FBtr0305142;FBtr0332347;FBtr0332351;FBtr0332344;FBtr0332346;FBtr0332350;FBtr0332345;FBtr0332352;FBtr0305141;FBtr0332353;FBtr0305145	splice_site	1	0.485814552	0.242905227	27.16831569	38.14749228	1.94E-07
FBgn0053196:J147	FBgn0053196	J147	TRUE	OK	FALSE	154.8621642	3107.621628	0.008117652	0.05925871	0.014163426	0.108467156	1	2L	4524069	4524297	.	FBtr0332343;FBtr0332354;FBtr0305142;FBtr0332347;FBtr0332351;FBtr0332344;FBtr0332346;FBtr0332350;FBtr0332345;FBtr0332352;FBtr0305141;FBtr0332353;FBtr0305145	splice_site	1	0.337793976	0.168890309	133.9034521	169.5954864	1.94E-07
FBgn0053196:J148	FBgn0053196	J148	TRUE	OK	FALSE	27.49502882	98.1886129	0.038592913	0.069876645	0.045908163	0.303092665	1	2L	4524624	4524690	.	FBtr0332343;FBtr0332354;FBtr0305142;FBtr0332347;FBtr0332351;FBtr0332344;FBtr0332346;FBtr0332350;FBtr0332345;FBtr0332352;FBtr0305141;FBtr0332353;FBtr0305145	splice_site	1	0.387542373	0.193769825	23.45110781	30.76293911	1.94E-07
FBgn0053196:J149	FBgn0053196	J149	TRUE	OK	FALSE	156.9073438	4536.651684	0.01932603	0.059228834	0.024993739	0.575977225	1	2L	4525023	4525086	.	FBtr0332343;FBtr0332354;FBtr0305142;FBtr0332347;FBtr0332351;FBtr0332344;FBtr0332346;FBtr0332350;FBtr0332345;FBtr0332352;FBtr0305141;FBtr0332353;FBtr0305145	splice_site	1	0.056987058	0.028492376	151.2652684	157.8255007	1.94E-07
FBgn0053196:J150	FBgn0053196	J150	TRUE	OK	FALSE	147.1983475	981.2536046	0.006255801	0.059378048	0.012495398	0.421782754	1	2L	4525404	4525603	.	FBtr0332343;FBtr0332354;FBtr0305142;FBtr0332347;FBtr0332351;FBtr0332344;FBtr0332346;FBtr0332350;FBtr0332345;FBtr0332352;FBtr0305141;FBtr0332353;FBtr0305145	splice_site	1	0.243018279	0.121504532	132.8354377	157.5812515	1.94E-07
FBgn0053196:J151	FBgn0053196	J151	TRUE	OK	FALSE	70.80164797	423.0172346	0.04227451	0.061980067	0.046205272	0.103448392	1	2L	4525927	4526223	.	FBtr0332343;FBtr0332354;FBtr0305142;FBtr0332347;FBtr0332351;FBtr0332344;FBtr0332346;FBtr0332350;FBtr0332345;FBtr0332352;FBtr0305141;FBtr0332353;FBtr0305145	splice_site	1	0.713967797	0.356977416	53.69631915	88.24523803	1.94E-07
FBgn0053196:J152	FBgn0053196	J152	TRUE	OK	FALSE	131.0805973	1023.93793	1.89E-05	0.059674562	0.005374642	0.847731949	1	2L	4526541	4526605	.	FBtr0332343;FBtr0332354;FBtr0305142;FBtr0332347;FBtr0332351;FBtr0332355;FBtr0332344;FBtr0332346;FBtr0332350;FBtr0332345;FBtr0332352;FBtr0332349;FBtr0305141;FBtr0332353;FBtr0332348;FBtr0305145	splice_site	1	0.030249256	0.01512412	126.6993376	129.8266794	1.94E-07
FBgn0053196:J153	FBgn0053196	J153	TRUE	OK	FALSE	128.5955473	1924.574847	0.003115829	0.059726892	0.009516249	0.434844161	1	2L	4527229	4527295	.	FBtr0332343;FBtr0332354;FBtr0305142;FBtr0332347;FBtr0332351;FBtr0332355;FBtr0332344;FBtr0332346;FBtr0332350;FBtr0332345;FBtr0332352;FBtr0332349;FBtr0305141;FBtr0332353;FBtr0332348;FBtr0305145	splice_site	1	-0.121678474	-0.060837243	130.3829828	120.2765267	1.94E-07
FBgn0053196:J154	FBgn0053196	J154	TRUE	OK	FALSE	48.93232595	424.0285515	0.094033286	0.064220739	0.087117202	0.16622729	1	2L	4529728	4529791	.	FBtr0332343;FBtr0332354;FBtr0305142;FBtr0332347;FBtr0332351;FBtr0332355;FBtr0332344;FBtr0332346;FBtr0332350;FBtr0332345;FBtr0332352;FBtr0332349;FBtr0305141;FBtr0332353;FBtr0332348;FBtr0305145	splice_site	1	0.783440573	0.391715388	36.04515446	62.17366582	1.94E-07
FBgn0053196:J155	FBgn0053196	J155	TRUE	OK	FALSE	35.575438	114.9362311	0.061006287	0.066944327	0.062289464	0.911997956	1	2L	4530277	4530530	.	FBtr0332343;FBtr0332354;FBtr0305142;FBtr0332347;FBtr0332351;FBtr0332355;FBtr0332344;FBtr0332346;FBtr0332350;FBtr0332345;FBtr0332352;FBtr0332349;FBtr0305141;FBtr0332353;FBtr0332348;FBtr0305145	splice_site	1	0.099539763	0.04976942	34.30633652	36.86198043	1.94E-07
FBgn0053196:J156	FBgn0053196	J156	TRUE	OK	FALSE	11.68484003	16.06486931	0.104061234	0.08734461	0.099493004	0.596051732	1	2L	4530713	4530831	.	FBtr0332343;FBtr0305142;FBtr0332347;FBtr0332355;FBtr0332344;FBtr0332346;FBtr0332350;FBtr0332345;FBtr0332349;FBtr0305141;FBtr0332348;FBtr0305145	splice_site	1	-0.219726979	-0.109863148	12.85402395	11.07120271	1.94E-07
FBgn0053196:J157	FBgn0053196	J157	TRUE	OK	FALSE	23.75532806	73.90467739	0.204149043	0.071909021	0.16724733	0.754852119	1	2L	4530713	4532102	.	FBtr0332354;FBtr0332351;FBtr0332352;FBtr0332353	splice_site	1	0.229753221	0.114875891	22.13146003	26.02492196	1.94E-07
FBgn0053196:J159	FBgn0053196	J159	TRUE	OK	FALSE	13.46027694	19.84854771	0.029783009	0.08333769	0.043517018	0.785994215	1	2L	4531053	4532102	.	FBtr0332343;FBtr0305145	splice_site	1	0.22173225	0.11086574	12.29126272	14.37472038	1.94E-07
FBgn0053196:J160	FBgn0053196	J160	TRUE	OK	FALSE	23.11292635	223.4238621	0.105534784	0.072324331	0.097590491	0.400530461	1	2L	4531970	4532102	.	FBtr0305142;FBtr0332347;FBtr0332355;FBtr0332344;FBtr0332346;FBtr0332350;FBtr0332345;FBtr0332349;FBtr0305141;FBtr0332348	splice_site	1	0.341721209	0.170859619	19.57056053	24.87109021	1.94E-07
FBgn0053196:J161	FBgn0053196	J161	TRUE	OK	FALSE	59.49655093	218.8850772	0.021578035	0.062932691	0.028297065	0.697484699	1	2L	4532180	4532242	.	FBtr0332343;FBtr0332354;FBtr0305142;FBtr0332347;FBtr0332351;FBtr0332355;FBtr0332344;FBtr0332346;FBtr0332350;FBtr0332345;FBtr0332352;FBtr0332349;FBtr0305141;FBtr0332353;FBtr0332348;FBtr0305145	splice_site	1	-0.099028998	-0.049513733	61.24409977	57.36072523	1.94E-07
FBgn0053196:J163	FBgn0053196	J163	TRUE	OK	FALSE	57.90602421	529.989974	0.011267479	0.063096564	0.019729336	0.073655523	1	2L	4532386	4548004	.	FBtr0332347;FBtr0305145	splice_site	1	-0.461250765	-0.230621997	65.56958418	47.80272075	1.94E-07
FBgn0053196:J164	FBgn0053196	J164	TRUE	OK	FALSE	28.32100596	55.02834204	0.010268074	0.069500126	0.022409004	0.36907958	1	2L	4532386	4552242	.	FBtr0332354;FBtr0332353	splice_site	1	0.346880627	0.173439049	24.6836021	31.48162961	1.94E-07
FBgn0053196:J165	FBgn0053196	J165	TRUE	OK	FALSE	5.289293422	11.13178368	0.103962226	0.124076176	0.110359036	0.618815298	1	2L	4534974	4535243	.	FBtr0332343;FBtr0305142;FBtr0332351;FBtr0332355;FBtr0332344;FBtr0332346;FBtr0332350;FBtr0332345;FBtr0332352;FBtr0332349;FBtr0305141;FBtr0332348	splice_site	1	-0.294038093	-0.147018858	5.437122971	4.447772641	1.94E-07
FBgn0053196:J168	FBgn0053196	J168	TRUE	OK	FALSE	5.614930991	15.90697519	0.150701385	0.12018416	0.14150313	0.352247617	1	2L	4546933	4548004	.	FBtr0332343;FBtr0305142;FBtr0332351;FBtr0332355;FBtr0332344;FBtr0332346;FBtr0332350;FBtr0332345;FBtr0332352;FBtr0332349;FBtr0305141;FBtr0332348	splice_site	1	0.829510533	0.414754695	3.905234429	6.959655343	1.94E-07
FBgn0053196:J169	FBgn0053196	J169	TRUE	OK	FALSE	39.87534472	59.95520719	0.014474256	0.065868391	0.024342718	0.350001266	1	2L	4548802	4552242	.	FBtr0332343;FBtr0305142;FBtr0332347;FBtr0332351;FBtr0332355;FBtr0332344;FBtr0332346;FBtr0332350;FBtr0332345;FBtr0332352;FBtr0332349;FBtr0305141;FBtr0332348;FBtr0305145	splice_site	1	0.398812473	0.199404185	34.19610289	45.20641468	1.94E-07
FBgn0053196:J170	FBgn0053196	J170	TRUE	OK	FALSE	69.55994465	935.4286235	0.014293947	0.062069562	0.021788735	0.99525673	1	2L	4552335	4552396	.	FBtr0332343;FBtr0332354;FBtr0305142;FBtr0332347;FBtr0332351;FBtr0332355;FBtr0332344;FBtr0332346;FBtr0332350;FBtr0332345;FBtr0332352;FBtr0332349;FBtr0305141;FBtr0332353;FBtr0332348;FBtr0305145	splice_site	1	-0.032202588	-0.016101011	67.99605417	66.70602627	1.94E-07
FBgn0053196:J171	FBgn0053196	J171	TRUE	OK	FALSE	15.14231927	23.3851639	0.012587312	0.08040833	0.02995848	0.360940139	1	2L	4554205	4554350	.	FBtr0332343;FBtr0332354;FBtr0305142;FBtr0332347;FBtr0332351;FBtr0332355;FBtr0332344;FBtr0332346;FBtr0332350;FBtr0332345;FBtr0332352;FBtr0332349;FBtr0305141;FBtr0332353;FBtr0332348;FBtr0305145	splice_site	1	0.449229185	0.22461372	12.69121111	17.37686861	1.94E-07
FBgn0053196:J172	FBgn0053196	J172	TRUE	OK	FALSE	23.34754924	169.9034898	0.07187596	0.072169999	0.071977225	0.901582152	1	2L	4554659	4555205	.	FBtr0332343;FBtr0332354;FBtr0305142;FBtr0332347;FBtr0332351;FBtr0332355;FBtr0332344;FBtr0332346;FBtr0332345;FBtr0332352;FBtr0332349;FBtr0305141;FBtr0332353;FBtr0332348	splice_site	1	0.10530412	0.052651754	21.46925777	23.16236557	1.94E-07
FBgn0053196:J173	FBgn0053196	J173	TRUE	OK	FALSE	16.76170718	4.902765554	0.006967257	0.078143569	0.025675687	0.768067484	1	2L	4554659	4563679	.	FBtr0332350;FBtr0305145	splice_site	1	-0.016712793	-0.00835636	16.79598005	16.65261943	1.94E-07
FBgn0053196:J177	FBgn0053196	J177	TRUE	OK	FALSE	23.74101998	77.69872758	0.064921561	0.071918026	0.066617841	0.280268062	1	2L	4564189	4570478	.	FBtr0332343;FBtr0332354;FBtr0305142;FBtr0332347;FBtr0332351;FBtr0332355;FBtr0332344;FBtr0332346;FBtr0332350;FBtr0332345;FBtr0332352;FBtr0332349;FBtr0305141;FBtr0332353;FBtr0332348;FBtr0305145	splice_site	1	0.591283988	0.295640181	18.99920942	28.69952797	1.94E-07
FBgn0053196:J178	FBgn0053196	J178	TRUE	OK	FALSE	15.1798134	12.24513876	0.000150834	0.080350429	0.018165332	0.436420618	1	2L	4570595	4570679	.	FBtr0332343;FBtr0332354;FBtr0305142;FBtr0332347;FBtr0332351;FBtr0332355;FBtr0332344;FBtr0332346;FBtr0332350;FBtr0332345;FBtr0332352;FBtr0332349;FBtr0305141;FBtr0332353;FBtr0332348;FBtr0305145	splice_site	1	0.385292826	0.192645677	12.76547306	16.72216489	1.94E-07
FBgn0053196:J179	FBgn0053196	J179	TRUE	OK	FALSE	28.94269702	65.68105237	0.043506338	0.069230905	0.048966797	0.653663082	1	2L	4570781	4570856	.	FBtr0332343;FBtr0332354;FBtr0305142;FBtr0332347;FBtr0332351;FBtr0332355;FBtr0332344;FBtr0332346;FBtr0332350;FBtr0332345;FBtr0332352;FBtr0332349;FBtr0305141;FBtr0332353;FBtr0332348;FBtr0305145	splice_site	1	-0.069918885	-0.034959181	29.37945327	28.07423834	1.94E-07
FBgn0053196:J180	FBgn0053196	J180	TRUE	OK	FALSE	32.7342387	119.3564774	0.100407393	0.067810354	0.092764771	0.283515285	1	2L	4571085	4574283	.	FBtr0332343;FBtr0332354;FBtr0305142;FBtr0332347;FBtr0332351;FBtr0332355;FBtr0332344;FBtr0332346;FBtr0332350;FBtr0332345;FBtr0332352;FBtr0332349;FBtr0305141;FBtr0332353;FBtr0332348;FBtr0305145	splice_site	1	-0.409184102	-0.204590332	36.92474442	27.89535409	1.94E-07
FBgn0053196:J181	FBgn0053196	J181	TRUE	OK	FALSE	20.24630643	72.22245888	0.064359031	0.074498792	0.066815114	0.934594745	1	2L	4574342	4591512	.	FBtr0332343;FBtr0332354;FBtr0305142;FBtr0332347;FBtr0332351;FBtr0332355;FBtr0332344;FBtr0332346;FBtr0332350;FBtr0332345;FBtr0332352;FBtr0332349;FBtr0305141;FBtr0332353;FBtr0332348;FBtr0305145	splice_site	1	0.119397214	0.059698301	18.849178	20.53465508	1.94E-07
FBgn0053196:J182	FBgn0053196	J182	TRUE	OK	FALSE	5.988792686	12.63349355	0.09664955	0.116237684	0.102344734	0.767557401	1	2L	4591848	4594949	.	FBtr0332352;FBtr0332351;FBtr0332343;FBtr0332353	splice_site	1	-0.039772832	-0.019886387	5.703077461	5.56432132	1.94E-07
FBgn0053196:J184	FBgn0053196	J184	TRUE	OK	FALSE	18.91663828	91.45883861	0.091297357	0.075731146	0.087485938	0.540831746	1	2L	4612560	4614236	.	FBtr0305142	splice_site	1	-0.344180089	-0.172089217	20.68666924	16.34613829	1.94E-07
FBgn0053196:N185	FBgn0053196	N185	TRUE	OK	FALSE	9.010294933	23.24012818	0.469851619	0.096361782	0.325460381	0.599476771	1	2L	4485148	4530530	.	UNKNOWN_TX	novel_splice_site	1	0.459817585	0.229908249	7.690056857	10.60654493	1.94E-07
FBgn0053113:E001	FBgn0053113	E001	TRUE	OK	FALSE	357.8312555	15419.35618	0.075442289	0.035582228	0.063433231	0.160339519	1	2L	4992807	4993640	.	FBtr0079044;FBtr0301540	exonic_part	1	0.494323428	0.247030972	278.0193842	439.0234596	0.00381075
FBgn0053113:E002	FBgn0053113	E002	TRUE	OK	FALSE	1432.104025	73735.02475	0.012708079	0.033602669	0.016491962	0.45079027	1	2L	4993640	4994083	.	FBtr0079043;FBtr0079040;FBtr0079038;FBtr0079042;FBtr0079039;FBtr0332413;FBtr0079044;FBtr0301540;FBtr0301539	exonic_part	1	0.13450346	0.067073868	1284.883529	1578.31789	0.00381075
FBgn0053113:E003	FBgn0053113	E003	TRUE	OK	FALSE	956.4493802	29366.15702	0.009684831	0.033930584	0.013847187	0.687638698	1	2L	4994083	4994145	.	FBtr0079043;FBtr0079040;FBtr0079038;FBtr0079042;FBtr0079039;FBtr0079041;FBtr0332413;FBtr0079044;FBtr0301540;FBtr0301539	exonic_part	1	0.060851851	0.030377136	874.3494473	1036.67175	0.00381075
FBgn0053113:E004	FBgn0053113	E004	TRUE	OK	FALSE	1929.280147	91141.79669	0.027317067	0.033432748	0.028679004	0.381151793	1	2L	4994145	4994277	.	FBtr0079043;FBtr0079040;FBtr0079038;FBtr0079042;FBtr0079039;FBtr0301538;FBtr0079041;FBtr0332413;FBtr0079044;FBtr0301540;FBtr0301539	exonic_part	1	-0.266500849	-0.132713525	1918.636127	1938.472818	0.00381075
FBgn0053113:E005	FBgn0053113	E005	TRUE	OK	FALSE	1628.081054	15873.14367	0.004112366	0.033523298	0.00802252	0.235129251	1	2L	4994338	4994444	.	FBtr0079043;FBtr0079040;FBtr0079038;FBtr0079042;FBtr0079039;FBtr0301538;FBtr0079041;FBtr0332413;FBtr0079044;FBtr0301540;FBtr0301539	exonic_part	1	-0.177605471	-0.088521958	1590.171445	1664.329447	0.00381075
FBgn0053113:E006	FBgn0053113	E006	TRUE	OK	FALSE	1297.201703	65300.95705	0.031831484	0.03367124	0.032243702	0.686607874	1	2L	4994507	4994716	.	FBtr0079043;FBtr0079040;FBtr0079038;FBtr0079042;FBtr0079039;FBtr0301538;FBtr0079041;FBtr0332413;FBtr0079044;FBtr0301540;FBtr0301539	exonic_part	1	0.094627548	0.047203404	1177.863298	1418.409417	0.00381075
FBgn0053113:E007	FBgn0053113	E007	TRUE	OK	FALSE	648.3203391	30376.88052	0.068963565	0.034399817	0.059177759	0.743679598	1	2L	4994786	4994994	.	FBtr0079043;FBtr0079040;FBtr0079038;FBtr0079042;FBtr0079039;FBtr0301538;FBtr0079041;FBtr0332413;FBtr0079044;FBtr0301540;FBtr0301539	exonic_part	1	0.063595597	0.031765132	592.8869389	705.4596919	0.00381075
FBgn0053113:E008	FBgn0053113	E008	TRUE	OK	FALSE	14.5344633	21.93513209	0.053535483	0.097912533	0.067284567	0.639561341	1	2L	4995375	4995482	.	FBtr0079043	exonic_part	1	-0.244392581	-0.122193814	14.47824677	13.99153945	0.00381075
FBgn0053113:E009	FBgn0053113	E009	TRUE	OK	FALSE	30.72178104	105.0491807	0.037485396	0.063680217	0.045122205	0.358037297	1	2L	4997113	4997381	.	FBtr0079042	exonic_part	1	-0.385939813	-0.192961602	32.1362531	28.18087268	0.00381075
FBgn0053113:E010	FBgn0053113	E010	TRUE	OK	FALSE	212.5848581	2017.923542	0.016176812	0.037385252	0.020778896	0.322409526	1	2L	4999224	4999385	.	FBtr0079044;FBtr0079041	exonic_part	1	-0.264477938	-0.132197572	217.1398509	208.1267447	0.00381075
FBgn0053113:E012	FBgn0053113	E012	TRUE	OK	FALSE	127.0568784	1749.396094	0.049971263	0.040375344	0.047384996	0.409812469	1	2L	5000248	5000370	.	FBtr0079041	exonic_part	1	-0.249809491	-0.124881845	128.5843042	124.1747849	0.00381075
FBgn0053113:E013	FBgn0053113	E013	TRUE	OK	FALSE	309.0803569	3071.74298	0.009351811	0.035998464	0.01441991	0.258735558	1	2L	5004171	5004207	.	FBtr0079040;FBtr0079039;FBtr0301538;FBtr0301540;FBtr0301539	exonic_part	1	-0.265447908	-0.132662408	315.9362121	303.5199081	0.00381075
FBgn0053113:E014	FBgn0053113	E014	TRUE	OK	FALSE	258.0808695	5556.958189	0.037914709	0.036602198	0.037569327	0.853680811	1	2L	5004613	5004774	.	FBtr0079040;FBtr0079039;FBtr0332413;FBtr0301540;FBtr0301539	exonic_part	1	-0.073503213	-0.036737561	247.0717323	269.1689948	0.00381075
FBgn0053113:E015	FBgn0053113	E015	TRUE	OK	FALSE	152.2997031	4157.860806	0.089409611	0.039143523	0.074447611	0.859586988	1	2L	5004774	5004928	.	FBtr0332413;FBtr0079040	exonic_part	1	-0.028182307	-0.014088041	143.2691445	160.8059454	0.00381075
FBgn0053113:E018	FBgn0053113	E018	TRUE	OK	FALSE	8.69314095	12.84522378	0.048082083	0.141568361	0.07798439	0.768103417	1	2L	5006444	5006565	.	FBtr0301540;FBtr0301539;FBtr0079039	exonic_part	1	-0.143270147	-0.07163415	8.917175067	9.24038417	0.00381075
FBgn0053113:E019	FBgn0053113	E019	TRUE	OK	FALSE	1386.480618	31019.80228	0.01262622	0.033624366	0.016424554	0.743033839	1	2L	5008180	5009720	.	FBtr0079038;FBtr0301538	exonic_part	1	0.080648012	0.040221661	1262.795149	1508.322388	0.00381075
FBgn0053113:J020	FBgn0053113	J020	TRUE	OK	FALSE	1288.860393	38756.56111	0.022323901	0.057242	0.026678811	0.257277863	1	2L	4994277	4994338	.	FBtr0079043;FBtr0079040;FBtr0079038;FBtr0079042;FBtr0079039;FBtr0301538;FBtr0079041;FBtr0332413;FBtr0079044;FBtr0301540;FBtr0301539	splice_site	1	-0.324513288	-0.161878603	1314.536904	1261.707823	0.00381075
FBgn0053113:J021	FBgn0053113	J021	TRUE	OK	FALSE	789.2708105	12713.84684	0.003997156	0.057416327	0.008141609	0.650194876	1	2L	4994444	4994507	.	FBtr0079043;FBtr0079040;FBtr0079038;FBtr0079042;FBtr0079039;FBtr0301538;FBtr0079041;FBtr0332413;FBtr0079044;FBtr0301540;FBtr0301539	splice_site	1	0.067860433	0.033886635	721.4975372	859.5719598	0.00381075
FBgn0053113:J022	FBgn0053113	J022	TRUE	OK	FALSE	353.9472294	11048.75796	0.088909133	0.05796946	0.082763664	0.825154791	1	2L	4994716	4994786	.	FBtr0079043;FBtr0079040;FBtr0079038;FBtr0079042;FBtr0079039;FBtr0301538;FBtr0079041;FBtr0332413;FBtr0079044;FBtr0301540;FBtr0301539	splice_site	1	-0.007629274	-0.003812603	331.6666319	377.5626669	0.00381075
FBgn0053113:J025	FBgn0053113	J025	TRUE	OK	FALSE	66.89998821	568.0221451	0.084134445	0.062272457	0.079184098	0.874445786	1	2L	4994994	4999224	.	FBtr0079044;FBtr0079041	splice_site	1	-0.015396248	-0.007697379	63.41073402	71.78706541	0.00381075
FBgn0053113:J026	FBgn0053113	J026	TRUE	OK	FALSE	117.3335736	807.5684776	0.040329609	0.059991833	0.043773295	0.564265042	1	2L	4994994	5004171	.	FBtr0079040;FBtr0079039;FBtr0301538;FBtr0301540;FBtr0301539	splice_site	1	-0.226237359	-0.113099312	119.3514332	117.0985255	0.00381075
FBgn0053113:J028	FBgn0053113	J028	TRUE	OK	FALSE	12.60050367	87.23014902	0.0722675	0.085137076	0.075352252	0.130267575	1	2L	4994994	5008180	.	FBtr0079038	splice_site	1	0.996529202	0.498256236	7.668260546	17.48266498	0.00381075
FBgn0053113:J029	FBgn0053113	J029	TRUE	OK	FALSE	113.8503883	1987.100295	0.075076789	0.060084388	0.072206624	0.465009702	1	2L	4999385	5000248	.	FBtr0079041	splice_site	1	-0.251037499	-0.125498174	115.2867107	111.203643	0.00381075
FBgn0053113:J030	FBgn0053113	J030	TRUE	OK	FALSE	119.7750668	2113.171438	0.058864863	0.059930167	0.059063061	0.408434419	1	2L	5004207	5004613	.	FBtr0079040;FBtr0079039;FBtr0301540;FBtr0301539	splice_site	1	-0.45051391	-0.225217754	130.4606769	109.9030896	0.00381075
FBgn0053113:J031	FBgn0053113	J031	TRUE	OK	FALSE	97.91081636	164.5662144	0.007098117	0.060591956	0.01436455	0.503187662	1	2L	5004207	5008180	.	FBtr0301538	splice_site	1	-0.147234753	-0.073607068	95.41401409	98.73937497	0.00381075
FBgn0032006:E001	FBgn0032006	E001	TRUE	OK	FALSE	10.70783168	32.56721663	0.188118146	0.121130431	0.167401616	0.159940349	1	2L	8220979	8221126	.	FBtr0302148;FBtr0302147	exonic_part	1	0.873410956	0.436667956	8.752888039	12.9991753	0.078005579
FBgn0032006:E002	FBgn0032006	E002	TRUE	OK	FALSE	270.8396587	315.9753808	0.001914144	0.036429833	0.007969414	0.048976661	1	2L	8221126	8221967	.	FBtr0332418;FBtr0079625;FBtr0301339;FBtr0303108;FBtr0079626;FBtr0302147;FBtr0332416;FBtr0303109;FBtr0302148;FBtr0079629;FBtr0301338;FBtr0332417;FBtr0079628	exonic_part	1	0.336627172	0.16783466	275.5517364	266.8054514	0.078005579
FBgn0032006:E004	FBgn0032006	E004	TRUE	OK	FALSE	67.38909441	818.4775166	0.049303509	0.046955844	0.048613137	0.654580687	1	2L	8222225	8222376	.	FBtr0332418;FBtr0079625;FBtr0301339;FBtr0303108;FBtr0079626;FBtr0302147;FBtr0332416;FBtr0303109;FBtr0302148;FBtr0079629;FBtr0301338;FBtr0332417;FBtr0079628	exonic_part	1	-0.263084388	-0.131468381	80.82740027	55.53720292	0.078005579
FBgn0032006:E005	FBgn0032006	E005	TRUE	OK	FALSE	30.5779882	143.1215668	0.036072206	0.063824758	0.04472614	0.475541979	1	2L	8222445	8222518	.	FBtr0332418;FBtr0079625;FBtr0301339;FBtr0303108;FBtr0079626;FBtr0302147;FBtr0332416;FBtr0303109;FBtr0302148;FBtr0079629;FBtr0301338;FBtr0332417;FBtr0079628	exonic_part	1	-0.337524688	-0.168720569	37.9399417	24.6453043	0.078005579
FBgn0032006:E006	FBgn0032006	E006	TRUE	OK	FALSE	36.17077084	125.5500572	0.019618515	0.059049816	0.031426582	0.733957381	1	2L	8222580	8222830	.	FBtr0332418;FBtr0079625;FBtr0301339;FBtr0303108;FBtr0079626;FBtr0302147;FBtr0332416;FBtr0303109;FBtr0302148;FBtr0079629;FBtr0301338;FBtr0332417;FBtr0079628	exonic_part	1	-0.143091459	-0.071524596	42.23646057	31.30048324	0.078005579
FBgn0032006:E007	FBgn0032006	E007	TRUE	OK	FALSE	42.39562958	67.38449963	0.00517188	0.055216652	0.019594195	0.840670058	1	2L	8222891	8223161	.	FBtr0332418;FBtr0079625;FBtr0301339;FBtr0303108;FBtr0079626;FBtr0302147;FBtr0332416;FBtr0303109;FBtr0302148;FBtr0079629;FBtr0301338;FBtr0332417;FBtr0079628	exonic_part	1	-0.054092753	-0.027037129	47.19329424	37.10604191	0.078005579
FBgn0032006:E008	FBgn0032006	E008	TRUE	OK	FALSE	51.22722195	251.2131817	0.015567215	0.051376717	0.02505715	0.132776813	1	2L	8223222	8223344	.	FBtr0332418;FBtr0079625;FBtr0301339;FBtr0303108;FBtr0079626;FBtr0302147;FBtr0332416;FBtr0303109;FBtr0302148;FBtr0079629;FBtr0301338;FBtr0332417;FBtr0079628	exonic_part	1	-0.465169927	-0.23249053	63.42078967	38.0185901	0.078005579
FBgn0032006:E010	FBgn0032006	E010	TRUE	OK	FALSE	126.2399067	2808.482451	0.031559177	0.040423441	0.033788273	0.074273993	1	2L	8223824	8223984	.	FBtr0332418;FBtr0079625;FBtr0301339;FBtr0303108;FBtr0079626;FBtr0302147;FBtr0332416;FBtr0303109;FBtr0302148;FBtr0079629;FBtr0301338;FBtr0332417;FBtr0079628	exonic_part	1	-0.626476302	-0.312902204	161.2764014	89.55397652	0.078005579
FBgn0032006:E011	FBgn0032006	E011	TRUE	OK	FALSE	109.1124886	2318.058362	0.036598145	0.041597602	0.037896711	0.113936559	1	2L	8224051	8224531	.	FBtr0332418;FBtr0079625;FBtr0301339;FBtr0303108;FBtr0079626;FBtr0302147;FBtr0332416;FBtr0303109;FBtr0302148;FBtr0079629;FBtr0301338;FBtr0332417;FBtr0079628	exonic_part	1	-0.615617476	-0.307528198	139.4635039	77.43973413	0.078005579
FBgn0032006:E012	FBgn0032006	E012	TRUE	OK	FALSE	54.13587007	473.3153497	0.023654378	0.050386313	0.030677548	0.272250842	1	2L	8224592	8225042	.	FBtr0332418;FBtr0079625;FBtr0301339;FBtr0303108;FBtr0079626;FBtr0302147;FBtr0332416;FBtr0303109;FBtr0302148;FBtr0079629;FBtr0301338;FBtr0332417;FBtr0079628	exonic_part	1	-0.409803889	-0.204812935	66.50123013	41.34617451	0.078005579
FBgn0032006:E013	FBgn0032006	E013	TRUE	OK	FALSE	24.55133204	284.578252	0.08373814	0.071405282	0.079721105	0.040726033	1	2L	8225105	8225415	.	FBtr0332418;FBtr0079625;FBtr0301339;FBtr0303108;FBtr0079626;FBtr0302147;FBtr0332416;FBtr0303109;FBtr0302148;FBtr0079629;FBtr0301338;FBtr0332417;FBtr0079628	exonic_part	1	-1.200175283	-0.599981873	35.51014611	12.82180052	0.078005579
FBgn0032006:E015	FBgn0032006	E015	TRUE	OK	FALSE	89.88271491	368.6046594	0.007936325	0.04344913	0.016667681	0.119717673	1	2L	8225671	8226141	.	FBtr0332418;FBtr0079625;FBtr0301339;FBtr0303108;FBtr0079626;FBtr0302147;FBtr0332416;FBtr0303109;FBtr0302148;FBtr0079629;FBtr0301338;FBtr0332417;FBtr0079628	exonic_part	1	0.391539894	0.195619253	87.70319169	91.49915028	0.078005579
FBgn0032006:E016	FBgn0032006	E016	TRUE	OK	FALSE	125.0965613	271.2402928	0.0032134	0.040491807	0.011547647	0.268286365	1	2L	8226209	8226393	.	FBtr0332418;FBtr0079625;FBtr0301339;FBtr0303108;FBtr0079626;FBtr0302147;FBtr0332416;FBtr0303109;FBtr0302148;FBtr0079629;FBtr0301338;FBtr0332417;FBtr0079628	exonic_part	1	0.237220381	0.118479545	127.7254715	120.3617611	0.078005579
FBgn0032006:E017	FBgn0032006	E017	TRUE	OK	FALSE	109.7115627	198.2891475	0.003741386	0.041550345	0.012282125	0.42084504	1	2L	8226457	8226603	.	FBtr0332418;FBtr0079625;FBtr0301339;FBtr0303108;FBtr0079626;FBtr0302147;FBtr0332416;FBtr0303109;FBtr0302148;FBtr0079629;FBtr0301338;FBtr0332417;FBtr0079628	exonic_part	1	0.178257673	0.089044152	113.9239792	103.7847317	0.078005579
FBgn0032006:E018	FBgn0032006	E018	TRUE	OK	FALSE	40.88498128	85.05588652	0.026484968	0.056039624	0.034783564	0.337503524	1	2L	8226603	8226606	.	FBtr0079625;FBtr0301339;FBtr0303108;FBtr0079626;FBtr0302147;FBtr0332416;FBtr0303109;FBtr0302148;FBtr0079629;FBtr0301338;FBtr0079628	exonic_part	1	0.334980753	0.167434104	40.69768308	41.44470952	0.078005579
FBgn0032006:E019	FBgn0032006	E019	TRUE	OK	FALSE	31.55083812	100.8075825	0.026526254	0.062872547	0.036636751	0.276138005	1	2L	8226928	8227150	.	FBtr0302148;FBtr0302147;FBtr0332416	exonic_part	1	0.354430687	0.17716957	31.31414052	32.39024629	0.078005579
FBgn0032006:E020	FBgn0032006	E020	TRUE	OK	FALSE	23.74221999	126.2849304	0.170090043	0.072716029	0.134604639	0.280561058	1	2L	8227651	8227669	.	FBtr0301339;FBtr0303108;FBtr0079626;FBtr0303109;FBtr0332417;FBtr0079628	exonic_part	1	0.578200313	0.289044441	21.70576177	26.17705439	0.078005579
FBgn0032006:E021	FBgn0032006	E021	TRUE	OK	FALSE	128.866438	365.6126718	0.021876079	0.040270982	0.0261775	0.083954437	1	2L	8227669	8227826	.	FBtr0301339;FBtr0303108;FBtr0079626;FBtr0302147;FBtr0332416;FBtr0303109;FBtr0302148;FBtr0079629;FBtr0301338;FBtr0332417;FBtr0079628	exonic_part	1	0.507330715	0.253372723	122.1245034	135.5400084	0.078005579
FBgn0032006:E022	FBgn0032006	E022	TRUE	OK	FALSE	10.78904773	40.37896713	0.046053207	0.12046659	0.072461737	0.042521713	1	2L	8228082	8228257	.	FBtr0332418;FBtr0079625	exonic_part	1	-1.17953027	-0.589719626	15.71537171	5.702174059	0.078005579
FBgn0032006:E023	FBgn0032006	E023	TRUE	OK	FALSE	158.207144	13.96383973	0.003862841	0.038912007	0.010586498	0.068307942	1	2L	8228493	8229011	.	FBtr0332418;FBtr0079625;FBtr0301339;FBtr0303108;FBtr0079626;FBtr0302147;FBtr0332416;FBtr0303109;FBtr0302148;FBtr0079629;FBtr0301338;FBtr0332417;FBtr0079628	exonic_part	1	0.36670544	0.183085422	157.1608475	158.9684654	0.078005579
FBgn0032006:E024	FBgn0032006	E024	TRUE	OK	FALSE	41.77033283	117.3194018	0.0068057	0.055550081	0.022015377	0.586056022	1	2L	8230124	8230331	.	FBtr0332418;FBtr0079625;FBtr0301339;FBtr0303108;FBtr0079626;FBtr0302147;FBtr0332416;FBtr0303109;FBtr0302148;FBtr0079629;FBtr0301338;FBtr0332417;FBtr0079628	exonic_part	1	-0.187514719	-0.093725292	49.36383385	35.50789765	0.078005579
FBgn0032006:E028	FBgn0032006	E028	TRUE	OK	FALSE	27.99903763	21.88011057	9.41E-05	0.066669204	0.017541215	0.508503729	1	2L	8239158	8239691	.	FBtr0079628;FBtr0301339	exonic_part	1	0.192022483	0.095989735	28.82626396	26.74197718	0.078005579
FBgn0032006:E029	FBgn0032006	E029	TRUE	OK	FALSE	53.48106377	92.83289832	0.008975288	0.050599881	0.019086722	0.6929645	1	2L	8239691	8239878	.	FBtr0332418;FBtr0079625;FBtr0301339;FBtr0303108;FBtr0079626;FBtr0302147;FBtr0332416;FBtr0302148;FBtr0301338;FBtr0332417;FBtr0079628	exonic_part	1	-0.112470348	-0.056210636	60.74552342	45.96177684	0.078005579
FBgn0032006:J030	FBgn0032006	J030	TRUE	OK	FALSE	20.60703189	71.83432549	0.054324027	0.074191891	0.059537825	0.075462971	1	2L	8221967	8222225	.	FBtr0302147	splice_site	1	0.835805705	0.417832269	17.33590578	24.94955235	0.078005579
FBgn0032006:J032	FBgn0032006	J032	TRUE	OK	FALSE	24.71860656	113.7224352	0.042419339	0.071326717	0.049424276	0.421303426	1	2L	8222376	8222445	.	FBtr0332418;FBtr0079625;FBtr0301339;FBtr0303108;FBtr0079626;FBtr0302147;FBtr0332416;FBtr0303109;FBtr0302148;FBtr0079629;FBtr0301338;FBtr0332417;FBtr0079628	splice_site	1	-0.40499623	-0.202457832	31.35448407	19.43327881	0.078005579
FBgn0032006:J033	FBgn0032006	J033	TRUE	OK	FALSE	17.26087479	82.66005774	0.109481059	0.077531152	0.10119869	0.971878084	1	2L	8222518	8222580	.	FBtr0332418;FBtr0079625;FBtr0301339;FBtr0303108;FBtr0079626;FBtr0302147;FBtr0332416;FBtr0303109;FBtr0302148;FBtr0079629;FBtr0301338;FBtr0332417;FBtr0079628	splice_site	1	-0.072501485	-0.036245634	20.04384496	15.5618239	0.078005579
FBgn0032006:J034	FBgn0032006	J034	TRUE	OK	FALSE	8.092588193	11.85120528	0.024052317	0.100829232	0.047462101	0.951153073	1	2L	8222830	8222891	.	FBtr0332418;FBtr0079625;FBtr0301339;FBtr0303108;FBtr0079626;FBtr0302147;FBtr0332416;FBtr0303109;FBtr0302148;FBtr0079629;FBtr0301338;FBtr0332417;FBtr0079628	splice_site	1	-0.029742705	-0.014870418	8.887766029	7.103188026	0.078005579
FBgn0032006:J035	FBgn0032006	J035	TRUE	OK	FALSE	28.06072749	34.65593784	8.85E-05	0.069616381	0.013225189	0.559705154	1	2L	8223161	8223222	.	FBtr0332418;FBtr0079625;FBtr0301339;FBtr0303108;FBtr0079626;FBtr0302147;FBtr0332416;FBtr0303109;FBtr0302148;FBtr0079629;FBtr0301338;FBtr0332417;FBtr0079628	splice_site	1	-0.182154958	-0.09105743	32.15650861	23.16604259	0.078005579
FBgn0032006:J036	FBgn0032006	J036	TRUE	OK	FALSE	16.21302821	18.54074784	0.024141957	0.078860237	0.037646464	0.538403891	1	2L	8223344	8223824	.	FBtr0301339;FBtr0301338	splice_site	1	0.290605381	0.145284223	15.96044785	15.8682939	0.078005579
FBgn0032006:J038	FBgn0032006	J038	TRUE	OK	FALSE	65.60740614	1089.955265	0.073023583	0.062376992	0.070855833	0.351114611	1	2L	8223984	8224051	.	FBtr0332418;FBtr0079625;FBtr0301339;FBtr0303108;FBtr0079626;FBtr0302147;FBtr0332416;FBtr0303109;FBtr0302148;FBtr0079629;FBtr0301338;FBtr0332417;FBtr0079628	splice_site	1	-0.511868097	-0.255799526	81.96153482	47.90853182	0.078005579
FBgn0032006:J039	FBgn0032006	J039	TRUE	OK	FALSE	8.25094618	38.33209671	0.073192307	0.099987389	0.081210862	0.158531872	1	2L	8224531	8224592	.	FBtr0332418;FBtr0079625;FBtr0301339;FBtr0303108;FBtr0079626;FBtr0302147;FBtr0332416;FBtr0303109;FBtr0302148;FBtr0079629;FBtr0301338;FBtr0332417;FBtr0079628	splice_site	1	-1.036622116	-0.518278418	12.32572547	4.924986535	0.078005579
FBgn0032006:J045	FBgn0032006	J045	TRUE	OK	FALSE	84.83318241	372.5034777	0.019630998	0.061150831	0.026197628	0.692870025	1	2L	8226393	8226457	.	FBtr0332418;FBtr0079625;FBtr0301339;FBtr0303108;FBtr0079626;FBtr0302147;FBtr0332416;FBtr0303109;FBtr0302148;FBtr0079629;FBtr0301338;FBtr0332417;FBtr0079628	splice_site	1	0.103772006	0.051849046	89.57007365	78.11375905	0.078005579
FBgn0032006:J049	FBgn0032006	J049	TRUE	OK	FALSE	13.70998333	63.79317672	0.201541898	0.082857381	0.167704525	0.828925668	1	2L	8226606	8227651	.	FBtr0301339;FBtr0303108;FBtr0079626;FBtr0303109;FBtr0079628	splice_site	1	0.090937973	0.045464015	14.75802953	12.80224751	0.078005579
FBgn0032006:J050	FBgn0032006	J050	TRUE	OK	FALSE	9.758437238	6.06705606	0.03022301	0.093341503	0.046721879	0.558204723	1	2L	8226606	8227669	.	FBtr0079629;FBtr0301338	splice_site	1	0.288008263	0.143992813	9.931613018	9.8715358	0.078005579
FBgn0032006:J055	FBgn0032006	J055	TRUE	OK	FALSE	20.30394522	63.71609376	0.050409831	0.074449021	0.056709064	0.843487497	1	2L	8229011	8230124	.	FBtr0332418;FBtr0079625;FBtr0301339;FBtr0303108;FBtr0079626;FBtr0302147;FBtr0332416;FBtr0303109;FBtr0302148;FBtr0079629;FBtr0301338;FBtr0332417;FBtr0079628	splice_site	1	-0.09716851	-0.048576284	23.46359744	17.91086468	0.078005579
FBgn0032006:J059	FBgn0032006	J059	TRUE	OK	FALSE	17.30920217	8.063125001	0.000199559	0.077473735	0.018405949	0.974117654	1	2L	8230331	8239691	.	FBtr0332418;FBtr0079625;FBtr0303108;FBtr0079626;FBtr0302147;FBtr0332416;FBtr0302148;FBtr0301338;FBtr0332417	splice_site	1	-0.020804616	-0.010400868	19.34533656	15.54695404	0.078005579
FBgn0032120:E001	FBgn0032120	E001	TRUE	OK	FALSE	91.16305693	738.0785172	0.042161	0.04330158	0.042455322	0.205751104	1	2L	9495473	9495656	.	FBtr0301064;FBtr0301065;FBtr0089854;FBtr0089853	exonic_part	1	-0.423674395	-0.211601073	98.4146588	82.92484377	0.042595871
FBgn0032120:E002	FBgn0032120	E002	TRUE	OK	FALSE	41.54444459	105.2577335	0.014753185	0.055673	0.026022114	0.473834984	1	2L	9495656	9495711	.	FBtr0301064;FBtr0089854;FBtr0089853	exonic_part	1	-0.258754005	-0.129315405	43.17072906	39.79075289	0.042595871
FBgn0032120:E003	FBgn0032120	E003	TRUE	OK	FALSE	62.5110166	246.6153915	0.007982552	0.04804932	0.017408787	0.040755895	1	2L	9495711	9496144	.	FBtr0089854;FBtr0089853	exonic_part	1	-0.583929473	-0.291749429	71.49310441	53.80461646	0.042595871
FBgn0032120:E004	FBgn0032120	E004	TRUE	OK	FALSE	84.2213201	670.3389332	1.00E-08	0.044155337	0.034188723	0.068157091	1	2L	9496144	9496255	.	FBtr0301064;FBtr0301065;FBtr0089854;FBtr0089853	exonic_part	1	-0.640176671	-0.319760897	97.16447012	71.41955731	0.042595871
FBgn0032120:E006	FBgn0032120	E006	TRUE	OK	FALSE	40.48732069	42.44508394	0.00530198	0.056266473	0.020425535	0.737656856	1	2L	9515313	9515494	.	FBtr0301064;FBtr0301065;FBtr0089854;FBtr0089853	exonic_part	1	-0.113302718	-0.056625362	39.75651483	40.35570414	0.042595871
FBgn0032120:E007	FBgn0032120	E007	TRUE	OK	FALSE	54.64757182	100.1622884	0.017454177	0.050222983	0.026200233	0.47052475	1	2L	9515564	9515744	.	FBtr0301064;FBtr0301065;FBtr0089854;FBtr0089853	exonic_part	1	-0.23418257	-0.117017247	55.75891839	52.47560516	0.042595871
FBgn0032120:E008	FBgn0032120	E008	TRUE	OK	FALSE	52.6164536	46.46238757	0.005057819	0.050890019	0.017604845	0.423694541	1	2L	9515811	9515936	.	FBtr0301064;FBtr0301065;FBtr0089854;FBtr0089853	exonic_part	1	-0.220484451	-0.110175481	53.38698589	50.55533137	0.042595871
FBgn0032120:E009	FBgn0032120	E009	TRUE	OK	FALSE	152.7706961	540.1470616	0.010230199	0.039124408	0.017106461	0.310087337	1	2L	9515994	9517062	.	FBtr0301064;FBtr0301065;FBtr0089854;FBtr0089853	exonic_part	1	-0.259774742	-0.129617925	158.0979905	149.2128799	0.042595871
FBgn0032120:E011	FBgn0032120	E011	TRUE	OK	FALSE	9.84145098	12.22897101	0.001455712	0.128893883	0.045276505	0.2344755	1	2L	9517530	9517903	.	FBtr0301064;FBtr0301065;FBtr0089854;FBtr0089853	exonic_part	1	-0.653237446	-0.326583352	11.67163496	8.155232957	0.042595871
FBgn0032120:E012	FBgn0032120	E012	TRUE	OK	FALSE	11.5888767	19.01227053	0.029578542	0.114425999	0.05620291	0.945567028	1	2L	9517991	9518159	.	FBtr0301064;FBtr0301065;FBtr0089854;FBtr0089853	exonic_part	1	-0.037896088	-0.018945558	11.5270285	12.27373735	0.042595871
FBgn0032120:E013	FBgn0032120	E013	TRUE	OK	FALSE	28.35541887	90.20535321	0.03750918	0.066245325	0.046150587	0.426704216	1	2L	9518218	9518558	.	FBtr0301064;FBtr0301065;FBtr0089854;FBtr0089853	exonic_part	1	0.373098545	0.186490445	23.55493762	33.0555105	0.042595871
FBgn0032120:E014	FBgn0032120	E014	TRUE	OK	FALSE	24.4706152	62.35187711	0.059946848	0.071532149	0.063452275	0.611540064	1	2L	9518622	9518808	.	FBtr0301064;FBtr0301065;FBtr0089854;FBtr0089853	exonic_part	1	-0.241681744	-0.120807907	25.18047814	23.43649259	0.042595871
FBgn0032120:E015	FBgn0032120	E015	TRUE	OK	FALSE	20.2208819	19.75660906	0.004142989	0.079642198	0.028869339	0.673084674	1	2L	9518875	9519076	.	FBtr0301064;FBtr0301065;FBtr0089854;FBtr0089853	exonic_part	1	0.161080312	0.080521678	18.6297749	22.69543184	0.042595871
FBgn0032120:E016	FBgn0032120	E016	TRUE	OK	FALSE	26.66970865	114.2630951	0.08492219	0.068350243	0.079149112	0.853785752	1	2L	9519146	9519334	.	FBtr0301064;FBtr0301065;FBtr0089854;FBtr0089853	exonic_part	1	-0.026025212	-0.013008621	26.28259831	28.20979198	0.042595871
FBgn0032120:E017	FBgn0032120	E017	TRUE	OK	FALSE	37.02196895	54.68898687	0.000744427	0.058449583	0.018610101	0.324034208	1	2L	9519393	9519479	.	FBtr0301064;FBtr0301065;FBtr0089854;FBtr0089853	exonic_part	1	-0.327122193	-0.1634915	39.71443107	34.91027308	0.042595871
FBgn0032120:E018	FBgn0032120	E018	TRUE	OK	FALSE	18.58527772	29.58523544	0.015429488	0.083751952	0.037188703	0.946428143	1	2L	9519479	9519534	.	FBtr0089853	exonic_part	1	0.004170607	0.002084868	17.92367324	19.62633769	0.042595871
FBgn0032120:E019	FBgn0032120	E019	TRUE	OK	FALSE	153.8457647	331.0055769	0.002400958	0.039081214	0.010342422	0.374938766	1	2L	9519719	9520696	.	FBtr0301064;FBtr0301065;FBtr0089854;FBtr0089853	exonic_part	1	0.178346509	0.088989373	139.2302612	167.7980661	0.042595871
FBgn0032120:J020	FBgn0032120	J020	TRUE	OK	FALSE	27.47849749	92.11385504	0.025781677	0.069884412	0.035786468	0.093173446	1	2L	9495656	9496144	.	FBtr0301065	splice_site	1	-0.663135729	-0.331466506	32.15212376	22.51510284	0.042595871
FBgn0032120:J021	FBgn0032120	J021	TRUE	OK	FALSE	12.47440102	49.51393814	0.203102218	0.085421849	0.168323521	0.529226069	1	2L	9495711	9496144	.	FBtr0301064	splice_site	1	-0.528866628	-0.264397229	14.07116195	10.72984004	0.042595871
FBgn0032120:J022	FBgn0032120	J022	TRUE	OK	FALSE	9.600433427	42.9160679	0.199142255	0.093940161	0.168029531	0.901687983	1	2L	9496255	9503592	.	FBtr0301064;FBtr0301065;FBtr0089854;FBtr0089853	splice_site	1	-0.228977704	-0.114476524	10.11737797	9.448436418	0.042595871
FBgn0032120:J023	FBgn0032120	J023	TRUE	OK	FALSE	14.6379818	15.35536372	0.005504637	0.081215993	0.026690093	0.368350267	1	2L	9504813	9515313	.	FBtr0301064;FBtr0301065;FBtr0089854;FBtr0089853	splice_site	1	-0.39729447	-0.19861554	15.72693276	13.11931066	0.042595871
FBgn0032120:J024	FBgn0032120	J024	TRUE	OK	FALSE	20.62841104	21.85299441	0.012806108	0.074174039	0.027643738	0.845009639	1	2L	9515494	9515564	.	FBtr0301064;FBtr0301065;FBtr0089854;FBtr0089853	splice_site	1	-0.077462076	-0.038722311	19.81784656	20.57174071	0.042595871
FBgn0032120:J025	FBgn0032120	J025	TRUE	OK	FALSE	36.21686587	30.66330249	0.0029049	0.066767614	0.016653218	0.360518115	1	2L	9515744	9515811	.	FBtr0301064;FBtr0301065;FBtr0089854;FBtr0089853	splice_site	1	-0.267292258	-0.133591682	37.33347743	34.17641802	0.042595871
FBgn0032120:J026	FBgn0032120	J026	TRUE	OK	FALSE	15.72409197	7.634642356	0.00034077	0.079541014	0.021018514	0.780619335	1	2L	9515936	9515994	.	FBtr0301064;FBtr0301065;FBtr0089854;FBtr0089853	splice_site	1	-0.118810277	-0.059394846	15.56567135	15.6800915	0.042595871
FBgn0032120:J027	FBgn0032120	J027	TRUE	OK	FALSE	11.12037557	10.52994026	0.002670917	0.088886583	0.029417953	0.17312907	1	2L	9517062	9517129	.	FBtr0301064;FBtr0301065;FBtr0089854;FBtr0089853	splice_site	1	-0.61512431	-0.307523978	13.18872924	9.469175252	0.042595871
FBgn0032120:J029	FBgn0032120	J029	TRUE	OK	FALSE	6.206471422	8.46246445	0.031106879	0.114158877	0.056905459	0.492562112	1	2L	9517903	9517991	.	FBtr0301064;FBtr0301065;FBtr0089854;FBtr0089853	splice_site	1	-0.465044955	-0.232507042	6.773213478	5.375442162	0.042595871
FBgn0032120:J031	FBgn0032120	J031	TRUE	OK	FALSE	9.509317233	27.04886951	0.219600982	0.094294433	0.182359789	0.905905926	1	2L	9518558	9518622	.	FBtr0301064;FBtr0301065;FBtr0089854;FBtr0089853	splice_site	1	0.018833514	0.009415792	8.853058795	9.811444378	0.042595871
FBgn0032120:J032	FBgn0032120	J032	TRUE	OK	FALSE	10.40115697	18.27925387	0.052734248	0.091093784	0.063068129	0.9766495	1	2L	9518808	9518875	.	FBtr0301064;FBtr0301065;FBtr0089854;FBtr0089853	splice_site	1	0.09170835	0.045848858	9.756520489	11.36172407	0.042595871
FBgn0032120:J034	FBgn0032120	J034	TRUE	OK	FALSE	17.71349991	74.10461457	0.087136431	0.077005675	0.084466768	0.666849363	1	2L	9519334	9519393	.	FBtr0301064;FBtr0301065;FBtr0089854;FBtr0089853	splice_site	1	-0.360541885	-0.18023454	19.5808555	16.7585871	0.042595871
FBgn0032120:J035	FBgn0032120	J035	TRUE	OK	FALSE	11.70863095	19.10397832	0.047897764	0.087282885	0.05847384	0.384739292	1	2L	9519479	9519719	.	FBtr0301064;FBtr0301065;FBtr0089854	splice_site	1	-0.456483079	-0.228212593	12.80312426	10.23698976	0.042595871
FBgn0032120:J036	FBgn0032120	J036	TRUE	OK	FALSE	14.2099658	20.99749282	0.011955664	0.081946405	0.032488553	0.786942216	1	2L	9519534	9519719	.	FBtr0089853	splice_site	1	-0.165736699	-0.082855067	14.66069545	14.29367564	0.042595871
FBgn0032538:E002	FBgn0032538	E002	TRUE	OK	FALSE	27.36947872	223.0480299	0.07675373	0.067444975	0.073416238	0.353514051	1	2L	13934597	13934692	.	FBtr0080558	exonic_part	1	0.728141849	0.363487284	36.8319949	16.53087333	0.012635434
FBgn0032538:J003	FBgn0032538	J003	TRUE	OK	FALSE	23.46875208	276.110984	0.129593766	0.072091482	0.110610975	0.604313866	1	2L	13933796	13934597	.	FBtr0080558	splice_site	1	-0.008147368	-0.004068906	35.38929984	10.35176064	0.012635434
FBgn0261429:E005	FBgn0261429	E005	TRUE	OK	FALSE	13.45362581	82.98188169	0.148226527	0.103132032	0.130223062	0.10644993	1	2R	5364650	5365205	.	FBtr0335261;FBtr0302350	exonic_part	1	-1.074040955	-0.535824393	6.933757709	20.10369845	0.012429476
FBgn0261429:E007	FBgn0261429	E007	TRUE	OK	FALSE	8.44377483	28.27660345	1.00E-08	0.144776336	0.06830672	0.133193531	1	2R	5365619	5366092	.	FBtr0335261;FBtr0302350	exonic_part	1	-1.067607399	-0.533103907	4.635193571	12.61576123	0.012429476
FBgn0040775:E002	FBgn0040775	E002	TRUE	OK	FALSE	245.2602783	224110.3906	0.259237479	0.036793461	0.171829573	0.611577868	1	2R	9362835	9362906	.	FBtr0088557	exonic_part	1	-0.83113379	-0.41257338	479.4049499	12.43578317	2.94E-05
FBgn0033518:E001	FBgn0033518	E001	TRUE	OK	FALSE	13.50802014	4.888508084	0.083621288	0.102849395	0.089639209	0.527248018	1	2R	10418717	10418887	.	FBtr0088259	exonic_part	1	-0.318832607	-0.159310199	13.25287471	13.94118244	0.009693628
FBgn0033518:E002	FBgn0033518	E002	TRUE	OK	FALSE	181.9036215	3364.383424	0.116185171	0.038134466	0.07474496	0.383361639	1	2R	10418949	10419324	.	FBtr0088259	exonic_part	1	0.735896323	0.303626859	156.9267412	205.9253641	0.009693628
FBgn0033518:E004	FBgn0033518	E004	TRUE	OK	FALSE	42.79016726	226.9607051	0.063187342	0.055011285	0.060566486	0.295460932	1	2R	10419526	10419761	.	FBtr0088259	exonic_part	1	0.339119181	0.169147819	33.28463357	51.72242291	0.009693628
FBgn0033518:J005	FBgn0033518	J005	TRUE	OK	FALSE	13.72714101	12.3899271	0.137846586	0.08282502	0.123850987	0.93717884	1	2R	10418887	10418949	.	FBtr0088259	splice_site	1	0.07769593	0.038822132	11.7004898	15.84895859	0.009693628
FBgn0033518:J006	FBgn0033518	J006	TRUE	OK	FALSE	145.1991537	1735.17918	1.350563844	0.059411251	0.948933945	0.080087089	1	2R	10419324	10419387	.	FBtr0088259	splice_site	1	1.568953636	0.762311087	109.0605884	181.3214897	0.009693628
FBgn0033518:J007	FBgn0033518	J007	TRUE	OK	FALSE	47.33315623	257.2754322	0.07219847	0.064465824	0.070518151	0.326655481	1	2R	10419463	10419526	.	FBtr0088259	splice_site	1	0.382157355	0.190549109	36.55945812	57.67279725	0.009693628
FBgn0083123:E009	FBgn0083123	E009	TRUE	OK	FALSE	9.277189362	23.2641082	0.418371598	0.134729836	0.306977055	0.25926573	1	2R	14623686	14623731	.	FBtr0300231;FBtr0300251	exonic_part	1	0.904935661	0.451322471	8.511698479	9.923512555	0.014545426
FBgn0083123:E010	FBgn0083123	E010	TRUE	OK	FALSE	18.55469308	90.71730557	0.394448176	0.083835703	0.277800959	0.035614519	1	2R	14623919	14623978	.	FBtr0300231;FBtr0300251	exonic_part	1	1.948144419	0.966258069	15.01074206	21.97098908	0.014545426
FBgn0083123:J022	FBgn0083123	J022	TRUE	OK	FALSE	8.637588184	21.10867733	0.361373814	0.098061661	0.270496851	0.145470417	1	2R	14623731	14623919	.	FBtr0300231;FBtr0300251	splice_site	1	1.213183564	0.60519316	7.104817226	9.934729871	0.014545426
FBgn0083123:J023	FBgn0083123	J023	TRUE	OK	FALSE	18.55469308	90.71730557	0.394448176	0.076097185	0.299270829	0.041594038	1	2R	14623978	14624156	.	FBtr0300231;FBtr0300251	splice_site	1	1.946443335	0.965407286	15.02898632	21.95974182	0.014545426
FBgn0265991:E001	FBgn0265991	E001	TRUE	OK	FALSE	535.6671257	2116.12278	0.019702784	0.03470613	0.02289145	0.388811319	1	2R	15762564	15763270	.	FBtr0329916;FBtr0301313;FBtr0329914;FBtr0100388;FBtr0111048;FBtr0310086;FBtr0329913;FBtr0329915;FBtr0342711;FBtr0329911;FBtr0329912;FBtr0310087;FBtr0087315;FBtr0310088;FBtr0100387	exonic_part	1	0.262139645	0.130934626	535.7352604	535.6269202	0.005153849
FBgn0265991:E002	FBgn0265991	E002	TRUE	OK	FALSE	149.4903996	1598.991336	0.129870081	0.039260041	0.100809647	0.562088653	1	2R	15763349	15763589	.	FBtr0329916;FBtr0301313;FBtr0329914;FBtr0100388;FBtr0111048;FBtr0310086;FBtr0329913;FBtr0329915;FBtr0342711;FBtr0329911;FBtr0329912;FBtr0310087;FBtr0087315;FBtr0310088;FBtr0100387	exonic_part	1	0.303808761	0.151864036	146.8053425	153.0131766	0.005153849
FBgn0265991:E003	FBgn0265991	E003	TRUE	OK	FALSE	88.38872808	1285.307024	0.255176016	0.043626704	0.181002927	0.68193234	1	2R	15763645	15763829	.	FBtr0329916;FBtr0301313;FBtr0329914;FBtr0100388;FBtr0111048;FBtr0310086;FBtr0329913;FBtr0329915;FBtr0342711;FBtr0329911;FBtr0329912;FBtr0310087;FBtr0087315;FBtr0310088;FBtr0100387	exonic_part	1	0.145145243	0.072561377	91.5657601	85.8915423	0.005153849
FBgn0265991:E004	FBgn0265991	E004	TRUE	OK	FALSE	311.7203583	370.6994649	0.011261035	0.03597259	0.0160821	0.209609389	1	2R	15763925	15764835	.	FBtr0301313	exonic_part	1	0.320119894	0.159968559	304.1578854	318.3608897	0.005153849
FBgn0265991:E005	FBgn0265991	E005	TRUE	OK	FALSE	56.71281065	79.84316791	0.022772152	0.04959373	0.029827106	0.621749271	1	2R	15765122	15765252	.	FBtr0329916;FBtr0329914;FBtr0100388;FBtr0111048;FBtr0310086;FBtr0329913;FBtr0329915;FBtr0342711;FBtr0329911;FBtr0329912;FBtr0310087;FBtr0087315;FBtr0310088;FBtr0100387	exonic_part	1	-0.111923544	-0.055956278	63.73288723	50.1806758	0.005153849
FBgn0265991:E006	FBgn0265991	E006	TRUE	OK	FALSE	30.29839524	351.055365	0.525457976	0.064109731	0.354000061	0.764299857	1	2R	15765252	15765447	.	FBtr0329916;FBtr0100388;FBtr0310086;FBtr0329913;FBtr0329915;FBtr0342711;FBtr0329911;FBtr0310087;FBtr0310088	exonic_part	1	0.194056201	0.097022969	31.06629015	30.17786351	0.005153849
FBgn0265991:E008	FBgn0265991	E008	TRUE	OK	FALSE	69.26676868	250.362998	0.002993764	0.046575993	0.013558324	0.128977668	1	2R	15766713	15767253	.	FBtr0100388;FBtr0342711;FBtr0329911;FBtr0310087	exonic_part	1	-0.325745222	-0.162853474	81.66772677	55.58755815	0.005153849
FBgn0265991:E010	FBgn0265991	E010	TRUE	OK	FALSE	15.76921216	14.32899337	0.017277732	0.092825361	0.039842892	0.927570966	1	2R	15770950	15771147	.	FBtr0302163	exonic_part	1	0.075220159	0.037609078	16.35421241	14.64354778	0.005153849
FBgn0265991:E011	FBgn0265991	E011	TRUE	OK	FALSE	111.8798144	1303.893858	0.026592848	0.041383539	0.030161902	0.479134645	1	2R	15773040	15773253	.	FBtr0329916;FBtr0111048;FBtr0310086;FBtr0329913;FBtr0329912;FBtr0087315;FBtr0310088;FBtr0100387	exonic_part	1	-0.233245899	-0.116600459	128.8356307	93.54268543	0.005153849
FBgn0265991:E012	FBgn0265991	E012	TRUE	OK	FALSE	32.1210177	53.67606464	8.48E-05	0.062341274	0.015674938	0.595262842	1	2R	15773555	15773815	.	FBtr0329909	exonic_part	1	0.198482281	0.099235745	31.84604436	31.05558048	0.005153849
FBgn0265991:E013	FBgn0265991	E013	TRUE	OK	FALSE	239.0032709	1895.413692	0.0170641	0.036894257	0.021323208	0.40072821	1	2R	15773815	15773966	.	FBtr0329916;FBtr0301313;FBtr0329909;FBtr0329914;FBtr0100388;FBtr0111048;FBtr0302163;FBtr0310086;FBtr0329913;FBtr0329915;FBtr0342711;FBtr0329911;FBtr0329912;FBtr0310087;FBtr0087315;FBtr0310088;FBtr0100387	exonic_part	1	0.277749222	0.138814976	235.403057	240.3236144	0.005153849
FBgn0265991:E014	FBgn0265991	E014	TRUE	OK	FALSE	405.1016427	11415.48811	0.021265922	0.035274297	0.024310075	0.309069694	1	2R	15774427	15774757	.	FBtr0329916;FBtr0301313;FBtr0100388;FBtr0111048;FBtr0310086;FBtr0329911;FBtr0087315	exonic_part	1	0.336957992	0.168351746	393.0157664	413.9524092	0.005153849
FBgn0265991:E015	FBgn0265991	E015	TRUE	OK	FALSE	897.5583582	100471.3109	0.020723112	0.033995363	0.023504907	0.503623138	1	2R	15774757	15775507	.	FBtr0301313;FBtr0087315	exonic_part	1	0.117420486	0.058600473	937.4110785	852.2178691	0.005153849
FBgn0265991:E016	FBgn0265991	E016	TRUE	OK	FALSE	49.18136844	149.5046011	0.025480765	0.052143513	0.032641543	0.074420142	1	2R	15775775	15776062	.	FBtr0329911	exonic_part	1	0.638174728	0.319060217	42.42162161	55.88785343	0.005153849
FBgn0265991:E017	FBgn0265991	E017	TRUE	OK	FALSE	260.2628735	2832.343087	0.026293796	0.036571522	0.028719783	0.242522814	1	2R	15777177	15777286	.	FBtr0329916;FBtr0301313;FBtr0329909;FBtr0329914;FBtr0100388;FBtr0111048;FBtr0302163;FBtr0310086;FBtr0329913;FBtr0329915;FBtr0342711;FBtr0329912;FBtr0310087;FBtr0087315;FBtr0310088;FBtr0100387	exonic_part	1	0.409868851	0.204837821	245.9744164	273.6124452	0.005153849
FBgn0265991:E018	FBgn0265991	E018	TRUE	OK	FALSE	736.4402138	37744.65244	0.004209149	0.034225534	0.00857409	0.990377215	1	2R	15778351	15778546	.	FBtr0329916;FBtr0301313;FBtr0329909;FBtr0329914;FBtr0100388;FBtr0111048;FBtr0302163;FBtr0310086;FBtr0329913;FBtr0329915;FBtr0342711;FBtr0329912;FBtr0310087;FBtr0087315;FBtr0310088;FBtr0100387	exonic_part	1	-0.004885007	-0.00243892	791.3082936	671.7872528	0.005153849
FBgn0265991:E019	FBgn0265991	E019	TRUE	OK	FALSE	66.5586271	441.6556066	0.049505273	0.047130682	0.048860992	0.456380838	1	2R	15779264	15779658	.	FBtr0329916;FBtr0329909;FBtr0111048;FBtr0310088;FBtr0100387	exonic_part	1	-0.29623886	-0.148102592	78.34406976	54.37684447	0.005153849
FBgn0265991:E020	FBgn0265991	E020	TRUE	OK	FALSE	947.6227367	145338.3573	0.020493609	0.033939781	0.023276586	0.63766265	1	2R	15780057	15780277	.	FBtr0301313;FBtr0329914;FBtr0100388;FBtr0302163;FBtr0310086;FBtr0329913;FBtr0329915;FBtr0342711;FBtr0329912;FBtr0310087;FBtr0087315	exonic_part	1	-0.210811529	-0.105197064	1076.513126	813.7300574	0.005153849
FBgn0265991:E022	FBgn0265991	E022	TRUE	OK	FALSE	639.4584952	95650.6748	0.033094595	0.034420002	0.033413116	0.621375846	1	2R	15780984	15781079	.	FBtr0329916;FBtr0301313;FBtr0329909;FBtr0329914;FBtr0100388;FBtr0111048;FBtr0302163;FBtr0310086;FBtr0329913;FBtr0329915;FBtr0342711;FBtr0329912;FBtr0310087;FBtr0087315;FBtr0329910;FBtr0310088;FBtr0100387	exonic_part	1	-0.287008248	-0.14332654	743.5361977	531.8063539	0.005153849
FBgn0265991:E023	FBgn0265991	E023	TRUE	OK	FALSE	490.4082697	20586.70637	0.011610985	0.034868819	0.015974809	0.727808088	1	2R	15781772	15781906	.	FBtr0329916;FBtr0301313;FBtr0329909;FBtr0329914;FBtr0100388;FBtr0111048;FBtr0302163;FBtr0310086;FBtr0329913;FBtr0329915;FBtr0342711;FBtr0329912;FBtr0310087;FBtr0087315;FBtr0329910;FBtr0310088;FBtr0100387	exonic_part	1	0.044622953	0.022290791	520.8985757	455.9089212	0.005153849
FBgn0265991:E024	FBgn0265991	E024	TRUE	OK	FALSE	293.2369362	2047.139252	0.024828654	0.036163533	0.027436787	0.845530735	1	2R	15783087	15783244	.	FBtr0329916;FBtr0301313;FBtr0329909;FBtr0329914;FBtr0100388;FBtr0111048;FBtr0302163;FBtr0310086;FBtr0329913;FBtr0329915;FBtr0342711;FBtr0329912;FBtr0310087;FBtr0087315;FBtr0329910;FBtr0310088;FBtr0100387	exonic_part	1	0.106950874	0.05344686	306.9495364	279.8846938	0.005153849
FBgn0265991:E025	FBgn0265991	E025	TRUE	OK	FALSE	167.0057703	2382.625849	0.151016664	0.038597548	0.1142758	0.435215265	1	2R	15783314	15783466	.	FBtr0329916;FBtr0301313;FBtr0329909;FBtr0329914;FBtr0100388;FBtr0111048;FBtr0302163;FBtr0310086;FBtr0329913;FBtr0329915;FBtr0342711;FBtr0329912;FBtr0310087;FBtr0087315;FBtr0329910;FBtr0310088;FBtr0100387	exonic_part	1	0.434257146	0.217063884	156.8086547	178.2257711	0.005153849
FBgn0265991:E026	FBgn0265991	E026	TRUE	OK	FALSE	220.2530809	1131.113338	0.05105291	0.037230603	0.047308802	0.361873444	1	2R	15803360	15803487	.	FBtr0329916;FBtr0301313;FBtr0329909;FBtr0329914;FBtr0100388;FBtr0111048;FBtr0302163;FBtr0310086;FBtr0329913;FBtr0329915;FBtr0342711;FBtr0329912;FBtr0310087;FBtr0087315;FBtr0329910;FBtr0310088;FBtr0100387	exonic_part	1	0.364418943	0.182137162	211.9562958	229.2853503	0.005153849
FBgn0265991:E027	FBgn0265991	E027	TRUE	OK	FALSE	286.5417917	1632.357656	0.021937954	0.036238775	0.025147616	0.412845795	1	2R	15814728	15814917	.	FBtr0329916;FBtr0301313;FBtr0329909;FBtr0329914;FBtr0100388;FBtr0111048;FBtr0302163;FBtr0310086;FBtr0329913;FBtr0329915;FBtr0342711;FBtr0329912;FBtr0310087;FBtr0329910;FBtr0310088;FBtr0100387	exonic_part	1	0.279041498	0.139448001	283.1322481	288.7257762	0.005153849
FBgn0265991:E028	FBgn0265991	E028	TRUE	OK	FALSE	52.2626706	1343.892316	0.154765636	0.051011506	0.121738945	0.821411634	1	2R	15816759	15817004	.	FBtr0087315	exonic_part	1	0.498867711	0.249411542	46.9326147	56.1575725	0.005153849
FBgn0265991:J029	FBgn0265991	J029	TRUE	OK	FALSE	70.6123741	302.853329	0.068980891	0.061993506	0.067533584	0.486754045	1	2R	15763270	15763349	.	FBtr0329916;FBtr0301313;FBtr0329914;FBtr0100388;FBtr0111048;FBtr0310086;FBtr0329913;FBtr0329915;FBtr0342711;FBtr0329911;FBtr0329912;FBtr0310087;FBtr0087315;FBtr0310088;FBtr0100387	splice_site	1	0.388208427	0.194080212	67.29108665	74.56471724	0.005153849
FBgn0265991:J030	FBgn0265991	J030	TRUE	OK	FALSE	43.53979477	514.7130657	0.52182002	0.065119187	0.389962432	0.58743612	1	2R	15763589	15763645	.	FBtr0329916;FBtr0301313;FBtr0329914;FBtr0100388;FBtr0111048;FBtr0310086;FBtr0329913;FBtr0329915;FBtr0342711;FBtr0329911;FBtr0329912;FBtr0310087;FBtr0087315;FBtr0310088;FBtr0100387	splice_site	1	0.248256195	0.124118696	43.54286246	43.88341881	0.005153849
FBgn0265991:J031	FBgn0265991	J031	TRUE	OK	FALSE	20.25243051	62.92407984	0.188532133	0.07449349	0.156657058	0.670977778	1	2R	15763829	15763925	.	FBtr0301313	splice_site	1	0.220272824	0.110132508	20.66760013	20.44778594	0.005153849
FBgn0265991:J032	FBgn0265991	J032	TRUE	OK	FALSE	11.90898813	37.93696844	0.168204098	0.086772843	0.147694888	0.917809768	1	2R	15763829	15765122	.	FBtr0329916;FBtr0329914;FBtr0100388;FBtr0111048;FBtr0310086;FBtr0329913;FBtr0329915;FBtr0342711;FBtr0329911;FBtr0329912;FBtr0310087;FBtr0087315;FBtr0310088;FBtr0100387	splice_site	1	0.038652022	0.019325608	12.98388148	11.3338217	0.005153849
FBgn0265991:J033	FBgn0265991	J033	TRUE	OK	FALSE	93.25641878	889.7853221	0.035169006	0.060772896	0.039573419	0.467729399	1	2R	15764835	15773815	.	FBtr0301313	splice_site	1	0.306738565	0.153344535	90.0113095	94.25462477	0.005153849
FBgn0265991:J034	FBgn0265991	J034	TRUE	OK	FALSE	13.43828138	17.21099059	0.071483364	0.083380854	0.074269449	0.758955236	1	2R	15765252	15773040	.	FBtr0111048;FBtr0329912;FBtr0087315;FBtr0100387	splice_site	1	0.165245527	0.082620841	13.85120938	13.19648368	0.005153849
FBgn0265991:J042	FBgn0265991	J042	TRUE	OK	FALSE	49.91380361	403.5724031	0.037772513	0.064078098	0.042685622	0.351049877	1	2R	15773253	15773815	.	FBtr0329916;FBtr0111048;FBtr0310086;FBtr0329913;FBtr0329912;FBtr0087315;FBtr0310088;FBtr0100387	splice_site	1	-0.383097759	-0.191532818	59.67917805	39.00750427	0.005153849
FBgn0265991:J043	FBgn0265991	J043	TRUE	OK	FALSE	59.60373892	791.7316175	0.150606428	0.062921962	0.128855456	0.096687397	1	2R	15773966	15774427	.	FBtr0329916;FBtr0301313;FBtr0100388;FBtr0111048;FBtr0310086;FBtr0329911;FBtr0087315	splice_site	1	1.043490617	0.521692029	43.6613947	75.81321299	0.005153849
FBgn0265991:J044	FBgn0265991	J044	TRUE	OK	FALSE	29.52631122	96.24499782	0.102803529	0.06898849	0.094737298	0.973601201	1	2R	15773966	15777177	.	FBtr0329909;FBtr0329914;FBtr0302163;FBtr0329913;FBtr0329915;FBtr0342711;FBtr0329912;FBtr0310087;FBtr0310088;FBtr0100387	splice_site	1	-0.005606144	-0.002802928	32.20377699	27.26151569	0.005153849
FBgn0265991:J046	FBgn0265991	J046	TRUE	OK	FALSE	50.16569687	170.3540338	0.039360885	0.064042389	0.044204709	0.183435695	1	2R	15774757	15777177	.	FBtr0329916;FBtr0100388;FBtr0111048;FBtr0310086	splice_site	1	0.557013494	0.278482482	44.76084374	55.75039507	0.005153849
FBgn0265991:J047	FBgn0265991	J047	TRUE	OK	FALSE	87.73169913	683.5508672	0.023918558	0.06101259	0.029998559	0.529479838	1	2R	15775507	15777177	.	FBtr0301313;FBtr0087315	splice_site	1	0.277505968	0.138731938	85.56611967	87.86051278	0.005153849
FBgn0265991:J048	FBgn0265991	J048	TRUE	OK	FALSE	153.7402493	1771.827862	0.018864905	0.059275437	0.024573358	0.055839774	1	2R	15777286	15778351	.	FBtr0329916;FBtr0301313;FBtr0329909;FBtr0329914;FBtr0100388;FBtr0111048;FBtr0302163;FBtr0310086;FBtr0329913;FBtr0329915;FBtr0342711;FBtr0329912;FBtr0310087;FBtr0087315;FBtr0310088;FBtr0100387	splice_site	1	0.601725074	0.300781107	134.4455891	171.1870193	0.005153849
FBgn0265991:J049	FBgn0265991	J049	TRUE	OK	FALSE	18.98508613	39.30414526	0.036164671	0.075663494	0.044693858	0.415102379	1	2R	15778546	15779264	.	FBtr0329916;FBtr0329909;FBtr0111048;FBtr0310088;FBtr0100387	splice_site	1	-0.338109735	-0.1690495	22.4234713	15.09062699	0.005153849
FBgn0265991:J050	FBgn0265991	J050	TRUE	OK	FALSE	417.8795579	17999.05856	0.006854235	0.057816029	0.011700819	0.378079637	1	2R	15778546	15780057	.	FBtr0301313;FBtr0329914;FBtr0100388;FBtr0302163;FBtr0310086;FBtr0329913;FBtr0329915;FBtr0342711;FBtr0329912;FBtr0310087;FBtr0087315	splice_site	1	-0.181493925	-0.090677191	471.336721	357.5204249	0.005153849
FBgn0265991:J051	FBgn0265991	J051	TRUE	OK	FALSE	18.11714297	58.88073746	0.068662527	0.076559211	0.070392097	0.385369657	1	2R	15779658	15780984	.	FBtr0329916;FBtr0329909;FBtr0111048;FBtr0310088;FBtr0100387	splice_site	1	-0.472249345	-0.236117536	22.31349439	13.68644032	0.005153849
FBgn0265991:J052	FBgn0265991	J052	TRUE	OK	FALSE	469.5000336	63112.29275	0.042804122	0.057722636	0.045206633	0.814121572	1	2R	15780277	15780984	.	FBtr0301313;FBtr0329914;FBtr0100388;FBtr0302163;FBtr0310086;FBtr0329913;FBtr0329915;FBtr0342711;FBtr0329912;FBtr0310087;FBtr0087315	splice_site	1	-0.261987645	-0.130879246	543.6012064	392.2073758	0.005153849
FBgn0265991:J054	FBgn0265991	J054	TRUE	OK	FALSE	342.1894016	18822.56016	0.021963603	0.058003919	0.026728035	0.982939261	1	2R	15781079	15781772	.	FBtr0329916;FBtr0301313;FBtr0329909;FBtr0329914;FBtr0100388;FBtr0111048;FBtr0302163;FBtr0310086;FBtr0329913;FBtr0329915;FBtr0342711;FBtr0329912;FBtr0310087;FBtr0087315;FBtr0329910;FBtr0310088;FBtr0100387	splice_site	1	-0.079321157	-0.03963586	376.4463494	304.2977585	0.005153849
FBgn0265991:J055	FBgn0265991	J055	TRUE	OK	FALSE	191.8423608	1813.844324	0.01653354	0.058816874	0.022056451	0.908841579	1	2R	15781906	15783087	.	FBtr0329916;FBtr0301313;FBtr0329909;FBtr0329914;FBtr0100388;FBtr0111048;FBtr0302163;FBtr0310086;FBtr0329913;FBtr0329915;FBtr0342711;FBtr0329912;FBtr0310087;FBtr0087315;FBtr0329910;FBtr0310088;FBtr0100387	splice_site	1	0.068554405	0.034265508	202.6003981	180.4011173	0.005153849
FBgn0265991:J056	FBgn0265991	J056	TRUE	OK	FALSE	100.6700785	527.6120433	0.100884369	0.060492588	0.092238196	0.497574868	1	2R	15783244	15783314	.	FBtr0329916;FBtr0301313;FBtr0329909;FBtr0329914;FBtr0100388;FBtr0111048;FBtr0302163;FBtr0310086;FBtr0329913;FBtr0329915;FBtr0342711;FBtr0329912;FBtr0310087;FBtr0087315;FBtr0329910;FBtr0310088;FBtr0100387	splice_site	1	0.35490288	0.177419965	97.15967431	105.0672558	0.005153849
FBgn0265991:J057	FBgn0265991	J057	TRUE	OK	FALSE	66.21111106	1010.030027	0.355381848	0.062327661	0.277037392	0.343218694	1	2R	15783466	15803360	.	FBtr0329916;FBtr0301313;FBtr0329909;FBtr0329914;FBtr0100388;FBtr0111048;FBtr0302163;FBtr0310086;FBtr0329913;FBtr0329915;FBtr0342711;FBtr0329912;FBtr0310087;FBtr0087315;FBtr0329910;FBtr0310088;FBtr0100387	splice_site	1	0.703213769	0.351566308	56.04774532	77.04090307	0.005153849
FBgn0265991:J058	FBgn0265991	J058	TRUE	OK	FALSE	141.9605797	371.7842433	0.023349126	0.059467021	0.028801242	0.439720235	1	2R	15803487	15814728	.	FBtr0329916;FBtr0301313;FBtr0329909;FBtr0329914;FBtr0100388;FBtr0111048;FBtr0302163;FBtr0310086;FBtr0329913;FBtr0329915;FBtr0342711;FBtr0329912;FBtr0310087;FBtr0329910;FBtr0310088;FBtr0100387	splice_site	1	0.275332996	0.13763196	140.2212726	143.4504655	0.005153849
FBgn0265991:J059	FBgn0265991	J059	TRUE	OK	FALSE	16.87737255	12.38660955	0.029507257	0.077998437	0.041644555	0.977394707	1	2R	15803487	15816759	.	FBtr0087315	splice_site	1	0.038421986	0.019210429	18.24199677	15.92193506	0.005153849
FBgn0265991:N060	FBgn0265991	N060	TRUE	OK	FALSE	18.23139143	74.12605758	0.004710451	0.076436433	0.02362369	0.563888712	1	2R	15764835	15765122	.	UNKNOWN_TX	novel_splice_site	1	-0.197805141	-0.098899669	19.76318254	14.65888935	0.005153849
FBgn0265487:E001	FBgn0265487	E001	TRUE	OK	FALSE	92.18776166	483.6660028	0.08761693	0.043186444	0.07433893	0.050421234	1	2R	17216548	17217075	.	FBtr0310346	exonic_part	1	-0.937300562	-0.468634925	96.97514268	88.07204474	0.000133063
FBgn0265487:E003	FBgn0265487	E003	TRUE	OK	FALSE	477.2988634	5518.309943	0.017992087	0.034921705	0.021534326	0.0465806	1	2R	17265517	17266053	.	FBtr0086994;FBtr0306601;FBtr0336941;FBtr0306606;FBtr0086992;FBtr0086991;FBtr0310059;FBtr0336940;FBtr0306604;FBtr0306603;FBtr0336942;FBtr0310058	exonic_part	1	-0.465265898	-0.232593757	421.4644693	533.0042354	0.000133063
FBgn0265487:E006	FBgn0265487	E006	TRUE	OK	FALSE	968.3540826	91447.57413	0.038915252	0.033918447	0.03764316	0.966769385	1	2R	17351093	17351264	.	FBtr0086994;FBtr0306601;FBtr0336941;FBtr0306606;FBtr0310346;FBtr0086992;FBtr0086991;FBtr0310059;FBtr0336940;FBtr0306604;FBtr0306603;FBtr0336942;FBtr0310058	exonic_part	1	0.012511602	0.006253698	704.7239122	1232.800681	0.000133063
FBgn0265487:E007	FBgn0265487	E007	TRUE	OK	FALSE	1461.870487	204029.4918	0.019353826	0.033589243	0.022231769	0.08241308	1	2R	17352128	17352305	.	FBtr0086994;FBtr0306601;FBtr0336941;FBtr0306606;FBtr0310346;FBtr0086992;FBtr0086991;FBtr0310059;FBtr0336940;FBtr0306604;FBtr0306603;FBtr0336942;FBtr0310058	exonic_part	1	-0.508292257	-0.254009368	1299.364491	1619.241143	0.000133063
FBgn0265487:E008	FBgn0265487	E008	TRUE	OK	FALSE	243.3153287	3134.07933	0.051755103	0.036824238	0.047683134	0.213309581	1	2R	17352305	17353551	.	FBtr0086991	exonic_part	1	-0.443491397	-0.221726825	213.8291429	273.616957	0.000133063
FBgn0265487:E009	FBgn0265487	E009	TRUE	OK	FALSE	133.1461419	822.8663303	0.000442248	0.040035449	0.008662633	0.028260657	1	2R	17354178	17354412	.	FBtr0336941;FBtr0306601;FBtr0336942;FBtr0336940	exonic_part	1	-0.37078468	-0.185383918	111.9863911	150.5067816	0.000133063
FBgn0265487:E010	FBgn0265487	E010	TRUE	OK	FALSE	31.48272026	211.4724284	0.128203646	0.062937304	0.104553175	0.973190161	1	2R	17354412	17354463	.	FBtr0336940	exonic_part	1	0.003381265	0.001690614	23.24977334	40.42711812	0.000133063
FBgn0265487:E011	FBgn0265487	E011	TRUE	OK	FALSE	1547.732147	314313.5456	0.03296653	0.033553408	0.033114434	0.31930212	1	2R	17359305	17359557	.	FBtr0310346;FBtr0086992;FBtr0306601;FBtr0306606	exonic_part	1	-0.425068143	-0.212413151	1334.300769	1756.945083	0.000133063
FBgn0265487:E014	FBgn0265487	E014	TRUE	OK	FALSE	48.14210699	169.984125	0.000293268	0.052557995	0.014920539	0.07876739	1	2R	17361154	17361486	.	FBtr0086992	exonic_part	1	-0.451048572	-0.225520588	41.67518785	52.93275445	0.000133063
FBgn0265487:E018	FBgn0265487	E018	TRUE	OK	FALSE	97.85380828	393.6237528	0.028106049	0.042593333	0.031940438	0.030006557	1	2R	17371094	17371153	.	FBtr0310346;FBtr0310059	exonic_part	1	-0.638504093	-0.319241038	92.89299229	103.7148876	0.000133063
FBgn0265487:J021	FBgn0265487	J021	TRUE	OK	FALSE	33.55288054	37.67743942	0.045914632	0.067545782	0.05045135	0.175495157	1	2R	17217075	17220054	.	FBtr0310346	splice_site	1	-0.540840467	-0.27041705	30.82894363	36.78159888	0.000133063
FBgn0265487:J022	FBgn0265487	J022	TRUE	OK	FALSE	46.3346601	87.53870717	0.001889293	0.06462743	0.013948647	0.030508591	1	2R	17220103	17275409	.	FBtr0310346	splice_site	1	-0.51277732	-0.256384535	41.71874221	50.77126478	0.000133063
FBgn0265487:J025	FBgn0265487	J025	TRUE	OK	FALSE	158.1916951	588.6331246	0.024091616	0.059210467	0.029352009	0.106765233	1	2R	17276063	17351093	.	FBtr0086994;FBtr0306601;FBtr0336941;FBtr0306606;FBtr0310346;FBtr0086992;FBtr0086991;FBtr0310059;FBtr0336940;FBtr0306604;FBtr0306603;FBtr0336942;FBtr0310058	splice_site	1	-0.444923065	-0.222449266	139.1426507	177.6916976	0.000133063
FBgn0265487:J026	FBgn0265487	J026	TRUE	OK	FALSE	424.9643302	32828.73356	0.137250121	0.057801868	0.119948026	0.596195791	1	2R	17351264	17352128	.	FBtr0086994;FBtr0306601;FBtr0336941;FBtr0306606;FBtr0310346;FBtr0086992;FBtr0086991;FBtr0310059;FBtr0336940;FBtr0306604;FBtr0306603;FBtr0336942;FBtr0310058	splice_site	1	0.249181461	0.124573168	278.3635615	572.2962539	0.000133063
FBgn0265487:J027	FBgn0265487	J027	TRUE	OK	FALSE	7.750224279	9.639380682	0.005476536	0.102766852	0.038601438	0.103804263	1	2R	17352305	17354178	.	FBtr0336941;FBtr0306601;FBtr0336942;FBtr0336940	splice_site	1	-0.844778478	-0.422388149	7.455193254	7.202886638	0.000133063
FBgn0265487:J028	FBgn0265487	J028	TRUE	OK	FALSE	1029.928707	238352.5136	0.069644127	0.05731124	0.067342441	0.327520097	1	2R	17352305	17359305	.	FBtr0310346;FBtr0086992;FBtr0306606	splice_site	1	-0.668661683	-0.334205242	973.4171655	1083.742317	0.000133063
FBgn0265487:J029	FBgn0265487	J029	TRUE	OK	FALSE	5.054589761	2.240376949	0.000652054	0.127192327	0.040497027	0.833430705	1	2R	17352305	17361112	.	FBtr0086994;FBtr0306604	splice_site	1	-0.064239605	-0.032119748	3.826676029	6.349776878	0.000133063
FBgn0265487:J030	FBgn0265487	J030	TRUE	OK	FALSE	41.2417086	106.306319	0.046881293	0.065573469	0.050506815	0.029348427	1	2R	17352305	17361979	.	FBtr0310059;FBtr0306603;FBtr0310058	splice_site	1	-0.858269321	-0.429128459	41.85506791	40.09561876	0.000133063
FBgn0265487:J035	FBgn0265487	J035	TRUE	OK	FALSE	150.1373684	1818.214153	9.61E-05	0.059330843	0.006429053	0.375325256	1	2R	17359557	17361979	.	FBtr0306601;FBtr0306606;FBtr0310346	splice_site	1	-0.10913928	-0.054566889	113.7524968	183.1210536	0.000133063
FBgn0265487:J039	FBgn0265487	J039	TRUE	OK	FALSE	19.38958541	73.90869234	0.159135589	0.075273445	0.136804177	0.158660161	1	2R	17362097	17373076	.	FBtr0086994	splice_site	1	-0.90561101	-0.452802388	20.25946389	18.77027256	0.000133063
FBgn0265487:J040	FBgn0265487	J040	TRUE	OK	FALSE	12.42002385	8.219234629	0.000148702	0.085546431	0.019859579	0.493151587	1	2R	17362097	17373817	.	FBtr0310058	splice_site	1	-0.22907886	-0.114538944	10.02088064	14.83476894	0.000133063
FBgn0265487:N043	FBgn0265487	N043	TRUE	OK	FALSE	7.333629777	10.07836536	0.003443218	0.105368583	0.037783074	0.249512029	1	2R	17274474	17275409	.	UNKNOWN_TX	novel_splice_site	1	-0.574464408	-0.287231487	6.614654851	7.707574443	0.000133063
FBgn0265487:N044	FBgn0265487	N044	TRUE	OK	FALSE	307.8524854	10041.90466	0.00226502	0.05811962	0.006981303	0.699547623	1	2R	17276063	17276745	.	UNKNOWN_TX	novel_splice_site	1	-0.039173044	-0.019584488	227.3610994	384.2184326	0.000133063
FBgn0265487:N045	FBgn0265487	N045	TRUE	OK	FALSE	57.59501687	661.1779655	0.052277828	0.063129665	0.05446551	0.701970492	1	2R	17276778	17295834	.	UNKNOWN_TX	novel_splice_site	1	-0.258517721	-0.129256348	46.33189012	67.22777202	0.000133063
FBgn0265487:N046	FBgn0265487	N046	TRUE	OK	FALSE	13.21909336	31.37168835	0.009564613	0.083818833	0.03120749	0.911752204	1	2R	17276778	17296790	.	UNKNOWN_TX	novel_splice_site	1	-0.040311171	-0.020155499	9.542857088	16.10027228	0.000133063
FBgn0265487:N047	FBgn0265487	N047	TRUE	OK	FALSE	32.58868457	173.7294914	0.028270122	0.067858787	0.036618363	0.712401773	1	2R	17276778	17305986	.	UNKNOWN_TX	novel_splice_site	1	-0.167348419	-0.083673308	24.92733496	38.5190393	0.000133063
FBgn0265487:N049	FBgn0265487	N049	TRUE	OK	FALSE	79.15153489	955.237945	0.030056595	0.061451184	0.035504467	0.499477104	1	2R	17295876	17305986	.	UNKNOWN_TX	novel_splice_site	1	-0.315523929	-0.15775775	64.82800203	90.45045435	0.000133063
FBgn0265487:N053	FBgn0265487	N053	TRUE	OK	FALSE	38.82440847	198.8365164	0.000267088	0.066109353	0.012816456	0.740340478	1	2R	17332641	17351093	.	UNKNOWN_TX	novel_splice_site	1	0.128386518	0.064192445	26.4775178	50.2128192	0.000133063
FBgn0265487:N054	FBgn0265487	N054	TRUE	OK	FALSE	25.71958213	65.07044878	0.031156708	0.070767838	0.039932374	0.168399193	1	2R	17359557	17361112	.	UNKNOWN_TX	novel_splice_site	1	-0.512626248	-0.256310833	23.21097793	28.23724653	0.000133063
FBgn0265487:N055	FBgn0265487	N055	TRUE	OK	FALSE	7.555976716	8.53605215	0.000336226	0.103944276	0.02955757	0.966547578	1	2R	17371794	17372136	.	UNKNOWN_TX	novel_splice_site	1	0.062773581	0.031386713	5.299538237	9.602977466	0.000133063
FBgn0264753:E001	FBgn0264753	E001	TRUE	OK	FALSE	75.01609415	548.9533347	0.004309541	0.045531167	0.014883664	0.39501637	1	2R	19311147	19312392	.	FBtr0334284	exonic_part	1	0.155186197	0.077538614	60.67323746	91.51312936	1.76E-10
FBgn0264753:E002	FBgn0264753	E002	TRUE	OK	FALSE	31.61023577	95.33539501	0.016838406	0.062816308	0.030594027	0.892964233	1	2R	19312392	19312714	.	FBtr0334284;FBtr0334282;FBtr0334283	exonic_part	1	-0.004543614	-0.002271159	27.14215864	37.02625026	1.76E-10
FBgn0264753:E003	FBgn0264753	E003	TRUE	OK	FALSE	33.91015113	258.7211033	0.12487978	0.060790207	0.100357681	0.394400522	1	2R	19312784	19312925	.	FBtr0334284;FBtr0334282;FBtr0334283	exonic_part	1	0.29497848	0.147445004	25.68061003	42.85480277	1.76E-10
FBgn0264753:E004	FBgn0264753	E004	TRUE	OK	FALSE	26.03993646	65.51477978	0.010233456	0.069206556	0.028937327	0.738007049	1	2R	19312994	19313130	.	FBtr0334284;FBtr0334282;FBtr0334283	exonic_part	1	-0.159109957	-0.079536155	23.81732642	29.28062753	1.76E-10
FBgn0264753:E005	FBgn0264753	E005	TRUE	OK	FALSE	26.03605767	77.8188326	0.002080071	0.069211958	0.024387239	0.432676062	1	2R	19314560	19314753	.	FBtr0334284;FBtr0334282;FBtr0334283	exonic_part	1	0.235927899	0.117936498	20.50228138	32.90537589	1.76E-10
FBgn0264753:E006	FBgn0264753	E006	TRUE	OK	FALSE	16.40956788	11.36402788	0.000150821	0.090488565	0.02583479	0.817518742	1	2R	19315246	19315338	.	FBtr0334284;FBtr0334282;FBtr0334283	exonic_part	1	-0.126730378	-0.063355836	14.85017404	18.65366889	1.76E-10
FBgn0264753:E007	FBgn0264753	E007	TRUE	OK	FALSE	28.33884182	125.4248145	0.031540671	0.066264805	0.042032784	0.607248361	1	2R	19316450	19316498	.	FBtr0334284	exonic_part	1	0.127532072	0.063749819	23.18721933	34.61122516	1.76E-10
FBgn0264753:E008	FBgn0264753	E008	TRUE	OK	FALSE	18.45409172	41.24631642	0.001264063	0.08411314	0.029148256	0.271506238	1	2R	19317541	19317636	.	FBtr0334284;FBtr0334282;FBtr0334283	exonic_part	1	0.428437078	0.214184435	13.18908951	24.18776542	1.76E-10
FBgn0264753:E009	FBgn0264753	E009	TRUE	OK	FALSE	51.86664855	233.5290501	0.078861622	0.051149464	0.070558639	0.243906013	1	2R	19318072	19318339	.	FBtr0334284;FBtr0334282;FBtr0334283	exonic_part	1	-0.606973828	-0.303342344	53.43118212	49.24266338	1.76E-10
FBgn0264753:E010	FBgn0264753	E010	TRUE	OK	FALSE	34.43301608	216.3429321	0.114866643	0.060367352	0.097993589	0.17326927	1	2R	19318398	19318500	.	FBtr0334284;FBtr0334282;FBtr0334283	exonic_part	1	-0.862073743	-0.430903659	38.30477836	29.5459246	1.76E-10
FBgn0264753:E011	FBgn0264753	E011	TRUE	OK	FALSE	64.43576432	113.5781992	0.000147552	0.047598091	0.012986797	0.297666399	1	2R	19319387	19319686	.	FBtr0334284;FBtr0334282;FBtr0334283	exonic_part	1	-0.281677023	-0.140753145	60.81281427	69.24749976	1.76E-10
FBgn0264753:E012	FBgn0264753	E012	TRUE	OK	FALSE	27.52711077	180.963966	0.104116303	0.067247404	0.091414798	0.743864172	1	2R	19325197	19325496	.	FBtr0334284;FBtr0334282	exonic_part	1	0.052703011	0.026345028	23.00041905	32.64412527	1.76E-10
FBgn0264753:E013	FBgn0264753	E013	TRUE	OK	FALSE	270.7792089	4105.237671	0.00023352	0.036430612	0.008097362	0.634957578	1	2R	19325938	19327405	.	FBtr0334283	exonic_part	1	0.058390411	0.029101405	227.1644359	318.0671978	1.76E-10
FBgn0264753:E014	FBgn0264753	E014	TRUE	OK	FALSE	34.73005702	73.50020824	0.018184133	0.060132798	0.030026946	0.795096623	1	2R	19327850	19328059	.	FBtr0334283	exonic_part	1	0.079963859	0.039969517	28.58620468	41.30726582	1.76E-10
FBgn0264753:E015	FBgn0264753	E015	TRUE	OK	FALSE	29.44354395	89.22223753	0.000271274	0.065014604	0.01932605	0.481867235	1	2R	19328185	19328318	.	FBtr0334283	exonic_part	1	0.192917093	0.096433661	23.01099457	35.82368524	1.76E-10
FBgn0264753:E016	FBgn0264753	E016	TRUE	OK	FALSE	184.1199549	1502.578252	0.008662493	0.038071978	0.015160162	0.387979734	1	2R	19328532	19329161	.	FBtr0334283	exonic_part	1	-0.177584313	-0.088618349	164.3452635	203.1405949	1.76E-10
FBgn0264753:E017	FBgn0264753	E017	TRUE	OK	FALSE	171.5345916	2064.852247	0.010433148	0.038448266	0.016401395	0.399009984	1	2R	19330497	19330711	.	FBtr0334283	exonic_part	1	0.207910937	0.103771628	135.5169623	208.5897673	1.76E-10
FBgn0264753:E018	FBgn0264753	E018	TRUE	OK	FALSE	17.69445657	53.44686746	0.032331337	0.086309896	0.050125109	0.583858542	1	2R	19346052	19346219	.	FBtr0334283	exonic_part	1	0.182580783	0.091276061	14.18968998	22.00658343	1.76E-10
FBgn0264753:E019	FBgn0264753	E019	TRUE	OK	FALSE	150.2424987	1227.285472	3.15E-05	0.03922842	0.007575879	0.92594227	1	2R	19349252	19349911	.	FBtr0334283	exonic_part	1	-0.037010219	-0.018476689	129.7760656	172.8152356	1.76E-10
FBgn0264753:E020	FBgn0264753	E020	TRUE	OK	FALSE	56.14681637	559.4457628	0.052038599	0.049761577	0.051360452	0.484188115	1	2R	19356207	19356525	.	FBtr0334283	exonic_part	1	-0.262489268	-0.131176858	51.90436285	59.88628581	1.76E-10
FBgn0264753:J021	FBgn0264753	J021	TRUE	OK	FALSE	17.6343599	107.0101533	0.162131671	0.077095607	0.135236977	0.304303033	1	2R	19312714	19312784	.	FBtr0334284;FBtr0334282;FBtr0334283	splice_site	1	0.497849989	0.248887403	12.20690551	23.47890558	1.76E-10
FBgn0264753:J022	FBgn0264753	J022	TRUE	OK	FALSE	16.49404272	46.38679945	0.028338442	0.078487228	0.042019849	0.731005452	1	2R	19312925	19312994	.	FBtr0334284;FBtr0334282;FBtr0334283	splice_site	1	0.066396546	0.033193374	13.90389904	19.91573454	1.76E-10
FBgn0264753:J023	FBgn0264753	J023	TRUE	OK	FALSE	9.25659707	23.81698724	0.041378971	0.095313544	0.056391711	0.62734713	1	2R	19313130	19314560	.	FBtr0334284;FBtr0334282;FBtr0334283	splice_site	1	0.23902611	0.119503067	7.461165151	12.05234691	1.76E-10
FBgn0264753:J024	FBgn0264753	J024	TRUE	OK	FALSE	11.9770731	8.688329024	0.000245326	0.086603406	0.022806291	0.566509736	1	2R	19314753	19315246	.	FBtr0334284;FBtr0334282;FBtr0334283	splice_site	1	-0.29022069	-0.145094535	11.63287387	13.0550909	1.76E-10
FBgn0264753:J028	FBgn0264753	J028	TRUE	OK	FALSE	8.329099669	9.29735636	0.000224332	0.099583717	0.026606032	0.386925839	1	2R	19317636	19318072	.	FBtr0334284;FBtr0334282;FBtr0334283	splice_site	1	0.380862955	0.190417722	6.141512663	10.92883423	1.76E-10
FBgn0264753:J029	FBgn0264753	J029	TRUE	OK	FALSE	25.37872174	118.3204597	0.109673677	0.070953202	0.100329295	0.203066382	1	2R	19318339	19318398	.	FBtr0334284;FBtr0334282;FBtr0334283	splice_site	1	-0.817639283	-0.408727549	27.9012243	22.04684146	1.76E-10
FBgn0264753:J030	FBgn0264753	J030	TRUE	OK	FALSE	11.38209335	42.1871841	0.114591969	0.08815262	0.107382305	0.029164783	1	2R	19318500	19319387	.	FBtr0334284;FBtr0334282;FBtr0334283	splice_site	1	-1.485244262	-0.742551013	14.73886569	7.307529575	1.76E-10
FBgn0264753:J031	FBgn0264753	J031	TRUE	OK	FALSE	8.967996653	12.16003294	0.000499051	0.096547593	0.029256886	0.60026771	1	2R	19319686	19325197	.	FBtr0334284;FBtr0334282	splice_site	1	-0.316348001	-0.158161255	8.706299256	9.592504496	1.76E-10
FBgn0264753:J032	FBgn0264753	J032	TRUE	OK	FALSE	20.24303563	97.51362161	0.072014316	0.074501625	0.072718144	0.522466857	1	2R	19319686	19325938	.	FBtr0334283	splice_site	1	0.265423747	0.13268812	15.67695633	25.72267187	1.76E-10
FBgn0264753:J033	FBgn0264753	J033	TRUE	OK	FALSE	15.729147	59.06721827	0.045083576	0.079533759	0.053769886	0.168431136	1	2R	19327405	19327850	.	FBtr0334283	splice_site	1	0.61026966	0.305094301	10.32656998	21.45594474	1.76E-10
FBgn0264753:J034	FBgn0264753	J034	TRUE	OK	FALSE	11.22527352	2.381184719	0.000593546	0.088588297	0.02608771	0.56321257	1	2R	19328059	19328185	.	FBtr0334283	splice_site	1	-0.275123435	-0.137548332	10.34154198	11.73315107	1.76E-10
FBgn0264753:J035	FBgn0264753	J035	TRUE	OK	FALSE	15.75234843	32.02018401	0.000410786	0.07950052	0.022087032	0.653096747	1	2R	19328318	19328532	.	FBtr0334283	splice_site	1	0.110277862	0.055131211	13.014622	19.19221391	1.76E-10
FBgn0264753:J036	FBgn0264753	J036	TRUE	OK	FALSE	69.21503027	703.3238747	0.062342073	0.062094991	0.062293366	0.687363751	1	2R	19329161	19330497	.	FBtr0334283	splice_site	1	-0.068491068	-0.03422358	59.69789342	78.2986957	1.76E-10
FBgn0264753:J037	FBgn0264753	J037	TRUE	OK	FALSE	7.215926761	35.11981954	0.394702956	0.106158095	0.306400553	0.770967599	1	2R	19330711	19346052	.	FBtr0334283	splice_site	1	0.268665806	0.134324432	5.578027513	9.206966208	1.76E-10
FBgn0264753:J039	FBgn0264753	J039	TRUE	OK	FALSE	25.98596853	66.4330661	0.019983583	0.07062636	0.031163298	0.218662377	1	2R	19349911	19356207	.	FBtr0334283	splice_site	1	-0.487702748	-0.243794948	25.89221406	25.51831548	1.76E-10
FBgn0004362:E001	FBgn0004362	E001	TRUE	OK	FALSE	180.5064425	519.8971324	0.013319196	0.038174648	0.018464455	0.546508049	1	2R	21701457	21702064	.	FBtr0345487	exonic_part	1	0.17390652	0.086862251	194.5166786	165.8175806	0.041596903
FBgn0004362:E002	FBgn0004362	E002	TRUE	OK	FALSE	22.80261949	130.073372	0.145572627	0.074354897	0.121491412	0.512197908	1	2R	21713355	21713387	.	FBtr0301410;FBtr0071708	exonic_part	1	0.396058828	0.198005511	22.83680224	22.90045958	0.041596903
FBgn0004362:E004	FBgn0004362	E004	TRUE	OK	FALSE	14.95465984	101.3148229	0.14788972	0.096087025	0.131405996	0.254622133	1	2R	21714135	21714166	.	FBtr0071709	exonic_part	1	1.017154203	0.508538286	11.50686614	17.70801552	0.041596903
FBgn0004362:E005	FBgn0004362	E005	TRUE	OK	FALSE	267.1902066	2941.274676	0.029897143	0.036477455	0.03149871	0.419452907	1	2R	21715405	21715617	.	FBtr0345487;FBtr0301410;FBtr0071708;FBtr0071709	exonic_part	1	0.237386453	0.118496716	285.1081194	250.2577371	0.041596903
FBgn0004362:E006	FBgn0004362	E006	TRUE	OK	FALSE	1284.712458	86827.27052	0.008528929	0.033678317	0.013319738	0.078774264	1	2R	21715691	21716367	.	FBtr0345487;FBtr0301410;FBtr0071708;FBtr0071709	exonic_part	1	-0.38426474	-0.1866598	1490.618904	1077.356434	0.041596903
FBgn0004362:E007	FBgn0004362	E007	TRUE	OK	FALSE	199.2264561	1010.166659	0.014129826	0.037683092	0.019468551	0.131257477	1	2R	21716367	21716727	.	FBtr0071708;FBtr0071709	exonic_part	1	0.408565526	0.20404162	200.932496	197.4038281	0.041596903
FBgn0004362:J009	FBgn0004362	J009	TRUE	OK	FALSE	18.91308539	128.5237043	0.209954107	0.075734671	0.173643608	0.959314277	1	2R	21713387	21715405	.	FBtr0071708	splice_site	1	0.069192281	0.034592725	21.0053083	16.85070308	0.041596903
FBgn0004362:J011	FBgn0004362	J011	TRUE	OK	FALSE	13.43881687	105.5893131	0.238875702	0.083379802	0.19692072	0.458137249	1	2R	21714166	21715405	.	FBtr0071709	splice_site	1	0.987634355	0.493783349	10.45243346	15.7736544	0.041596903
FBgn0004362:J012	FBgn0004362	J012	TRUE	OK	FALSE	169.1729576	1051.695485	0.015936316	0.059064814	0.022027739	0.653404668	1	2R	21715617	21715691	.	FBtr0345487;FBtr0301410;FBtr0071708;FBtr0071709	splice_site	1	0.12246366	0.061172161	185.547056	153.1636626	0.041596903
FBgn0052479:E001	FBgn0052479	E001	TRUE	OK	FALSE	83.51802095	905.431417	0.054619811	0.044249753	0.051596998	0.786633213	1	3L	871898	872233	.	FBtr0072589	exonic_part	1	0.075135951	0.037553522	80.82378884	86.59077606	4.38E-05
FBgn0052479:E002	FBgn0052479	E002	TRUE	OK	FALSE	5.645436298	13.65538055	0.082493737	0.200209909	0.121741379	0.491602076	1	3L	872910	872979	.	FBtr0333267	exonic_part	1	-0.701082461	-0.350532223	7.2705927	4.570181366	4.38E-05
FBgn0052479:E003	FBgn0052479	E003	TRUE	OK	FALSE	279.1770352	4012.691519	0.021937256	0.036325711	0.02530272	0.851942935	1	3L	873307	873875	.	FBtr0072589;FBtr0333267	exonic_part	1	-0.099321896	-0.049589521	285.5725272	274.3041705	4.38E-05
FBgn0052479:E004	FBgn0052479	E004	TRUE	OK	FALSE	443.6168137	5533.090451	0.005808757	0.035071917	0.010772417	0.316701158	1	3L	873990	874881	.	FBtr0072589;FBtr0333267	exonic_part	1	0.191206172	0.095361961	416.793561	469.5699851	4.38E-05
FBgn0052479:E005	FBgn0052479	E005	TRUE	OK	FALSE	80.70712507	343.1948809	0.013920725	0.044643538	0.02101136	0.955383023	1	3L	874949	875199	.	FBtr0072589;FBtr0333267	exonic_part	1	-0.038954323	-0.019469896	81.52756235	80.95674921	4.38E-05
FBgn0052479:E007	FBgn0052479	E007	TRUE	OK	FALSE	455.788144	1182.563464	0.004165338	0.035015075	0.009094429	0.378698223	1	3L	888296	890175	.	FBtr0072589;FBtr0333267;FBtr0333266	exonic_part	1	-0.152456719	-0.076028497	470.5399595	442.1375427	4.38E-05
FBgn0052479:E008	FBgn0052479	E008	TRUE	OK	FALSE	59.7841799	394.5415523	0.026567123	0.048738326	0.032537007	0.821990642	1	3L	890547	890803	.	FBtr0072589;FBtr0333267;FBtr0333266	exonic_part	1	0.069158359	0.034569787	57.88730708	61.80346649	4.38E-05
FBgn0052479:E009	FBgn0052479	E009	TRUE	OK	FALSE	53.52931488	306.8624574	0.030494421	0.050583965	0.035836022	0.920510621	1	3L	890864	890948	.	FBtr0072589;FBtr0333267;FBtr0333266	exonic_part	1	-0.029132165	-0.014562574	53.23502118	53.21643727	4.38E-05
FBgn0052479:E010	FBgn0052479	E010	TRUE	OK	FALSE	51.30254319	153.7221137	0.015779938	0.051349653	0.02506972	0.635344478	1	3L	891006	891174	.	FBtr0072589;FBtr0333267;FBtr0333266	exonic_part	1	-0.163423571	-0.081692966	53.30041509	48.65905734	4.38E-05
FBgn0052479:E011	FBgn0052479	E011	TRUE	OK	FALSE	79.14109008	258.8075493	0.022279121	0.044875061	0.02840234	0.268013713	1	3L	891547	891776	.	FBtr0072589;FBtr0333267;FBtr0333266	exonic_part	1	-0.353170541	-0.176521104	87.9507775	70.97125413	4.38E-05
FBgn0052479:E012	FBgn0052479	E012	TRUE	OK	FALSE	307.6834785	1181.143222	0.013388517	0.036012335	0.018108313	0.51629616	1	3L	891834	893520	.	FBtr0072589;FBtr0333267;FBtr0333266	exonic_part	1	-0.156600349	-0.078173864	319.6533969	297.6223609	4.38E-05
FBgn0052479:E013	FBgn0052479	E013	TRUE	OK	FALSE	315.6808725	1387.246508	0.006636791	0.035934584	0.012124238	0.100192101	1	3L	893520	895313	.	FBtr0333267	exonic_part	1	0.321485185	0.160477354	282.9803748	347.4890227	4.38E-05
FBgn0052479:J014	FBgn0052479	J014	TRUE	OK	FALSE	22.97363428	139.8209123	0.257412158	0.072417447	0.198455799	0.646057782	1	3L	872233	873307	.	FBtr0072589	splice_site	1	0.070747744	0.035370202	22.50278576	24.10033595	4.38E-05
FBgn0052479:J016	FBgn0052479	J016	TRUE	OK	FALSE	52.89334005	456.8609603	0.092321255	0.063677499	0.085165667	0.218950578	1	3L	873875	873990	.	FBtr0072589;FBtr0333267	splice_site	1	0.457085604	0.228488101	44.72062262	62.06730453	4.38E-05
FBgn0052479:J017	FBgn0052479	J017	TRUE	OK	FALSE	45.05737656	279.0948651	0.038031769	0.064844598	0.044408958	0.058798647	1	3L	874881	874949	.	FBtr0072589;FBtr0333267	splice_site	1	0.644604149	0.322236902	35.44120919	55.90232225	4.38E-05
FBgn0052479:J020	FBgn0052479	J020	TRUE	OK	FALSE	11.38258273	31.1980608	0.064429665	0.08815128	0.071639009	0.865479483	1	3L	890175	890547	.	FBtr0072589;FBtr0333267;FBtr0333266	splice_site	1	0.148031481	0.074012005	10.72061115	12.11290162	4.38E-05
FBgn0052479:J021	FBgn0052479	J021	TRUE	OK	FALSE	36.34087027	114.8410639	0.014348263	0.06673417	0.024720769	0.823508893	1	3L	890803	890864	.	FBtr0072589;FBtr0333267;FBtr0333266	splice_site	1	-0.107392408	-0.05368744	37.38273186	35.41354888	4.38E-05
FBgn0052479:J022	FBgn0052479	J022	TRUE	OK	FALSE	27.22019732	68.4757409	0.016322231	0.070006993	0.027682803	0.618621581	1	3L	890948	891006	.	FBtr0072589;FBtr0333267;FBtr0333266	splice_site	1	0.163357942	0.081669184	25.12819588	28.64554588	4.38E-05
FBgn0052479:J023	FBgn0052479	J023	TRUE	OK	FALSE	28.02699639	85.37766803	0.037380386	0.069631606	0.044763303	0.2880403	1	3L	891174	891547	.	FBtr0072589;FBtr0333267;FBtr0333266	splice_site	1	-0.45430211	-0.227123	31.85383857	23.81733003	4.38E-05
FBgn0052479:J024	FBgn0052479	J024	TRUE	OK	FALSE	41.08524444	226.6030057	0.143560781	0.065606246	0.122775698	0.357113781	1	3L	891776	891834	.	FBtr0072589;FBtr0333267;FBtr0333266	splice_site	1	-0.449306301	-0.224611743	47.05546271	35.42338698	4.38E-05
FBgn0002183:E001	FBgn0002183	E001	TRUE	OK	FALSE	115.6037909	5784.042243	0.04442154	0.041111651	0.043460467	0.069468758	1	3L	1871573	1871917	.	FBtr0072865;FBtr0072864	exonic_part	1	-0.781904854	-0.389977763	167.8112564	62.09445391	0.001381941
FBgn0002183:E003	FBgn0002183	E003	TRUE	OK	FALSE	84.70198866	967.9708792	0.042016191	0.04409171	0.042604383	0.084894039	1	3L	1872581	1872735	.	FBtr0072865;FBtr0072864	exonic_part	1	0.592814458	0.295832795	95.14719496	74.4861908	0.001381941
FBgn0002183:E004	FBgn0002183	E004	TRUE	OK	FALSE	84.00218825	1078.225292	0.018863421	0.044184585	0.025855763	0.972990574	1	3L	1872799	1873062	.	FBtr0072865;FBtr0072864	exonic_part	1	-0.006892573	-0.003440005	108.0662134	60.39635032	0.001381941
FBgn0002183:E005	FBgn0002183	E005	TRUE	OK	FALSE	67.76415366	960.8867727	0.081963088	0.046878287	0.070975951	0.602475243	1	3L	1873116	1873983	.	FBtr0072865;FBtr0072864	exonic_part	1	0.248477813	0.124057907	82.95768865	53.91507768	0.001381941
FBgn0002183:E006	FBgn0002183	E006	TRUE	OK	FALSE	171.3879823	3959.619959	0.004246884	0.038452975	0.011760059	0.870832299	1	3L	1874040	1875218	.	FBtr0072865;FBtr0072864	exonic_part	1	0.054808273	0.027273266	216.738484	125.4224804	0.001381941
FBgn0002183:E007	FBgn0002183	E007	TRUE	OK	FALSE	51.25072181	295.3485573	0.026172396	0.051368264	0.033715169	0.339051384	1	3L	1875286	1875586	.	FBtr0072865;FBtr0072864	exonic_part	1	0.409464263	0.204514383	59.49411693	43.15577523	0.001381941
FBgn0002183:E008	FBgn0002183	E008	TRUE	OK	FALSE	26.0320096	103.037142	0.055366057	0.069217598	0.059961302	0.267487728	1	3L	1875651	1875915	.	FBtr0072865;FBtr0072864	exonic_part	1	0.484524585	0.242136101	29.94900341	23.03411355	0.001381941
FBgn0002183:E009	FBgn0002183	E009	TRUE	OK	FALSE	18.4394092	99.02252589	0.322939901	0.084153884	0.231511189	0.302678288	1	3L	1876109	1876312	.	FBtr0072865;FBtr0072864	exonic_part	1	0.741748515	0.370737498	19.60473624	17.99473622	0.001381941
FBgn0002183:J011	FBgn0002183	J011	TRUE	OK	FALSE	22.98850673	252.0948279	0.140825171	0.072407451	0.123314289	0.758969781	1	3L	1871917	1872581	.	FBtr0072865	splice_site	1	0.06553514	0.032753292	29.12407307	17.03497067	0.001381941
FBgn0002183:J013	FBgn0002183	J013	TRUE	OK	FALSE	40.89320921	229.9637225	0.018504255	0.065646818	0.029136971	0.842903911	1	3L	1872735	1872799	.	FBtr0072865;FBtr0072864	splice_site	1	0.080253269	0.040094464	51.25851318	30.24124513	0.001381941
FBgn0002183:J014	FBgn0002183	J014	TRUE	OK	FALSE	18.41966066	103.0941883	0.037356928	0.07623743	0.047300387	0.949795683	1	3L	1873062	1873116	.	FBtr0072865;FBtr0072864	splice_site	1	-0.058886752	-0.029433056	24.65325367	13.30167708	0.001381941
FBgn0002183:J015	FBgn0002183	J015	TRUE	OK	FALSE	10.50674474	40.13360359	0.077380746	0.090750822	0.081532721	0.63102896	1	3L	1873983	1874040	.	FBtr0072865;FBtr0072864	splice_site	1	-0.254650982	-0.127300929	14.7404628	6.96015858	0.001381941
FBgn0002183:J016	FBgn0002183	J016	TRUE	OK	FALSE	17.80205084	101.4147721	0.105571771	0.076905996	0.098380058	0.349820545	1	3L	1875218	1875286	.	FBtr0072865;FBtr0072864	splice_site	1	0.640744424	0.320261825	18.99864972	16.38495356	0.001381941
FBgn0002183:J017	FBgn0002183	J017	TRUE	OK	FALSE	16.7666042	34.49954875	0.01862704	0.078137384	0.034749147	0.564914484	1	3L	1875586	1875651	.	FBtr0072865;FBtr0072864	splice_site	1	0.250026718	0.124973129	20.44969904	13.55240195	0.001381941
FBgn0002183:J018	FBgn0002183	J018	TRUE	OK	FALSE	8.136088199	15.60849801	0.102776721	0.100594718	0.102021886	0.131010844	1	3L	1875915	1876109	.	FBtr0072865;FBtr0072864	splice_site	1	1.006061967	0.502947881	8.093799396	8.998621107	0.001381941
FBgn0262593:E001	FBgn0262593	E001	TRUE	OK	FALSE	52.09770678	798.3907126	0.153890373	0.051068718	0.121236972	0.664760985	1	3L	2895016	2895094	.	FBtr0333899	exonic_part	1	0.396490293	0.198221755	44.96276531	58.14795883	0.000980663
FBgn0262593:E002	FBgn0262593	E002	TRUE	OK	FALSE	18.47565545	28.94072074	0.017194215	0.084053417	0.038106979	0.821264903	1	3L	2895119	2895182	.	FBtr0305202;FBtr0305203;FBtr0305201;FBtr0333898	exonic_part	1	-0.111691806	-0.055843561	19.24636429	17.57371068	0.000980663
FBgn0262593:E003	FBgn0262593	E003	TRUE	OK	FALSE	14.20323732	53.5529325	0.109494332	0.099427646	0.105390834	0.153239584	1	3L	2895182	2895284	.	FBtr0305203;FBtr0305201;FBtr0333898	exonic_part	1	0.743985115	0.371980414	11.04285199	18.20258301	0.000980663
FBgn0262593:E004	FBgn0262593	E004	TRUE	OK	FALSE	50.25323656	473.0280714	0.123484779	0.051733985	0.100872335	0.730327276	1	3L	2896742	2896787	.	FBtr0305206;FBtr0305207;FBtr0305209;FBtr0305208;FBtr0305205	exonic_part	1	-0.091936384	-0.04596291	51.92964594	48.08529082	0.000980663
FBgn0262593:E005	FBgn0262593	E005	TRUE	OK	FALSE	257.6738185	3720.391286	0.026373874	0.036607978	0.028764872	0.753035747	1	3L	2897243	2897429	.	FBtr0305202;FBtr0305206;FBtr0305207;FBtr0305203;FBtr0305209;FBtr0305208;FBtr0333898;FBtr0305201;FBtr0305205;FBtr0333899	exonic_part	1	0.06180575	0.030883486	254.4101033	261.0664761	0.000980663
FBgn0262593:E006	FBgn0262593	E006	TRUE	OK	FALSE	501.5248957	7740.277427	0.004152278	0.034826138	0.009092269	0.754574776	1	3L	2923555	2923923	.	FBtr0305202;FBtr0305206;FBtr0305207;FBtr0305203;FBtr0305209;FBtr0305208;FBtr0333898;FBtr0305201;FBtr0305205;FBtr0333899	exonic_part	1	0.050096864	0.025015422	499.7608953	508.1437171	0.000980663
FBgn0262593:E007	FBgn0262593	E007	TRUE	OK	FALSE	114.3773573	495.2633525	0.016515798	0.041199238	0.022593478	0.840117098	1	3L	2924074	2924077	.	FBtr0305202;FBtr0305206;FBtr0305207;FBtr0305203;FBtr0305209;FBtr0305208;FBtr0333898;FBtr0305201;FBtr0305205	exonic_part	1	-0.083973757	-0.041975569	119.2665656	111.1504993	0.000980663
FBgn0262593:E008	FBgn0262593	E008	TRUE	OK	FALSE	363.0697424	5861.5317	0.018434837	0.035544153	0.02216421	0.996358853	1	3L	2924077	2925476	.	FBtr0305202;FBtr0305206;FBtr0305207;FBtr0305203;FBtr0305209;FBtr0305208;FBtr0333898;FBtr0305201;FBtr0305205;FBtr0333899	exonic_part	1	-0.01478657	-0.007386524	368.6711716	360.2403515	0.000980663
FBgn0262593:E009	FBgn0262593	E009	TRUE	OK	FALSE	311.9472834	7920.26615	0.046508545	0.035970386	0.04368782	0.645676114	1	3L	2940780	2941624	.	FBtr0305202;FBtr0305206;FBtr0305207;FBtr0305203;FBtr0305209;FBtr0305208;FBtr0333898;FBtr0305201;FBtr0305205;FBtr0333899	exonic_part	1	0.122469456	0.061187322	303.1633067	323.1442025	0.000980663
FBgn0262593:E010	FBgn0262593	E010	TRUE	OK	FALSE	227.7208326	6083.56436	0.053443491	0.037090008	0.049059348	0.381335302	1	3L	2942565	2942655	.	FBtr0305202;FBtr0333898	exonic_part	1	-0.400422869	-0.200102502	257.6828661	195.9069601	0.000980663
FBgn0262593:E011	FBgn0262593	E011	TRUE	OK	FALSE	916.0755146	22746.01524	0.011931732	0.033974097	0.015950487	0.295491716	1	3L	2944022	2946408	.	FBtr0305207	exonic_part	1	-0.221291248	-0.110342586	974.7193536	857.1074121	0.000980663
FBgn0262593:E012	FBgn0262593	E012	TRUE	OK	FALSE	65.35110235	312.2906907	0.051636867	0.047392829	0.050399022	0.939551597	1	3L	2947801	2947876	.	FBtr0333899;FBtr0305206;FBtr0305208;FBtr0305209	exonic_part	1	0.061000646	0.030495767	63.80712403	65.6133056	0.000980663
FBgn0262593:E013	FBgn0262593	E013	TRUE	OK	FALSE	133.8886783	340.2659336	0.016810722	0.039996116	0.022072397	0.883508716	1	3L	2947876	2948013	.	FBtr0305202;FBtr0305206;FBtr0305203;FBtr0305209;FBtr0305208;FBtr0333898;FBtr0305201;FBtr0305205;FBtr0333899	exonic_part	1	0.043516809	0.021751591	132.110172	134.2202895	0.000980663
FBgn0262593:E014	FBgn0262593	E014	TRUE	OK	FALSE	121.103006	1329.917366	0.05201523	0.040740731	0.048714466	0.255434395	1	3L	2948478	2948892	.	FBtr0305202;FBtr0305206;FBtr0305203;FBtr0305209;FBtr0305208;FBtr0333898;FBtr0305201;FBtr0305205;FBtr0333899	exonic_part	1	0.393247285	0.196567627	106.9555419	137.2950378	0.000980663
FBgn0262593:E015	FBgn0262593	E015	TRUE	OK	FALSE	55.44454669	475.1314407	0.136751982	0.0499746	0.107608994	0.477632398	1	3L	2951993	2952107	.	FBtr0305202;FBtr0305206;FBtr0305203;FBtr0305209;FBtr0333898;FBtr0305201;FBtr0305205;FBtr0333899	exonic_part	1	0.300478628	0.150220084	50.43614635	61.05597912	0.000980663
FBgn0262593:E016	FBgn0262593	E016	TRUE	OK	FALSE	35.67893181	116.7598454	0.021682689	0.059409698	0.032061914	0.058561701	1	3L	2952652	2952810	.	FBtr0305203	exonic_part	1	0.701171222	0.350557185	27.74748838	44.29617957	0.000980663
FBgn0262593:E018	FBgn0262593	E018	TRUE	OK	FALSE	335.4461645	5611.055793	0.018217131	0.03575833	0.022054193	0.506400722	1	3L	2954684	2955846	.	FBtr0333899;FBtr0333898;FBtr0305206;FBtr0305205	exonic_part	1	0.147808755	0.07384247	323.2864501	349.9454005	0.000980663
FBgn0262593:E019	FBgn0262593	E019	TRUE	OK	FALSE	286.4548008	1269.22901	0.003322992	0.036239776	0.008842128	0.856589267	1	3L	2955911	2956105	.	FBtr0333899;FBtr0333898;FBtr0305206;FBtr0305205	exonic_part	1	-0.024762966	-0.012372792	290.1693781	282.0307696	0.000980663
FBgn0262593:E020	FBgn0262593	E020	TRUE	OK	FALSE	370.1237452	2134.915189	1.74E-05	0.035494584	0.005237966	0.436121346	1	3L	2956165	2956436	.	FBtr0333899;FBtr0333898;FBtr0305206;FBtr0305205	exonic_part	1	0.110277205	0.055087022	361.8486369	382.59806	0.000980663
FBgn0262593:E021	FBgn0262593	E021	TRUE	OK	FALSE	9.024050902	10.7071988	0.002535021	0.137585104	0.049673816	0.364189543	1	3L	2956820	2956873	.	FBtr0305205	exonic_part	1	0.557736759	0.278862674	7.423385591	10.76953547	0.000980663
FBgn0262593:E022	FBgn0262593	E022	TRUE	OK	FALSE	478.7267733	3119.707687	0.000317858	0.034915804	0.005053967	0.673736784	1	3L	2957330	2959579	.	FBtr0333899;FBtr0333898;FBtr0305206;FBtr0305205	exonic_part	1	-0.043316645	-0.021631354	488.9484981	470.5563761	0.000980663
FBgn0262593:J023	FBgn0262593	J023	TRUE	OK	FALSE	7.762102555	27.78406417	0.166003459	0.102696764	0.147955041	0.240240226	1	3L	2895094	2897243	.	FBtr0333899	splice_site	1	0.92512772	0.462556276	5.184549559	9.697640849	0.000980663
FBgn0262593:J024	FBgn0262593	J024	TRUE	OK	FALSE	9.522163421	12.54812893	0.000281781	0.094244075	0.025496888	0.118878332	1	3L	2895182	2897243	.	FBtr0305202	splice_site	1	-0.745567669	-0.372775919	12.0304664	7.08691907	0.000980663
FBgn0262593:J025	FBgn0262593	J025	TRUE	OK	FALSE	5.21458814	12.85721412	0.137351727	0.125037602	0.133407706	0.448214611	1	3L	2895284	2897243	.	FBtr0305203;FBtr0333898;FBtr0305201	splice_site	1	0.413847138	0.206920994	4.762647647	6.255076164	0.000980663
FBgn0262593:J026	FBgn0262593	J026	TRUE	OK	FALSE	28.16572504	442.1211018	0.428029575	0.069569225	0.331499229	0.3696585	1	3L	2896787	2897243	.	FBtr0305206;FBtr0305207;FBtr0305209;FBtr0305208;FBtr0305205	splice_site	1	-0.219206888	-0.109596464	30.22435234	25.63423242	0.000980663
FBgn0262593:J027	FBgn0262593	J027	TRUE	OK	FALSE	126.8925258	438.4356886	0.003848743	0.059763938	0.010946616	0.618919038	1	3L	2897429	2923555	.	FBtr0305202;FBtr0305206;FBtr0305207;FBtr0305203;FBtr0305209;FBtr0305208;FBtr0333898;FBtr0305201;FBtr0305205;FBtr0333899	splice_site	1	0.085513845	0.042744093	125.09588	130.6457409	0.000980663
FBgn0262593:J028	FBgn0262593	J028	TRUE	OK	FALSE	111.1794727	492.8073047	0.013675479	0.060159289	0.020714074	0.732382176	1	3L	2923923	2924074	.	FBtr0305202;FBtr0305206;FBtr0305207;FBtr0305203;FBtr0305209;FBtr0305208;FBtr0333898;FBtr0305201;FBtr0305205	splice_site	1	-0.118430224	-0.059199619	117.2847762	106.7979356	0.000980663
FBgn0262593:J029	FBgn0262593	J029	TRUE	OK	FALSE	5.39632653	21.69946139	0.236491551	0.122745095	0.203963251	0.651906114	1	3L	2923923	2924077	.	FBtr0333899	splice_site	1	0.344179268	0.172087419	5.051439428	6.322440677	0.000980663
FBgn0262593:J030	FBgn0262593	J030	TRUE	OK	FALSE	14.94440212	8.455493096	0.000160999	0.080718783	0.018669926	0.550441155	1	3L	2925476	2940780	.	FBtr0305202;FBtr0305206;FBtr0305207;FBtr0305203;FBtr0305209;FBtr0305208;FBtr0333898;FBtr0305201;FBtr0305205;FBtr0333899	splice_site	1	0.251105306	0.125548291	14.06682811	16.50414459	0.000980663
FBgn0262593:J031	FBgn0262593	J031	TRUE	OK	FALSE	9.544535253	10.64219336	0.019685245	0.094156699	0.04112413	0.115925992	1	3L	2941624	2942565	.	FBtr0305202;FBtr0333898	splice_site	1	-0.808282433	-0.404132788	12.05240886	6.797884512	0.000980663
FBgn0262593:J032	FBgn0262593	J032	TRUE	OK	FALSE	30.11730358	129.7060397	0.051058621	0.068752584	0.055376232	0.746007359	1	3L	2941624	2944022	.	FBtr0305207	splice_site	1	-0.213311259	-0.106648137	33.25799764	28.3241748	0.000980663
FBgn0262593:J033	FBgn0262593	J033	TRUE	OK	FALSE	10.66794768	24.10047079	0.114611982	0.09024031	0.108309121	0.344606156	1	3L	2941624	2947801	.	FBtr0333899;FBtr0305206;FBtr0305208;FBtr0305209	splice_site	1	0.558413952	0.279200226	8.767570154	12.71870635	0.000980663
FBgn0262593:J034	FBgn0262593	J034	TRUE	OK	FALSE	35.8081288	60.68282925	0.000433349	0.066879489	0.014692516	0.353344001	1	3L	2941624	2947876	.	FBtr0305203;FBtr0305201;FBtr0305205	splice_site	1	0.299451143	0.149713253	32.57669157	39.48740971	0.000980663
FBgn0262593:J036	FBgn0262593	J036	TRUE	OK	FALSE	34.06153603	57.32098016	0.025141604	0.067387798	0.03332949	0.638405006	1	3L	2948013	2948478	.	FBtr0305202;FBtr0305206;FBtr0305203;FBtr0305209;FBtr0305208;FBtr0333898;FBtr0305201;FBtr0305205;FBtr0333899	splice_site	1	-0.121011718	-0.060501123	35.87611398	32.57399326	0.000980663
FBgn0262593:J037	FBgn0262593	J037	TRUE	OK	FALSE	23.58495125	186.9685124	0.33041535	0.072016964	0.242114678	0.223570442	1	3L	2948892	2951993	.	FBtr0305202;FBtr0305206;FBtr0305203;FBtr0305209;FBtr0333898;FBtr0305201;FBtr0305205;FBtr0333899	splice_site	1	0.815775301	0.407866039	17.41400819	30.12087609	0.000980663
FBgn0262593:J039	FBgn0262593	J039	TRUE	OK	FALSE	8.992430102	17.44251738	0.11275587	0.096440047	0.108239282	0.618427786	1	3L	2952107	2952652	.	FBtr0305203	splice_site	1	0.264848151	0.132421313	8.419927274	9.972275361	0.000980663
FBgn0262593:J041	FBgn0262593	J041	TRUE	OK	FALSE	26.73985147	145.4958698	0.130563829	0.070241247	0.114847816	0.647827275	1	3L	2952107	2954684	.	FBtr0333899;FBtr0333898;FBtr0305206;FBtr0305205	splice_site	1	0.228404496	0.114195233	25.00359657	28.85127462	0.000980663
FBgn0262593:J043	FBgn0262593	J043	TRUE	OK	FALSE	67.68210462	129.9238816	0.008951689	0.062211144	0.017380884	0.590501009	1	3L	2955846	2955911	.	FBtr0333899;FBtr0333898;FBtr0305206;FBtr0305205	splice_site	1	0.154686297	0.077330905	65.44190789	71.71834232	0.000980663
FBgn0262593:J044	FBgn0262593	J044	TRUE	OK	FALSE	226.6271966	1985.860918	0.016788808	0.058532875	0.022158228	0.906653491	1	3L	2956105	2956165	.	FBtr0333899;FBtr0333898;FBtr0305206;FBtr0305205	splice_site	1	-0.049182738	-0.024577967	230.9841529	220.81877	0.000980663
FBgn0262593:J046	FBgn0262593	J046	TRUE	OK	FALSE	78.25964364	1269.179668	0.338984879	0.061502293	0.260662678	0.29216388	1	3L	2956436	2957330	.	FBtr0333899;FBtr0333898;FBtr0305206	splice_site	1	0.517213247	0.258559976	65.43625779	91.66340488	0.000980663
FBgn0262593:N048	FBgn0262593	N048	TRUE	OK	FALSE	37.47527853	399.3408152	0.170917229	0.066438498	0.145970408	0.87658999	1	3L	2895059	2897243	.	UNKNOWN_TX	novel_splice_site	1	0.243443135	0.121711269	34.16285315	39.81923254	0.000980663
FBgn0001258:E002	FBgn0001258	E002	TRUE	OK	FALSE	93.89424036	370.8739101	1.00E-08	0.04300028	0.018415185	0.957354706	1	3L	6259491	6259910	.	FBtr0332065;FBtr0332066;FBtr0077008;FBtr0332067	exonic_part	1	0.018169659	0.008992078	98.70837316	90.36306709	0.000211673
FBgn0001258:E003	FBgn0001258	E003	TRUE	OK	FALSE	74.35926636	1009.560912	0.15521247	0.045642357	0.114477676	0.218535865	1	3L	6259980	6260436	.	FBtr0332065;FBtr0332066;FBtr0077008;FBtr0332067	exonic_part	1	0.593271424	0.294657983	69.37659365	80.46248451	0.000211673
FBgn0001258:E004	FBgn0001258	E004	TRUE	OK	FALSE	35.74978845	118.3555609	0.000130007	0.059357241	0.018867144	0.156659801	1	3L	6260504	6260884	.	FBtr0332065;FBtr0332066;FBtr0077008;FBtr0332067	exonic_part	1	-0.474135353	-0.236533111	42.80392776	30.18123118	0.000211673
FBgn0001258:E007	FBgn0001258	E007	TRUE	OK	FALSE	7.364219142	6.801756012	0.004080641	0.16117047	0.065473072	0.809953193	1	3L	6262558	6262694	.	FBtr0332065;FBtr0077008	exonic_part	1	0.101241434	0.05060159	7.313675053	7.213512613	0.000211673
FBgn0001258:J008	FBgn0001258	J008	TRUE	OK	FALSE	25.86848243	91.34859678	0.001177461	0.070688398	0.025421697	0.231288003	1	3L	6259910	6259980	.	FBtr0332065;FBtr0332066;FBtr0077008;FBtr0332067	splice_site	1	0.350549173	0.175000038	25.22963643	28.26777426	0.000211673
FBgn0001258:J009	FBgn0001258	J009	TRUE	OK	FALSE	12.05771816	37.79925835	0.05268113	0.086405187	0.063663039	0.353737285	1	3L	6260436	6260504	.	FBtr0332065;FBtr0332066;FBtr0077008;FBtr0332067	splice_site	1	0.457663146	0.228677246	11.27150174	13.93666181	0.000211673
FBgn0052369:E001	FBgn0052369	E001	TRUE	OK	FALSE	154.0536825	3577.644719	0.019921042	0.03907293	0.024765947	0.791559712	1	3L	7777104	7777851	.	FBtr0304992	exonic_part	1	0.015886819	0.007933108	106.615207	203.1215945	1.03E-10
FBgn0052369:E005	FBgn0052369	E005	TRUE	OK	FALSE	30.15551947	61.14915312	0.021133121	0.064257397	0.033168721	0.038831705	1	3L	7780735	7780873	.	FBtr0304992;FBtr0076783	exonic_part	1	-0.783679083	-0.391743282	29.14296206	32.51343812	1.03E-10
FBgn0052369:E006	FBgn0052369	E006	TRUE	OK	FALSE	17.4440197	68.98658373	0.121778205	0.087076059	0.107825928	0.243595082	1	3L	7780931	7781050	.	FBtr0304992;FBtr0076783	exonic_part	1	-0.942094981	-0.470980741	17.90790684	17.82008633	1.03E-10
FBgn0052369:E008	FBgn0052369	E008	TRUE	OK	FALSE	55.22608223	204.8349069	0.019624203	0.050041973	0.028221244	0.161427885	1	3L	7804675	7804707	.	FBtr0304992	exonic_part	1	-0.437751918	-0.21877969	45.63809501	64.75700323	1.03E-10
FBgn0052369:J011	FBgn0052369	J011	TRUE	OK	FALSE	11.15816652	17.49428246	0.002284246	0.088778475	0.029311926	0.3869345	1	3L	7779744	7779853	.	FBtr0304992;FBtr0076783	splice_site	1	-0.459454698	-0.229707314	9.55551057	13.17714353	1.03E-10
FBgn0052369:J013	FBgn0052369	J013	TRUE	OK	FALSE	8.705305722	19.05272707	0.040962858	0.097741988	0.059160745	0.187002459	1	3L	7780873	7780931	.	FBtr0304992;FBtr0076783	splice_site	1	-0.845148538	-0.422544381	8.774049716	9.281013381	1.03E-10
FBgn0052369:J014	FBgn0052369	J014	TRUE	OK	FALSE	8.708347729	32.03220292	0.161850261	0.097727744	0.141976054	0.17530801	1	3L	7781050	7803268	.	FBtr0304992;FBtr0076783	splice_site	1	-1.22775141	-0.613832301	9.839524811	8.005303641	1.03E-10
FBgn0035976:E001	FBgn0035976	E001	TRUE	OK	FALSE	10.32038186	24.91095976	0.015104822	0.12444117	0.052679496	0.560657172	1	3L	9338809	9338866	.	FBtr0300290	exonic_part	1	0.344878185	0.172414767	7.144423973	12.73124057	0.026599318
FBgn0035976:E002	FBgn0035976	E002	TRUE	OK	FALSE	6.954151933	10.77487913	0.040319316	0.168731673	0.085177367	0.360429417	1	3L	9340437	9340453	.	FBtr0089492;FBtr0346814;FBtr0089491;FBtr0301773;FBtr0089490	exonic_part	1	-0.577591802	-0.288766892	6.982640184	6.616600799	0.026599318
FBgn0035976:E003	FBgn0035976	E003	TRUE	OK	FALSE	40.35099261	242.384263	0.040591174	0.056345272	0.045217096	0.813679782	1	3L	9340453	9340501	.	FBtr0089492;FBtr0308349;FBtr0346814;FBtr0089491;FBtr0301773;FBtr0089490	exonic_part	1	-0.103225432	-0.051581145	34.23714528	45.11876915	0.026599318
FBgn0035976:E004	FBgn0035976	E004	TRUE	OK	FALSE	50.34578591	371.2232089	0.051728742	0.051699442	0.05169714	0.323665695	1	3L	9340501	9340589	.	FBtr0089492;FBtr0346814;FBtr0089491;FBtr0301773;FBtr0089490	exonic_part	1	-0.396537498	-0.198112358	47.34532901	51.87007164	0.026599318
FBgn0035976:E007	FBgn0035976	E007	TRUE	OK	FALSE	89.96019351	626.0854158	0.024605282	0.043440082	0.030204406	0.592230509	1	3L	9344899	9345067	.	FBtr0300290;FBtr0089492;FBtr0308349;FBtr0346814;FBtr0089491;FBtr0301773;FBtr0089490;FBtr0300291	exonic_part	1	0.166042055	0.082895975	70.88977746	109.9359332	0.026599318
FBgn0035976:E008	FBgn0035976	E008	TRUE	OK	FALSE	16.97530845	11.46336699	0.019280686	0.088570738	0.041369028	0.310300913	1	3L	9345067	9345124	.	FBtr0089491;FBtr0308349	exonic_part	1	-0.444064727	-0.221974992	16.8492379	17.60547478	0.026599318
FBgn0035976:E009	FBgn0035976	E009	TRUE	OK	FALSE	44.10157659	658.0303315	0.333358058	0.054355069	0.211515074	0.127258567	1	3L	9345608	9345760	.	FBtr0300290;FBtr0089490;FBtr0300291	exonic_part	1	0.963588017	0.481490191	24.52758799	64.23503724	0.026599318
FBgn0035976:E010	FBgn0035976	E010	TRUE	OK	FALSE	99.14075043	718.4659736	0.005498018	0.042468066	0.014475424	0.451695624	1	3L	9345827	9346266	.	FBtr0300290;FBtr0089490;FBtr0300291	exonic_part	1	0.163524864	0.081625108	77.56024054	120.2725424	0.026599318
FBgn0035976:E011	FBgn0035976	E011	TRUE	OK	FALSE	7.715379309	16.50503117	0.176405343	0.155334298	0.167267361	0.908376052	1	3L	9346558	9346590	.	FBtr0301773	exonic_part	1	-0.076714594	-0.038352841	6.842252527	9.137160736	0.026599318
FBgn0035976:E012	FBgn0035976	E012	TRUE	OK	FALSE	41.62685996	151.2428034	0.038158998	0.055627999	0.043485823	0.854365424	1	3L	9346590	9346745	.	FBtr0089492;FBtr0301773	exonic_part	1	0.062671825	0.031315829	33.9763311	49.75857857	0.026599318
FBgn0035976:E013	FBgn0035976	E013	TRUE	OK	FALSE	60.20680127	251.7915581	0.019210014	0.048627453	0.02730823	0.595969215	1	3L	9346807	9347249	.	FBtr0089492;FBtr0301773	exonic_part	1	0.175678286	0.087756323	46.58743447	73.34883669	0.026599318
FBgn0035976:E015	FBgn0035976	E015	TRUE	OK	FALSE	65.66994589	442.8826863	0.015515082	0.047322673	0.024163309	0.40667149	1	3L	9347639	9348336	.	FBtr0089492;FBtr0346814;FBtr0089491;FBtr0308349	exonic_part	1	0.243708214	0.121727046	49.9955226	81.87072695	0.026599318
FBgn0035976:J018	FBgn0035976	J018	TRUE	OK	FALSE	39.92769795	185.3374501	0.032226027	0.065856719	0.039058151	0.238765792	1	3L	9340589	9342164	.	FBtr0089492;FBtr0346814;FBtr0089491;FBtr0301773;FBtr0089490	splice_site	1	-0.440608613	-0.220169416	38.05305025	40.32262378	0.026599318
FBgn0035976:J019	FBgn0035976	J019	TRUE	OK	FALSE	25.04559941	52.095596	0.061795598	0.071139233	0.06384983	0.385755334	1	3L	9343129	9344899	.	FBtr0300290;FBtr0089492;FBtr0308349;FBtr0346814;FBtr0089491;FBtr0301773;FBtr0089490	splice_site	1	-0.450492366	-0.225160099	24.58588084	25.65925633	0.026599318
FBgn0035976:J021	FBgn0035976	J021	TRUE	OK	FALSE	19.36996102	139.4350349	0.260962605	0.075291992	0.199332107	0.259227239	1	3L	9345067	9345608	.	FBtr0300290;FBtr0089490;FBtr0300291	splice_site	1	0.590905849	0.295371354	12.66406665	26.48967798	0.026599318
FBgn0035976:J025	FBgn0035976	J025	TRUE	OK	FALSE	5.320884187	10.60034373	0.18439659	0.123677738	0.163478046	0.311065168	1	3L	9345124	9347639	.	FBtr0089491;FBtr0308349	splice_site	1	-0.905775782	-0.452850431	6.392427487	4.833139622	0.026599318
FBgn0035976:J026	FBgn0035976	J026	TRUE	OK	FALSE	26.42920012	291.9416286	0.23072477	0.070397278	0.170975589	0.083942489	1	3L	9345760	9345827	.	FBtr0300290;FBtr0089490;FBtr0300291	splice_site	1	1.120561452	0.560079383	13.45664304	39.87051337	0.026599318
FBgn0035976:J027	FBgn0035976	J027	TRUE	OK	FALSE	20.24750586	44.91476117	0.007434617	0.074497753	0.0251862	0.382099413	1	3L	9346745	9346807	.	FBtr0089492;FBtr0301773	splice_site	1	0.345899744	0.172899529	14.5058352	25.79325547	0.026599318
FBgn0264489:E006	FBgn0264489	E006	TRUE	OK	FALSE	28.10537104	266.5433351	0.089127063	0.066541606	0.082330775	0.144094145	1	3L	9820073	9820279	.	FBtr0332830;FBtr0332819;FBtr0332825;FBtr0332822;FBtr0332824;FBtr0332821	exonic_part	1	-0.768062807	-0.383963166	38.9085494	16.12602096	0.011543391
FBgn0264489:E007	FBgn0264489	E007	TRUE	OK	FALSE	25.556781	98.76954726	0.001968086	0.069892119	0.02444902	0.245198716	1	3L	9820279	9820559	.	FBtr0332830;FBtr0332819;FBtr0332825;FBtr0332822;FBtr0332833;FBtr0332824;FBtr0332827;FBtr0332821;FBtr0332828;FBtr0332829	exonic_part	1	-0.421314914	-0.210622113	33.01305285	17.27835033	0.011543391
FBgn0264489:E008	FBgn0264489	E008	TRUE	OK	FALSE	24.67819541	96.11201214	0.128475454	0.07120756	0.109605436	0.195569757	1	3L	9821667	9821908	.	FBtr0332820;FBtr0332831;FBtr0332823	exonic_part	1	0.662053005	0.330968066	23.89025737	26.12720256	0.011543391
FBgn0264489:E009	FBgn0264489	E009	TRUE	OK	FALSE	46.94219528	176.26585	0.044777974	0.053059376	0.047016772	0.786260419	1	3L	9824545	9824640	.	FBtr0332830;FBtr0332819;FBtr0332825;FBtr0332822;FBtr0332833;FBtr0332824;FBtr0332827;FBtr0332821;FBtr0332823;FBtr0332828;FBtr0332820;FBtr0332831;FBtr0332829	exonic_part	1	0.092240953	0.046105123	54.233654	40.20910836	0.011543391
FBgn0264489:E011	FBgn0264489	E011	TRUE	OK	FALSE	21.69337457	139.882885	0.025555032	0.076472392	0.039830129	0.039604256	1	3L	9824820	9827895	.	FBtr0332830;FBtr0332831	exonic_part	1	-0.900131921	-0.450005197	30.99002022	11.70465843	0.011543391
FBgn0264489:E012	FBgn0264489	E012	TRUE	OK	FALSE	275.6317747	9317.323336	0.017760898	0.036369217	0.021971291	0.502002412	1	3L	9829421	9830069	.	FBtr0332832;FBtr0332834;FBtr0332835;FBtr0332826	exonic_part	1	0.122183602	0.060944896	317.4386212	235.9589912	0.011543391
FBgn0264489:E013	FBgn0264489	E013	TRUE	OK	FALSE	286.752942	8991.394904	0.010735868	0.036236349	0.015951399	0.477728127	1	3L	9830633	9830785	.	FBtr0332830;FBtr0332819;FBtr0332825;FBtr0332822;FBtr0332833;FBtr0332824;FBtr0332827;FBtr0332835;FBtr0332834;FBtr0332821;FBtr0332823;FBtr0332832;FBtr0332828;FBtr0332820;FBtr0332831;FBtr0332829;FBtr0332826	exonic_part	1	-0.166794018	-0.083191095	349.7249757	222.6744688	0.011543391
FBgn0264489:E014	FBgn0264489	E014	TRUE	OK	FALSE	198.2401201	5389.606432	0.069965812	0.037706674	0.060890924	0.758353336	1	3L	9830999	9831440	.	FBtr0332819;FBtr0332827;FBtr0332835;FBtr0332821;FBtr0332823;FBtr0332832;FBtr0332828;FBtr0332829	exonic_part	1	0.073070006	0.036477009	228.5591897	166.503044	0.011543391
FBgn0264489:E015	FBgn0264489	E015	TRUE	OK	FALSE	37.08376515	276.7082258	0.000314384	0.058407079	0.017305904	0.037980916	1	3L	9831920	9832195	.	FBtr0332833;FBtr0332832	exonic_part	1	-0.65285216	-0.326345868	51.51045632	23.11123627	0.011543391
FBgn0264489:E018	FBgn0264489	E018	TRUE	OK	FALSE	21.62761609	56.77624279	0.000103988	0.076604742	0.020931429	0.940109053	1	3L	9832201	9832477	.	FBtr0332830;FBtr0332819;FBtr0332825;FBtr0332822;FBtr0332833;FBtr0332824;FBtr0332827;FBtr0332835;FBtr0332834;FBtr0332821;FBtr0332823;FBtr0332832;FBtr0332828;FBtr0332820;FBtr0332831;FBtr0332829	exonic_part	1	-0.065583713	-0.032787042	25.765855	17.16633123	0.011543391
FBgn0264489:E019	FBgn0264489	E019	TRUE	OK	FALSE	126.6826472	2309.889276	0.017687521	0.040397299	0.023298627	0.573764729	1	3L	9832477	9832679	.	FBtr0332830;FBtr0332819;FBtr0332825;FBtr0332822;FBtr0332833;FBtr0332824;FBtr0332827;FBtr0332835;FBtr0332834;FBtr0332821;FBtr0332823;FBtr0332832;FBtr0332828;FBtr0332820;FBtr0332831;FBtr0332829;FBtr0332826	exonic_part	1	0.139625519	0.069745773	144.2990468	109.4760375	0.011543391
FBgn0264489:E020	FBgn0264489	E020	TRUE	OK	FALSE	171.9667913	3788.172602	0.012540198	0.03843443	0.018396635	0.336401551	1	3L	9832738	9832866	.	FBtr0332830;FBtr0332819;FBtr0332825;FBtr0332822;FBtr0332833;FBtr0332824;FBtr0332827;FBtr0332835;FBtr0332834;FBtr0332821;FBtr0332823;FBtr0332832;FBtr0332828;FBtr0332820;FBtr0332831;FBtr0332829;FBtr0332826	exonic_part	1	-0.222144102	-0.11092598	212.4538507	129.4367402	0.011543391
FBgn0264489:E021	FBgn0264489	E021	TRUE	OK	FALSE	564.5765654	31018.61703	0.003882024	0.034615863	0.009362234	0.84262884	1	3L	9832927	9834345	.	FBtr0332830;FBtr0332819;FBtr0332825;FBtr0332822;FBtr0332833;FBtr0332824;FBtr0332827;FBtr0332835;FBtr0332834;FBtr0332821;FBtr0332823;FBtr0332832;FBtr0332828;FBtr0332820;FBtr0332831;FBtr0332829;FBtr0332826	exonic_part	1	0.016049583	0.007969543	666.0106777	464.8486742	0.011543391
FBgn0264489:J029	FBgn0264489	J029	TRUE	OK	FALSE	17.28234091	71.42088065	0.154510546	0.077505609	0.134744006	0.424400611	1	3L	9821908	9824545	.	FBtr0332823;FBtr0332820;FBtr0332831	splice_site	1	0.384526809	0.192239939	18.35629358	16.65610131	0.011543391
FBgn0264489:J032	FBgn0264489	J032	TRUE	OK	FALSE	34.01092558	49.69530024	0.032226623	0.067403306	0.038778165	0.681371712	1	3L	9824640	9830633	.	FBtr0332819;FBtr0332825;FBtr0332822;FBtr0332833;FBtr0332824;FBtr0332827;FBtr0332821;FBtr0332823;FBtr0332828;FBtr0332820;FBtr0332829	splice_site	1	0.161325614	0.080643504	38.45916174	29.89878467	0.011543391
FBgn0264489:J034	FBgn0264489	J034	TRUE	OK	FALSE	107.7968411	2303.199179	0.027812706	0.060259474	0.03329541	0.865979993	1	3L	9830069	9830633	.	FBtr0332835;FBtr0332834;FBtr0332832;FBtr0332826	splice_site	1	-0.038718415	-0.019343705	129.5072152	88.05635384	0.011543391
FBgn0264489:J035	FBgn0264489	J035	TRUE	OK	FALSE	133.7024865	4357.547267	0.111537303	0.059621459	0.100755272	0.921123844	1	3L	9830785	9830999	.	FBtr0332819;FBtr0332827;FBtr0332835;FBtr0332821;FBtr0332823;FBtr0332832;FBtr0332828;FBtr0332829	splice_site	1	-0.068699455	-0.034315381	159.430412	106.7047576	0.011543391
FBgn0264489:J040	FBgn0264489	J040	TRUE	OK	FALSE	27.5066912	131.273503	0.010963423	0.069871172	0.022922613	0.265168762	1	3L	9830785	9832477	.	FBtr0332826	splice_site	1	0.282598622	0.141271802	30.16143876	25.4351424	0.011543391
FBgn0264489:J045	FBgn0264489	J045	TRUE	OK	FALSE	80.06052833	1079.650366	0.033891288	0.061400266	0.038948108	0.781287139	1	3L	9832679	9832738	.	FBtr0332830;FBtr0332819;FBtr0332825;FBtr0332822;FBtr0332833;FBtr0332824;FBtr0332827;FBtr0332835;FBtr0332834;FBtr0332821;FBtr0332823;FBtr0332832;FBtr0332828;FBtr0332820;FBtr0332831;FBtr0332829;FBtr0332826	splice_site	1	0.137122556	0.068521457	90.79823232	69.11406442	0.011543391
FBgn0264489:J046	FBgn0264489	J046	TRUE	OK	FALSE	98.49821427	2293.57753	0.048444477	0.060570336	0.050628278	0.168679482	1	3L	9832866	9832927	.	FBtr0332830;FBtr0332819;FBtr0332825;FBtr0332822;FBtr0332833;FBtr0332824;FBtr0332827;FBtr0332835;FBtr0332834;FBtr0332821;FBtr0332823;FBtr0332832;FBtr0332828;FBtr0332820;FBtr0332831;FBtr0332829;FBtr0332826	splice_site	1	-0.556695796	-0.278157067	131.3715372	64.17543919	0.011543391
FBgn0259175:E001	FBgn0259175	E001	TRUE	OK	FALSE	21.77581158	48.1512152	0.061259982	0.076307603	0.065814275	0.827917882	1	3L	14672838	14673223	.	FBtr0299649	exonic_part	1	-0.126901611	-0.063437421	22.11198887	20.6069942	1.26E-05
FBgn0259175:E003	FBgn0259175	E003	TRUE	OK	FALSE	39.18679517	220.0626917	0.07266718	0.057040519	0.067977723	0.247999212	1	3L	14706750	14706878	.	FBtr0299650;FBtr0299651;FBtr0333043	exonic_part	1	-0.492546931	-0.246178354	44.55409819	32.61917549	1.26E-05
FBgn0259175:E004	FBgn0259175	E004	TRUE	OK	FALSE	48.46713595	170.4271125	0.054546286	0.052426455	0.053945716	0.982800403	1	3L	14736042	14736135	.	FBtr0299650;FBtr0299651	exonic_part	1	-0.017161364	-0.008576489	47.87114879	48.03395822	1.26E-05
FBgn0259175:E005	FBgn0259175	E005	TRUE	OK	FALSE	83.96278414	140.6030959	0.012153865	0.044189861	0.020170304	0.453711909	1	3L	14739434	14740148	.	FBtr0299651	exonic_part	1	-0.192357946	-0.096092897	88.67481361	79.70096842	1.26E-05
FBgn0259175:E006	FBgn0259175	E006	TRUE	OK	FALSE	44.99174919	49.67404009	0.004376843	0.053931432	0.017177217	0.728148228	1	3L	14744188	14744443	.	FBtr0299649;FBtr0299650;FBtr0299651;FBtr0333043	exonic_part	1	-0.127084911	-0.063513405	46.68712874	43.46399534	1.26E-05
FBgn0259175:E007	FBgn0259175	E007	TRUE	OK	FALSE	150.8091141	1815.700863	1.00E-08	0.039204806	0.048171094	0.65407718	1	3L	14744530	14745307	.	FBtr0299649;FBtr0299650;FBtr0299651;FBtr0333043	exonic_part	1	0.116805805	0.058300451	145.2489363	157.2608053	1.26E-05
FBgn0259175:E008	FBgn0259175	E008	TRUE	OK	FALSE	174.9000934	2342.077337	0.030313029	0.038342337	0.032328041	0.407936045	1	3L	14745427	14745881	.	FBtr0299649;FBtr0299650;FBtr0299651;FBtr0333043	exonic_part	1	0.290377219	0.14488514	159.5902434	189.7480809	1.26E-05
FBgn0259175:E009	FBgn0259175	E009	TRUE	OK	FALSE	38.42440489	38.92408465	6.19E-05	0.05751864	0.014167023	0.561031545	1	3L	14745954	14746175	.	FBtr0299649;FBtr0299650;FBtr0299651;FBtr0333043	exonic_part	1	-0.192259367	-0.096091987	41.24258026	36.73652168	1.26E-05
FBgn0259175:E010	FBgn0259175	E010	TRUE	OK	FALSE	30.3442879	107.437416	0.031398394	0.064062595	0.042153283	0.220352738	1	3L	14746234	14746404	.	FBtr0299649;FBtr0299650;FBtr0299651;FBtr0333043	exonic_part	1	0.399100366	0.199488868	26.69178769	35.31270669	1.26E-05
FBgn0259175:E011	FBgn0259175	E011	TRUE	OK	FALSE	44.45751631	176.8573215	0.008975198	0.05418364	0.022107537	0.039769718	1	3L	14746486	14746647	.	FBtr0299649;FBtr0299650;FBtr0299651;FBtr0333043	exonic_part	1	0.606088206	0.302906848	36.08462861	54.46947745	1.26E-05
FBgn0259175:E012	FBgn0259175	E012	TRUE	OK	FALSE	68.26093835	270.0040319	0.000365705	0.046776872	0.014314959	0.039042549	1	3L	14746707	14746913	.	FBtr0299649;FBtr0299650;FBtr0299651;FBtr0333043	exonic_part	1	0.475441715	0.23755042	58.44702813	80.0677729	1.26E-05
FBgn0259175:J016	FBgn0259175	J016	TRUE	OK	FALSE	27.0392569	70.50082583	0.047425657	0.070094256	0.052539247	0.978307502	1	3L	14706878	14736042	.	FBtr0299650;FBtr0299651	splice_site	1	0.008212059	0.004104939	26.46926841	26.99838435	1.26E-05
FBgn0259175:J018	FBgn0259175	J018	TRUE	OK	FALSE	11.93118571	22.28821456	0.077619834	0.086717389	0.079978519	0.780521744	1	3L	14736135	14739434	.	FBtr0299651	splice_site	1	-0.185068993	-0.09252361	12.72477586	11.38378423	1.26E-05
FBgn0259175:J019	FBgn0259175	J019	TRUE	OK	FALSE	8.518645866	20.93879384	0.134701232	0.098635455	0.12333151	0.380514772	1	3L	14736135	14744188	.	FBtr0299650	splice_site	1	-0.527564402	-0.263761154	9.699955782	6.854070915	1.26E-05
FBgn0259175:J021	FBgn0259175	J021	TRUE	OK	FALSE	20.39673634	18.06937849	0.000391634	0.074369488	0.018378924	0.565899775	1	3L	14744443	14744530	.	FBtr0299649;FBtr0299650;FBtr0299651;FBtr0333043	splice_site	1	0.155446693	0.077707486	19.50589978	21.94156956	1.26E-05
FBgn0259175:J022	FBgn0259175	J022	TRUE	OK	FALSE	58.85182088	698.8771524	0.062571839	0.06299805	0.062660923	0.515072788	1	3L	14745307	14745427	.	FBtr0299649;FBtr0299650;FBtr0299651;FBtr0333043	splice_site	1	0.340282623	0.17003858	51.96082329	65.5866303	1.26E-05
FBgn0259175:J023	FBgn0259175	J023	TRUE	OK	FALSE	24.35542769	59.58037037	0.015827881	0.07154085	0.028553254	0.142328097	1	3L	14745881	14745954	.	FBtr0299649;FBtr0299650;FBtr0299651;FBtr0333043	splice_site	1	-0.558442716	-0.279155347	28.44246028	19.77479396	1.26E-05
FBgn0259175:J024	FBgn0259175	J024	TRUE	OK	FALSE	9.679931334	35.09570314	0.173725478	0.09363651	0.149943769	0.821681787	1	3L	14746175	14746234	.	FBtr0299649;FBtr0299650;FBtr0299651;FBtr0333043	splice_site	1	0.023199484	0.011598604	9.918177637	10.22640127	1.26E-05
FBgn0259175:J026	FBgn0259175	J026	TRUE	OK	FALSE	33.52862829	110.2938856	0.018043612	0.067553434	0.028555531	0.074546847	1	3L	14746647	14746707	.	FBtr0299649;FBtr0299650;FBtr0299651;FBtr0333043	splice_site	1	0.632098446	0.315943358	26.68903112	41.27023783	1.26E-05
FBgn0259175:J027	FBgn0259175	J027	TRUE	OK	FALSE	28.88954293	101.5205264	0.013342393	0.06925347	0.025549047	0.095072994	1	3L	14746913	14746977	.	FBtr0299649;FBtr0299650;FBtr0299651;FBtr0333043	splice_site	1	0.52503856	0.262443948	23.8895669	34.3804185	1.26E-05
FBgn0259099:E003	FBgn0259099	E003	TRUE	OK	FALSE	13.90306668	21.31002705	0.072353641	0.100863059	0.081481858	0.250578783	1	3L	14926431	14926670	.	FBtr0330139	exonic_part	1	-0.593580578	-0.296674976	15.93505514	12.03158637	0.057560877
FBgn0259099:E004	FBgn0259099	E004	TRUE	OK	FALSE	14.22044952	50.18583397	0.020561136	0.099347174	0.046486892	0.46212762	1	3L	14931724	14931919	.	FBtr0299509;FBtr0331181;FBtr0299510;FBtr0330139	exonic_part	1	-0.360701028	-0.180281265	14.56617415	12.9205152	0.057560877
FBgn0259099:E005	FBgn0259099	E005	TRUE	OK	FALSE	14.20405445	39.68059302	0.066992752	0.099423821	0.079366923	0.235616588	1	3L	14939010	14939127	.	FBtr0299509;FBtr0331181;FBtr0299510;FBtr0330139	exonic_part	1	-0.56670681	-0.283242815	15.8378364	12.20586708	0.057560877
FBgn0259099:E006	FBgn0259099	E006	TRUE	OK	FALSE	27.31009373	213.7744226	0.049595016	0.067519998	0.055292645	0.041538891	1	3L	14939407	14939796	.	FBtr0299509;FBtr0331181;FBtr0299510;FBtr0330139	exonic_part	1	-0.966249335	-0.482749342	33.44278593	20.39944562	0.057560877
FBgn0259099:E010	FBgn0259099	E010	TRUE	OK	FALSE	11.93814068	85.58026301	0.839249552	0.112042129	0.526130699	0.633690678	1	3L	14940516	14940915	.	FBtr0299509;FBtr0331181;FBtr0299510;FBtr0330139	exonic_part	1	-0.871190483	-0.435450731	14.95196656	9.33827292	0.057560877
FBgn0259099:E011	FBgn0259099	E011	TRUE	OK	FALSE	8.82616481	36.0550277	0.359464206	0.139931215	0.285427739	0.570835162	1	3L	14940999	14941417	.	FBtr0299509;FBtr0331181;FBtr0299510;FBtr0330139	exonic_part	1	-0.458587912	-0.229236731	10.02281162	8.223841376	0.057560877
FBgn0259099:E012	FBgn0259099	E012	TRUE	OK	FALSE	10.04994788	7.253509756	0.01856979	0.126903286	0.054553214	0.618859619	1	3L	14941506	14941903	.	FBtr0299509;FBtr0331181;FBtr0299510;FBtr0330139	exonic_part	1	-0.221050223	-0.11049505	10.04503885	9.701214548	0.057560877
FBgn0259099:E013	FBgn0259099	E013	TRUE	OK	FALSE	68.93547259	213.7876195	0.039952049	0.046641511	0.04187601	0.952108308	1	3L	14942024	14942469	.	FBtr0299509;FBtr0331181;FBtr0299510;FBtr0330139	exonic_part	1	0.061844516	0.030850326	63.52549254	73.85459249	0.057560877
FBgn0259099:E014	FBgn0259099	E014	TRUE	OK	FALSE	107.7568646	1199.334071	0.041865722	0.041706476	0.041835065	0.613947588	1	3L	14942469	14942906	.	FBtr0299509;FBtr0331181;FBtr0299510	exonic_part	1	-0.252705955	-0.125810352	106.5673283	107.0183811	0.057560877
FBgn0259099:E015	FBgn0259099	E015	TRUE	OK	FALSE	8.450158128	40.53712574	0.043651461	0.144691856	0.07735073	0.159942168	1	3L	14942906	14942907	.	FBtr0299509;FBtr0331181	exonic_part	1	-0.951743153	-0.475768693	10.09103832	5.959631507	0.057560877
FBgn0259099:J019	FBgn0259099	J019	TRUE	OK	FALSE	8.951250983	41.52739527	0.057470324	0.09662164	0.069263473	0.098358399	1	3L	14931919	14939010	.	FBtr0299509;FBtr0331181;FBtr0299510;FBtr0330139	splice_site	1	-0.995192507	-0.497481122	10.91263832	6.267505382	0.057560877
FBgn0259099:J021	FBgn0259099	J021	TRUE	OK	FALSE	10.48027138	52.54861523	0.020689234	0.090836162	0.040823261	0.071597428	1	3L	14939796	14939856	.	FBtr0299509;FBtr0331181;FBtr0299510;FBtr0330139	splice_site	1	-0.94305651	-0.471401624	12.36145321	7.393929452	0.057560877
FBgn0000017:E006	FBgn0000017	E006	TRUE	OK	FALSE	181.1952281	483.1484331	0.008856735	0.038154762	0.014575316	0.02775006	1	3L	16626527	16626616	.	FBtr0330131;FBtr0330132;FBtr0330136;FBtr0330133;FBtr0330135;FBtr0330134;FBtr0112790;FBtr0075357;FBtr0345369;FBtr0330130	exonic_part	1	0.500168955	0.250028255	197.9211195	164.0989263	0.016498134
FBgn0000017:E012	FBgn0000017	E012	TRUE	OK	FALSE	39.83317963	123.7743927	0.06438276	0.056649487	0.062219873	0.102144931	1	3L	16631376	16631430	.	FBtr0330131;FBtr0330136;FBtr0330133;FBtr0330134;FBtr0112790	exonic_part	1	0.721032592	0.360498659	40.36914388	39.24268893	0.016498134
FBgn0000017:J014	FBgn0000017	J014	TRUE	OK	FALSE	42.03517249	65.69493342	0.007078908	0.065411004	0.017652896	0.167115153	1	3L	16623288	16623636	.	FBtr0330131;FBtr0330132;FBtr0330135;FBtr0330134	splice_site	1	0.403302304	0.201640989	46.73321247	36.49717269	0.016498134
FBgn0000017:J016	FBgn0000017	J016	TRUE	OK	FALSE	56.10560262	278.9526693	0.034476426	0.063293274	0.039530986	0.490808535	1	3L	16625274	16626527	.	FBtr0330136;FBtr0330135;FBtr0330134;FBtr0112790;FBtr0075357;FBtr0345369	splice_site	1	0.256667785	0.12832531	65.22940565	46.03727347	0.016498134
FBgn0000017:J017	FBgn0000017	J017	TRUE	OK	FALSE	110.8627686	481.4136732	0.01898512	0.060168409	0.025045417	0.30610423	1	3L	16626616	16626742	.	FBtr0330131;FBtr0330132;FBtr0330136;FBtr0330133;FBtr0330135;FBtr0330134;FBtr0112790;FBtr0075357;FBtr0345369;FBtr0330130	splice_site	1	0.315910609	0.157934055	127.5978066	93.62646029	0.016498134
FBgn0000017:J018	FBgn0000017	J018	TRUE	OK	FALSE	124.0332677	684.6219067	0.037492473	0.059828424	0.041275691	0.060943894	1	3L	16626863	16626921	.	FBtr0330131;FBtr0330132;FBtr0330136;FBtr0330133;FBtr0330135;FBtr0330134;FBtr0112790;FBtr0075357;FBtr0345369;FBtr0330130	splice_site	1	0.72180024	0.36084453	125.8939821	121.6968692	0.016498134
FBgn0000017:J019	FBgn0000017	J019	TRUE	OK	FALSE	26.5221077	100.0486422	0.049967208	0.07035023	0.055267196	0.070690817	1	3L	16627192	16627501	.	FBtr0330131;FBtr0330132;FBtr0330136;FBtr0330133;FBtr0330135;FBtr0330134;FBtr0112790;FBtr0075357;FBtr0345369;FBtr0330130	splice_site	1	0.718520971	0.359248549	27.48494992	26.69461421	0.016498134
FBgn0000017:J020	FBgn0000017	J020	TRUE	OK	FALSE	25.93037397	31.70135229	0.015146927	0.070655646	0.026482119	0.045121825	1	3L	16628088	16628173	.	FBtr0330131;FBtr0330132;FBtr0330136;FBtr0330133;FBtr0330135;FBtr0330134;FBtr0112790;FBtr0075357;FBtr0345369;FBtr0330130	splice_site	1	0.700894749	0.350436057	26.89494576	25.80830101	0.016498134
FBgn0000017:J021	FBgn0000017	J021	TRUE	OK	FALSE	62.56520167	234.2666603	0.009201766	0.06264007	0.017918647	0.296057319	1	3L	16628589	16628662	.	FBtr0330131;FBtr0330132;FBtr0330136;FBtr0330133;FBtr0330135;FBtr0330134;FBtr0112790;FBtr0075357;FBtr0345369;FBtr0330130	splice_site	1	0.30067965	0.150328463	72.51481566	52.74107715	0.016498134
FBgn0000017:J022	FBgn0000017	J022	TRUE	OK	FALSE	17.57897095	76.29467543	0.139191857	0.07715903	0.123588835	0.087945523	1	3L	16629206	16631376	.	FBtr0330131;FBtr0330136;FBtr0330133;FBtr0330134;FBtr0112790	splice_site	1	0.94099403	0.4704866	16.8460653	19.09684026	0.016498134
FBgn0000017:J024	FBgn0000017	J024	TRUE	OK	FALSE	26.89284526	62.85959568	0.074347802	0.070165727	0.073457744	0.080149328	1	3L	16631430	16646809	.	FBtr0330131;FBtr0330136;FBtr0330133;FBtr0330134;FBtr0112790	splice_site	1	0.880548124	0.440259563	25.62314398	27.83521893	0.016498134
FBgn0028993:E001	FBgn0028993	E001	TRUE	OK	FALSE	145.3214674	1489.540606	0.011638839	0.039441254	0.018070244	0.395561871	1	3L	24724161	24724430	.	FBtr0113751;FBtr0113752;FBtr0339923;FBtr0113750	exonic_part	1	-0.270130499	-0.134976212	145.3360365	147.6273466	3.45E-06
FBgn0028993:E005	FBgn0028993	E005	TRUE	OK	FALSE	10.47878436	29.67876493	0.039312127	0.123058043	0.068823436	0.077977207	1	3L	24734187	24734331	.	FBtr0113750	exonic_part	1	-1.061763973	-0.530859038	13.20276802	7.680442925	3.45E-06
FBgn0028993:E007	FBgn0028993	E007	TRUE	OK	FALSE	127.2105475	549.6687993	0.000398337	0.040366366	0.009799772	0.054396111	1	3L	24748407	24748494	.	FBtr0113751;FBtr0339923	exonic_part	1	-0.397488618	-0.198630787	132.4130121	123.5465947	3.45E-06
FBgn0028993:J009	FBgn0028993	J009	TRUE	OK	FALSE	83.83847888	295.8868272	9.37E-05	0.061200475	0.00888981	0.29144763	1	3L	24724430	24725823	.	FBtr0113751;FBtr0113752;FBtr0113750	splice_site	1	-0.244182227	-0.122045965	83.72730263	86.02847188	3.45E-06
FBgn0028993:J010	FBgn0028993	J010	TRUE	OK	FALSE	15.65061697	36.71480014	0.013335181	0.079646994	0.03066785	0.120647718	1	3L	24724430	24728296	.	FBtr0339923	splice_site	1	-0.700649158	-0.350301481	17.94801298	13.41400803	3.45E-06
FBgn0028993:J011	FBgn0028993	J011	TRUE	OK	FALSE	86.5472624	295.8035336	5.87E-05	0.061067962	0.007926814	0.061982871	1	3L	24726292	24728296	.	FBtr0113751;FBtr0113752;FBtr0113750	splice_site	1	-0.395738395	-0.197794092	90.05753278	83.68580046	3.45E-06
FBgn0028993:J012	FBgn0028993	J012	TRUE	OK	FALSE	95.23925523	189.5632523	0.011057874	0.060693651	0.018371952	0.181693081	1	3L	24728508	24734035	.	FBtr0113751;FBtr0113752;FBtr0339923;FBtr0113750	splice_site	1	-0.330895194	-0.165378661	96.25333785	93.64509932	3.45E-06
FBgn0028993:J016	FBgn0028993	J016	TRUE	OK	FALSE	83.97579817	377.7247367	0.003795189	0.061193552	0.013001982	0.218999199	1	3L	24748494	24757360	.	FBtr0113751;FBtr0339923	splice_site	1	-0.319310594	-0.159596285	85.71691134	83.76448365	3.45E-06
FBgn0041605:E001	FBgn0041605	E001	TRUE	OK	FALSE	410.1728458	11722.27074	0.030464778	0.035245477	0.031621615	0.398479077	1	3R	4280220	4280356	.	FBtr0078897;FBtr0336482	exonic_part	1	-0.225035509	-0.112510155	469.2004999	349.6350754	4.70E-05
FBgn0041605:E002	FBgn0041605	E002	TRUE	OK	FALSE	62.41858002	1003.212353	0.103578991	0.048071691	0.086709292	0.287967546	1	3R	4280384	4280430	.	FBtr0301769;FBtr0078899;FBtr0301768;FBtr0078898	exonic_part	1	0.66973127	0.334862199	52.25502959	72.26698059	4.70E-05
FBgn0041605:E003	FBgn0041605	E003	TRUE	OK	FALSE	98.91448113	1047.23892	0.066663811	0.042489854	0.059693377	0.591415432	1	3R	4280430	4280469	.	FBtr0078899;FBtr0301768;FBtr0078898	exonic_part	1	0.260711559	0.130353642	96.9071797	100.9558726	4.70E-05
FBgn0041605:E004	FBgn0041605	E004	TRUE	OK	FALSE	254.6474277	2827.926529	0.004190767	0.036651531	0.009861738	0.873292364	1	3R	4280469	4280822	.	FBtr0078899;FBtr0301768	exonic_part	1	-0.035298767	-0.017648644	273.7301337	232.3935101	4.70E-05
FBgn0041605:E005	FBgn0041605	E005	TRUE	OK	FALSE	324.4738183	10125.71705	0.045748257	0.035853523	0.043320158	0.487976506	1	3R	4281704	4281837	.	FBtr0078902;FBtr0078900	exonic_part	1	0.281415009	0.140699924	314.7301363	332.3289477	4.70E-05
FBgn0041605:E006	FBgn0041605	E006	TRUE	OK	FALSE	564.3577048	87353.02469	0.135257346	0.034616511	0.103534531	0.700848384	1	3R	4281837	4281871	.	FBtr0078900;FBtr0301770;FBtr0078902;FBtr0113338;FBtr0113340	exonic_part	1	0.36168449	0.180825194	533.048253	594.1454699	4.70E-05
FBgn0041605:E007	FBgn0041605	E007	TRUE	OK	FALSE	445.0388892	32479.39788	0.074493575	0.035065116	0.063323113	0.311022963	1	3R	4281871	4281915	.	FBtr0301770;FBtr0113338;FBtr0113340	exonic_part	1	0.49166492	0.245814253	400.3320058	488.1881108	4.70E-05
FBgn0041605:E008	FBgn0041605	E008	TRUE	OK	FALSE	423.2310435	28073.33046	0.067286948	0.035174447	0.058357057	0.209298351	1	3R	4281915	4281930	.	FBtr0113338;FBtr0113340	exonic_part	1	0.560207044	0.280083829	370.7825551	474.0387726	4.70E-05
FBgn0041605:E009	FBgn0041605	E009	TRUE	OK	FALSE	454.3536034	32062.46591	0.065021043	0.035021616	0.056745365	0.171891484	1	3R	4281930	4282003	.	FBtr0113338	exonic_part	1	0.584218909	0.292087402	394.4514583	512.5670574	4.70E-05
FBgn0041605:E012	FBgn0041605	E012	TRUE	OK	FALSE	201.2054719	4829.423687	0.055848735	0.037636472	0.050879525	0.709368824	1	3R	4282624	4282673	.	FBtr0301772;FBtr0078901	exonic_part	1	-0.1317885	-0.065892075	223.1619611	177.2417138	4.70E-05
FBgn0041605:E013	FBgn0041605	E013	TRUE	OK	FALSE	3252.626468	359854.6744	0.00606018	0.033233611	0.009855564	0.629158611	1	3R	4282673	4282834	.	FBtr0078900;FBtr0078898;FBtr0301772;FBtr0113341;FBtr0336482;FBtr0301768;FBtr0078899;FBtr0301770;FBtr0301769;FBtr0078902;FBtr0113338;FBtr0301771;FBtr0078901;FBtr0078897;FBtr0300789;FBtr0113340	exonic_part	1	-0.083875705	-0.041913929	3564.81027	2936.748372	4.70E-05
FBgn0041605:E014	FBgn0041605	E014	TRUE	OK	FALSE	4498.941456	756937.3234	0.006713646	0.033153187	0.010498321	0.493088511	1	3R	4284225	4284406	.	FBtr0078900;FBtr0078898;FBtr0301772;FBtr0113341;FBtr0336482;FBtr0301768;FBtr0078899;FBtr0301770;FBtr0301769;FBtr0078902;FBtr0113338;FBtr0301771;FBtr0078901;FBtr0078897;FBtr0300789;FBtr0113340	exonic_part	1	-0.12269513	-0.06129794	4982.836972	4011.125097	4.70E-05
FBgn0041605:E015	FBgn0041605	E015	TRUE	OK	FALSE	2108.701388	292504.5148	0.014333371	0.033391102	0.017836239	0.408296713	1	3R	4288071	4288083	.	FBtr0301768;FBtr0300789;FBtr0301772	exonic_part	1	-0.204619996	-0.102273192	2395.169684	1818.6245	4.70E-05
FBgn0041605:E016	FBgn0041605	E016	TRUE	OK	FALSE	1099.837537	246604.6837	0.071375238	0.033801869	0.060868428	0.462741992	1	3R	4291737	4292072	.	FBtr0113337;FBtr0310614;FBtr0310506;FBtr0100500	exonic_part	1	-0.361093953	-0.180514013	1307.236727	890.0800784	4.70E-05
FBgn0041605:E017	FBgn0041605	E017	TRUE	OK	FALSE	637.6409577	24885.39332	0.029696197	0.034424211	0.030866439	0.784969649	1	3R	4292072	4292269	.	FBtr0310506;FBtr0100500	exonic_part	1	0.063241308	0.031617291	666.7725356	605.6871484	4.70E-05
FBgn0041605:E018	FBgn0041605	E018	TRUE	OK	FALSE	15.80898781	87.08603778	0.103531159	0.092674697	0.100177847	0.262144893	1	3R	4294861	4294944	.	FBtr0100499	exonic_part	1	-0.605403371	-0.302700922	20.01297905	11.44433837	4.70E-05
FBgn0041605:E019	FBgn0041605	E019	TRUE	OK	FALSE	614.9673777	3946.031409	0.002012873	0.034478812	0.006118266	0.824487955	1	3R	4295119	4295128	.	FBtr0078898;FBtr0310506;FBtr0336482;FBtr0113337;FBtr0078899;FBtr0301769;FBtr0078902;FBtr0100499;FBtr0301771;FBtr0078901;FBtr0078897;FBtr0300789;FBtr0100500	exonic_part	1	0.04154706	0.020771398	648.756765	580.6430161	4.70E-05
FBgn0041605:E020	FBgn0041605	E020	TRUE	OK	FALSE	6994.352813	4613620.004	0.029847471	0.033078302	0.030612641	0.391988363	1	3R	4295128	4295286	.	FBtr0078900;FBtr0078898;FBtr0301772;FBtr0310506;FBtr0113341;FBtr0336482;FBtr0113337;FBtr0301768;FBtr0310614;FBtr0078899;FBtr0301770;FBtr0301769;FBtr0078902;FBtr0113338;FBtr0100499;FBtr0301771;FBtr0078901;FBtr0078897;FBtr0300789;FBtr0100500;FBtr0113340	exonic_part	1	-0.289768772	-0.144693095	8078.311249	5907.720862	4.70E-05
FBgn0041605:E021	FBgn0041605	E021	TRUE	OK	FALSE	5250.386589	1702091.217	0.017512271	0.033123146	0.020510875	0.482469539	1	3R	4295567	4295700	.	FBtr0078900;FBtr0078898;FBtr0301772;FBtr0310506;FBtr0113341;FBtr0336482;FBtr0113337;FBtr0301768;FBtr0310614;FBtr0078899;FBtr0301770;FBtr0301769;FBtr0078902;FBtr0113338;FBtr0100499;FBtr0301771;FBtr0078901;FBtr0078897;FBtr0300789;FBtr0100500;FBtr0113340	exonic_part	1	-0.187726336	-0.09377331	5917.47497	4580.235992	4.70E-05
FBgn0041605:E022	FBgn0041605	E022	TRUE	OK	FALSE	1787.114318	123264.9504	0.000952099	0.033471684	0.003991668	0.057917418	1	3R	4295700	4296962	.	FBtr0336482;FBtr0310506	exonic_part	1	-0.196344417	-0.098142419	2028.567571	1547.506626	4.70E-05
FBgn0041605:E023	FBgn0041605	E023	TRUE	OK	FALSE	192.5524155	4561.843929	0.055097473	0.037847377	0.050271788	0.897410443	1	3R	4296962	4297487	.	FBtr0336482	exonic_part	1	-0.024017626	-0.012008429	208.4722387	178.359434	4.70E-05
FBgn0041605:E024	FBgn0041605	E024	TRUE	OK	FALSE	13052.27525	6297505.015	0.020560789	0.033015641	0.023068064	0.537402603	1	3R	4297487	4298585	.	FBtr0078900;FBtr0078898;FBtr0301772;FBtr0113341;FBtr0336482;FBtr0113337;FBtr0301768;FBtr0310614;FBtr0078899;FBtr0301770;FBtr0301769;FBtr0113338;FBtr0100499;FBtr0301771;FBtr0078901;FBtr0078897;FBtr0300789;FBtr0100500;FBtr0113340	exonic_part	1	0.150379416	0.074972928	13457.0699	12649.4442	4.70E-05
FBgn0041605:E025	FBgn0041605	E025	TRUE	OK	FALSE	1327.612662	43066.50339	0.011527341	0.033654566	0.015411142	0.634718019	1	3R	4298585	4299789	.	FBtr0336482;FBtr0301768;FBtr0301771	exonic_part	1	0.11376321	0.056868786	1370.570293	1287.400749	4.70E-05
FBgn0041605:E026	FBgn0041605	E026	TRUE	OK	FALSE	26802.35723	22363463.63	0.002262819	0.032978526	0.005286486	0.994780122	1	3R	4299789	4301541	.	FBtr0078900;FBtr0078898;FBtr0301772;FBtr0113341;FBtr0336482;FBtr0113337;FBtr0301768;FBtr0078899;FBtr0301770;FBtr0301769;FBtr0113338;FBtr0100499;FBtr0301771;FBtr0078901;FBtr0078897;FBtr0300789;FBtr0100500;FBtr0113340	exonic_part	1	-0.005646729	-0.002797621	28691.32724	24913.37978	4.70E-05
FBgn0041605:E027	FBgn0041605	E027	TRUE	OK	FALSE	896.5630106	136106.2019	0.059763011	0.033996531	0.052820009	0.963146733	1	3R	4301541	4302525	.	FBtr0336482;FBtr0301771	exonic_part	1	-0.092331544	-0.046158852	986.0565786	805.5167642	4.70E-05
FBgn0041605:E028	FBgn0041605	E028	TRUE	OK	FALSE	596.8120927	9035.525077	0.010546519	0.034525523	0.014915389	0.095762677	1	3R	4302525	4304604	.	FBtr0336482;FBtr0078902;FBtr0301771;FBtr0310614	exonic_part	1	0.342092012	0.171028879	569.7281768	626.453712	4.70E-05
FBgn0041605:J029	FBgn0041605	J029	TRUE	OK	FALSE	376.7372512	10668.55504	0.031997545	0.057908794	0.035865421	0.383584642	1	3R	4280356	4282673	.	FBtr0336482;FBtr0078897	splice_site	1	-0.249393066	-0.12468881	434.0884947	318.061815	4.70E-05
FBgn0041605:J031	FBgn0041605	J031	TRUE	OK	FALSE	37.69570692	118.8878209	0.050250069	0.06638311	0.053964234	0.648463487	1	3R	4280469	4282673	.	FBtr0078898	splice_site	1	-0.146503003	-0.073251048	42.1533178	33.12982294	4.70E-05
FBgn0041605:J032	FBgn0041605	J032	TRUE	OK	FALSE	64.76767079	307.6749538	6.86E-05	0.06244714	0.008586973	0.273525416	1	3R	4280822	4282673	.	FBtr0301768;FBtr0078899	splice_site	1	-0.236606614	-0.118302057	74.23440733	54.82045924	4.70E-05
FBgn0041605:J033	FBgn0041605	J033	TRUE	OK	FALSE	268.039627	15128.9492	0.109304724	0.058290883	0.098921067	0.946857692	1	3R	4281871	4282673	.	FBtr0078900;FBtr0078902	splice_site	1	0.150636267	0.075314787	272.1000734	262.5982286	4.70E-05
FBgn0041605:J034	FBgn0041605	J034	TRUE	OK	FALSE	34.02114973	208.9830094	0.069279169	0.067400169	0.068843653	0.790845957	1	3R	4281915	4282673	.	FBtr0301770	splice_site	1	0.096564663	0.048282061	35.10289246	32.64693131	4.70E-05
FBgn0041605:J035	FBgn0041605	J035	TRUE	OK	FALSE	82.38279222	770.1727318	0.05304495	0.061275287	0.054612884	0.547280995	1	3R	4281930	4282673	.	FBtr0113340	splice_site	1	0.273970331	0.1369833	80.08037815	84.20027057	4.70E-05
FBgn0041605:J036	FBgn0041605	J036	TRUE	OK	FALSE	50.01070558	213.5047591	0.015214262	0.064064318	0.023973194	0.871412397	1	3R	4282003	4282673	.	FBtr0113338	splice_site	1	-0.076204655	-0.038102018	54.04807179	44.5987426	4.70E-05
FBgn0041605:J037	FBgn0041605	J037	TRUE	OK	FALSE	190.0058849	862.8510422	0.002137499	0.058834757	0.00776061	0.257255555	1	3R	4282314	4282673	.	FBtr0113341;FBtr0300789	splice_site	1	0.216919943	0.108456557	188.6350055	190.6158704	4.70E-05
FBgn0041605:J038	FBgn0041605	J038	TRUE	OK	FALSE	71.98813015	581.5561171	0.046439334	0.061897437	0.049266527	0.642923501	1	3R	4282482	4282673	.	FBtr0301771	splice_site	1	0.1408532	0.070425772	72.46647755	69.49357021	4.70E-05
FBgn0041605:J039	FBgn0041605	J039	TRUE	OK	FALSE	2292.219824	160624.6293	0.003319788	0.057121448	0.006539864	0.492179823	1	3R	4282834	4284225	.	FBtr0078900;FBtr0078898;FBtr0301772;FBtr0113341;FBtr0336482;FBtr0301768;FBtr0078899;FBtr0301770;FBtr0301769;FBtr0078902;FBtr0113338;FBtr0301771;FBtr0078901;FBtr0078897;FBtr0300789;FBtr0113340	splice_site	1	-0.094252005	-0.047107437	2520.216608	2059.783643	4.70E-05
FBgn0041605:J040	FBgn0041605	J040	TRUE	OK	FALSE	1854.255827	229432.1627	0.014004153	0.057158024	0.018494279	0.391421701	1	3R	4284406	4288071	.	FBtr0301768;FBtr0300789;FBtr0301772	splice_site	1	-0.21412139	-0.107027015	2112.390176	1592.638657	4.70E-05
FBgn0041605:J041	FBgn0041605	J041	TRUE	OK	FALSE	115.7544918	742.3807048	0.028905102	0.060033102	0.033849997	0.600118985	1	3R	4284406	4295119	.	FBtr0078898;FBtr0336482;FBtr0078899;FBtr0301769;FBtr0078902;FBtr0301771;FBtr0078901;FBtr0078897	splice_site	1	-0.154037114	-0.077017087	130.247508	101.8481912	4.70E-05
FBgn0041605:J044	FBgn0041605	J044	TRUE	OK	FALSE	1964.190617	309862.5283	0.017662217	0.057147309	0.022124301	0.382717296	1	3R	4288083	4295128	.	FBtr0301772;FBtr0301768	splice_site	1	-0.245842932	-0.122880461	2257.896299	1667.237282	4.70E-05
FBgn0041605:J045	FBgn0041605	J045	TRUE	OK	FALSE	37.17552117	130.0927833	0.038579313	0.066514872	0.044055689	0.837899608	1	3R	4292072	4295119	.	FBtr0113337	splice_site	1	0.071849347	0.035924457	38.174431	34.90255134	4.70E-05
FBgn0041605:J046	FBgn0041605	J046	TRUE	OK	FALSE	549.3711598	161327.0936	0.123513678	0.057612717	0.109827105	0.155275946	1	3R	4292072	4295128	.	FBtr0310614	splice_site	1	-0.950628453	-0.475273156	754.9186472	342.0620746	4.70E-05
FBgn0041605:J047	FBgn0041605	J047	TRUE	OK	FALSE	268.1229747	929.9809156	0.005510578	0.058290471	0.010555571	0.476707394	1	3R	4292269	4295119	.	FBtr0310506;FBtr0100500	splice_site	1	0.143746324	0.071869971	272.5132653	261.7676203	4.70E-05
FBgn0041605:J048	FBgn0041605	J048	TRUE	OK	FALSE	11.34256413	124.9684912	0.172954852	0.088261305	0.149668103	0.089775519	1	3R	4294944	4295119	.	FBtr0100499	splice_site	1	-1.51480537	-0.757401458	16.96470945	5.165335489	4.70E-05
FBgn0041605:J049	FBgn0041605	J049	TRUE	OK	FALSE	4049.727162	1399202.94	0.025696078	0.057054243	0.029727118	0.524671442	1	3R	4295286	4295567	.	FBtr0078900;FBtr0078898;FBtr0301772;FBtr0310506;FBtr0113341;FBtr0336482;FBtr0113337;FBtr0301768;FBtr0310614;FBtr0078899;FBtr0301770;FBtr0301769;FBtr0078902;FBtr0113338;FBtr0100499;FBtr0301771;FBtr0078901;FBtr0078897;FBtr0300789;FBtr0100500;FBtr0113340	splice_site	1	-0.219002852	-0.109422694	4609.915162	3486.899837	4.70E-05
FBgn0041605:J050	FBgn0041605	J050	TRUE	OK	FALSE	1249.168702	33076.66065	0.000890745	0.057250751	0.003316202	0.548732119	1	3R	4295700	4297487	.	FBtr0078900;FBtr0078898;FBtr0301772;FBtr0113341;FBtr0113337;FBtr0301768;FBtr0310614;FBtr0078899;FBtr0301770;FBtr0301769;FBtr0113338;FBtr0100499;FBtr0301771;FBtr0078901;FBtr0078897;FBtr0300789;FBtr0100500;FBtr0113340	splice_site	1	-0.052092781	-0.026040909	1355.896749	1138.771164	4.70E-05
FBgn0041605:J051	FBgn0041605	J051	TRUE	OK	FALSE	26.78917081	34.20977583	0.044423199	0.070216808	0.04975915	0.833614441	1	3R	4295700	4302525	.	FBtr0078902	splice_site	1	-0.062482275	-0.031240999	29.3017765	24.40947362	4.70E-05
FBgn0041605:J052	FBgn0041605	J052	TRUE	OK	FALSE	3818.901352	515156.2972	0.001992246	0.057059541	0.004627937	0.755410062	1	3R	4298585	4299789	.	FBtr0078900;FBtr0078898;FBtr0301772;FBtr0113341;FBtr0113337;FBtr0078899;FBtr0301770;FBtr0301769;FBtr0113338;FBtr0100499;FBtr0078901;FBtr0078897;FBtr0300789;FBtr0100500;FBtr0113340	splice_site	1	-0.028322553	-0.014151659	4119.441269	3519.167891	4.70E-05
FBgn0041605:J053	FBgn0041605	J053	TRUE	OK	FALSE	17.88249257	24.73670585	0.006160404	0.076816302	0.024704578	0.14190174	1	3R	4298585	4302525	.	FBtr0310614	splice_site	1	0.579711245	0.289854795	15.03846875	19.54891402	4.70E-05
FBgn0041605:N054	FBgn0041605	N054	TRUE	OK	FALSE	16.62644728	37.05735145	0.030183288	0.078315849	0.041738623	0.461885713	1	3R	4280368	4282673	.	UNKNOWN_TX	novel_splice_site	1	-0.274810961	-0.137405109	19.28029573	13.86385462	4.70E-05
FBgn0041605:N056	FBgn0041605	N056	TRUE	OK	FALSE	9.346604312	27.13225064	0.064793431	0.094944265	0.073132161	0.050581586	1	3R	4282509	4282673	.	UNKNOWN_TX	novel_splice_site	1	1.096773705	0.548386037	6.442343536	11.9840225	4.70E-05
FBgn0041605:N057	FBgn0041605	N057	TRUE	OK	FALSE	6.363543383	17.72841996	0.167305586	0.112747194	0.149597323	0.546794914	1	3R	4282511	4282673	.	UNKNOWN_TX	novel_splice_site	1	0.587395397	0.293697391	5.502003702	7.190826294	4.70E-05
FBgn0041605:N058	FBgn0041605	N058	TRUE	OK	FALSE	27.49216576	227.5970885	0.149949156	0.06987799	0.128401773	0.587804972	1	3R	4284152	4284225	.	UNKNOWN_TX	novel_splice_site	1	-0.246971286	-0.123485089	31.64995816	23.20259757	4.70E-05
FBgn0041605:N059	FBgn0041605	N059	TRUE	OK	FALSE	57.04341454	135.2812615	0.000586861	0.063189261	0.010730811	0.316189558	1	3R	4284406	4286008	.	UNKNOWN_TX	novel_splice_site	1	-0.217666126	-0.108832057	64.50649663	48.26398962	4.70E-05
FBgn0041605:N060	FBgn0041605	N060	TRUE	OK	FALSE	17.32364397	60.15019245	0.04617255	0.07745664	0.053578105	0.316244811	1	3R	4295700	4299789	.	UNKNOWN_TX	novel_splice_site	1	0.539965594	0.26998203	15.19863145	19.21987125	4.70E-05
FBgn0013576:E001	FBgn0013576	E001	TRUE	OK	FALSE	1157.454926	38015.67781	0.005625996	0.03375913	0.009763439	0.068515535	1	3R	5270115	5272439	.	FBtr0078814;FBtr0078817;FBtr0078810	exonic_part	1	-0.31207148	-0.155897271	1231.148765	1088.426892	0.01471723
FBgn0013576:E002	FBgn0013576	E002	TRUE	OK	FALSE	557.3549166	15043.98666	0.014129351	0.034637534	0.018113078	0.345609974	1	3R	5272439	5272946	.	FBtr0078814;FBtr0078817;FBtr0078810;FBtr0273430	exonic_part	1	-0.214553002	-0.107232943	578.4082928	539.672672	0.01471723
FBgn0013576:E003	FBgn0013576	E003	TRUE	OK	FALSE	2681.9128	59501.05944	0.000378882	0.033295391	0.003015703	0.566460356	1	3R	5272946	5274082	.	FBtr0078814;FBtr0110932;FBtr0273433;FBtr0078810;FBtr0078815;FBtr0078816;FBtr0100199;FBtr0078813;FBtr0078818;FBtr0308581;FBtr0308580;FBtr0333695;FBtr0273432;FBtr0078812;FBtr0306695;FBtr0078817;FBtr0273430;FBtr0306694;FBtr0273431;FBtr0110933;FBtr0078811;FBtr0273434;FBtr0100197	exonic_part	1	-0.049567056	-0.02472466	2623.034998	2745.638936	0.01471723
FBgn0013576:E004	FBgn0013576	E004	TRUE	OK	FALSE	330.6734261	17522.15187	0.209377366	0.035798961	0.149631045	0.503794175	1	3R	5274148	5274318	.	FBtr0078814;FBtr0110932;FBtr0273433;FBtr0078810;FBtr0078815;FBtr0078816;FBtr0100199;FBtr0078813;FBtr0078818;FBtr0308581;FBtr0308580;FBtr0333695;FBtr0273432;FBtr0078812;FBtr0306695;FBtr0078817;FBtr0273430;FBtr0306694;FBtr0273431;FBtr0110933;FBtr0078811;FBtr0273434;FBtr0100197	exonic_part	1	0.149679798	0.074822301	302.5547762	359.8468562	0.01471723
FBgn0013576:E005	FBgn0013576	E005	TRUE	OK	FALSE	227.211058	6729.996556	0.102574288	0.037099311	0.082256472	0.896339856	1	3R	5274734	5274894	.	FBtr0078814;FBtr0110932;FBtr0273433;FBtr0078810;FBtr0078815;FBtr0078816;FBtr0100199;FBtr0078813;FBtr0078818;FBtr0308581;FBtr0308580;FBtr0333695;FBtr0273432;FBtr0078812;FBtr0306695;FBtr0078817;FBtr0273430;FBtr0306694;FBtr0273431;FBtr0110933;FBtr0078811;FBtr0273434;FBtr0100197	exonic_part	1	-0.184561273	-0.092265775	233.9904364	221.8982154	0.01471723
FBgn0013576:E006	FBgn0013576	E006	TRUE	OK	FALSE	200.0782377	2107.036683	0.014512729	0.037662913	0.019639109	0.250008195	1	3R	5274965	5275087	.	FBtr0078814;FBtr0110932;FBtr0273433;FBtr0078810;FBtr0078815;FBtr0078816;FBtr0100199;FBtr0078813;FBtr0078818;FBtr0308581;FBtr0308580;FBtr0333695;FBtr0273432;FBtr0078812;FBtr0306695;FBtr0078817;FBtr0273430;FBtr0306694;FBtr0273431;FBtr0110933;FBtr0078811;FBtr0273434;FBtr0100197	exonic_part	1	-0.301408907	-0.150683082	214.6815225	187.9358272	0.01471723
FBgn0013576:E007	FBgn0013576	E007	TRUE	OK	FALSE	9.399208179	23.52480858	0.013828364	0.133408461	0.056578672	0.045652167	1	3R	5278067	5278279	.	FBtr0273430	exonic_part	1	-1.159101629	-0.579547046	13.14472132	6.332655047	0.01471723
FBgn0013576:E008	FBgn0013576	E008	TRUE	OK	FALSE	33.45554724	58.40174727	0.023679667	0.061168599	0.034106663	0.678707779	1	3R	5279608	5279908	.	FBtr0078817	exonic_part	1	-0.149860523	-0.074928549	33.37036546	32.35247992	0.01471723
FBgn0013576:E009	FBgn0013576	E009	TRUE	OK	FALSE	42.67730261	231.0643585	0.069452133	0.055069646	0.064747589	0.617366215	1	3R	5281015	5281102	.	FBtr0273430;FBtr0078816	exonic_part	1	-0.114526628	-0.057261589	43.4386634	43.15733682	0.01471723
FBgn0013576:E010	FBgn0013576	E010	TRUE	OK	FALSE	106.4734512	286.9797895	0.012172929	0.041812106	0.019041217	0.765078117	1	3R	5282664	5283379	.	FBtr0078815	exonic_part	1	-0.096073164	-0.048032984	106.7508683	107.4317927	0.01471723
FBgn0013576:E011	FBgn0013576	E011	TRUE	OK	FALSE	119.6489625	657.8325017	0.011604586	0.04083549	0.018008007	0.371811563	1	3R	5286901	5287320	.	FBtr0078814	exonic_part	1	-0.235654651	-0.11781749	124.5319192	113.9020284	0.01471723
FBgn0013576:E012	FBgn0013576	E012	TRUE	OK	FALSE	105.5942107	753.9336018	0.015770911	0.041885953	0.022249377	0.25668008	1	3R	5291989	5292079	.	FBtr0308580;FBtr0306694;FBtr0306695;FBtr0078812	exonic_part	1	-0.344949885	-0.17246208	115.5190621	97.98850256	0.01471723
FBgn0013576:E013	FBgn0013576	E013	TRUE	OK	FALSE	175.7122998	1827.111706	0.029126232	0.03831738	0.031420737	0.4533856	1	3R	5292639	5292841	.	FBtr0110932;FBtr0273433;FBtr0078810;FBtr0100199;FBtr0078813;FBtr0078818;FBtr0308581;FBtr0308580;FBtr0333695;FBtr0273432;FBtr0078812;FBtr0306695;FBtr0306694;FBtr0273431;FBtr0110933;FBtr0078811;FBtr0273434;FBtr0100197	exonic_part	1	-0.271284279	-0.135625287	186.6400663	166.7129276	0.01471723
FBgn0013576:E014	FBgn0013576	E014	TRUE	OK	FALSE	267.818918	3510.969275	0.024505594	0.036469158	0.027327462	0.849087984	1	3R	5292997	5293160	.	FBtr0110932;FBtr0273433;FBtr0078810;FBtr0100199;FBtr0078813;FBtr0078818;FBtr0308581;FBtr0308580;FBtr0333695;FBtr0273432;FBtr0078812;FBtr0306695;FBtr0306694;FBtr0273431;FBtr0110933;FBtr0078811;FBtr0273434;FBtr0100197	exonic_part	1	-0.102049484	-0.051015026	268.2292884	269.0806502	0.01471723
FBgn0013576:E015	FBgn0013576	E015	TRUE	OK	FALSE	247.5150634	4235.518925	0.04708215	0.036758387	0.044267316	0.807604059	1	3R	5293218	5293370	.	FBtr0110932;FBtr0273433;FBtr0078810;FBtr0100199;FBtr0078813;FBtr0078818;FBtr0308581;FBtr0308580;FBtr0333695;FBtr0273432;FBtr0078812;FBtr0306695;FBtr0306694;FBtr0273431;FBtr0110933;FBtr0078811;FBtr0273434;FBtr0100197	exonic_part	1	0.00166966	0.000834684	239.2208079	257.4725174	0.01471723
FBgn0013576:E016	FBgn0013576	E016	TRUE	OK	FALSE	133.4227845	1912.793648	0.074475488	0.040020744	0.063932766	0.515193944	1	3R	5293629	5293761	.	FBtr0308580;FBtr0110933;FBtr0306694;FBtr0306695	exonic_part	1	0.181600748	0.090791887	120.7870229	147.0731402	0.01471723
FBgn0013576:E017	FBgn0013576	E017	TRUE	OK	FALSE	101.5494384	1173.498525	0.042004301	0.042242145	0.042068345	0.134385189	1	3R	5293972	5294061	.	FBtr0333694	exonic_part	1	-0.525550493	-0.262756683	116.091674	86.99464743	0.01471723
FBgn0013576:E018	FBgn0013576	E018	TRUE	OK	FALSE	300.4948625	3317.978724	0.012367966	0.036085754	0.01716503	0.088903826	1	3R	5294061	5294234	.	FBtr0333694;FBtr0110932;FBtr0273433;FBtr0078810;FBtr0100199;FBtr0078813;FBtr0078818;FBtr0308581;FBtr0308580;FBtr0333695;FBtr0273432;FBtr0078812;FBtr0306695;FBtr0306694;FBtr0273431;FBtr0110933;FBtr0078811;FBtr0273434;FBtr0100197	exonic_part	1	-0.372670184	-0.186295148	329.0500942	275.0226696	0.01471723
FBgn0013576:E019	FBgn0013576	E019	TRUE	OK	FALSE	499.8652631	11747.11831	0.017435531	0.034832389	0.021024805	0.10603492	1	3R	5294305	5294855	.	FBtr0333694;FBtr0110932;FBtr0273433;FBtr0078810;FBtr0100199;FBtr0078813;FBtr0078818;FBtr0308581;FBtr0308580;FBtr0333695;FBtr0273432;FBtr0078812;FBtr0306695;FBtr0306694;FBtr0273431;FBtr0110933;FBtr0078811;FBtr0273434;FBtr0100197	exonic_part	1	-0.419699018	-0.209773611	552.9934318	449.81719	0.01471723
FBgn0013576:E020	FBgn0013576	E020	TRUE	OK	FALSE	17.79206749	53.90232865	0.09927093	0.086017116	0.095310291	0.879842176	1	3R	5294855	5294879	.	FBtr0333694;FBtr0078818;FBtr0308581;FBtr0308580;FBtr0333695	exonic_part	1	-0.191305355	-0.095651485	18.48884111	17.41345942	0.01471723
FBgn0013576:E021	FBgn0013576	E021	TRUE	OK	FALSE	158.9448152	3576.429068	0.095879545	0.038884306	0.078132733	0.653782517	1	3R	5295640	5295795	.	FBtr0333694;FBtr0110932;FBtr0273433;FBtr0078810;FBtr0100199;FBtr0078813;FBtr0078818;FBtr0308581;FBtr0308580;FBtr0333695;FBtr0273432;FBtr0078812;FBtr0306695;FBtr0306694;FBtr0273431;FBtr0110933;FBtr0078811;FBtr0273434;FBtr0100197	exonic_part	1	-0.353000881	-0.176480666	173.1518172	146.2270829	0.01471723
FBgn0013576:E022	FBgn0013576	E022	TRUE	OK	FALSE	101.4120808	1354.123023	0.071726847	0.042254739	0.062765477	0.440588555	1	3R	5295856	5295963	.	FBtr0333694;FBtr0110932;FBtr0273433;FBtr0078810;FBtr0100199;FBtr0078813;FBtr0078818;FBtr0308581;FBtr0308580;FBtr0333695;FBtr0273432;FBtr0078812;FBtr0306695;FBtr0306694;FBtr0273431;FBtr0110933;FBtr0078811;FBtr0273434;FBtr0100197	exonic_part	1	-0.453807986	-0.226887836	114.3446888	89.99382756	0.01471723
FBgn0013576:E023	FBgn0013576	E023	TRUE	OK	FALSE	49.25040025	615.1997713	0.212381479	0.052116601	0.153054634	0.885989912	1	3R	5296146	5296164	.	FBtr0333694;FBtr0110932;FBtr0273433;FBtr0078810;FBtr0100199;FBtr0078813;FBtr0078818;FBtr0308581;FBtr0308580;FBtr0273432;FBtr0078812;FBtr0306695;FBtr0306694;FBtr0273431;FBtr0110933;FBtr0078811;FBtr0273434;FBtr0100197	exonic_part	1	-0.39422677	-0.197106576	54.663401	44.77022566	0.01471723
FBgn0013576:E024	FBgn0013576	E024	TRUE	OK	FALSE	345.4059662	4671.132967	0.016696939	0.035677159	0.020730308	0.345339395	1	3R	5296164	5296635	.	FBtr0333694;FBtr0110932;FBtr0273433;FBtr0078810;FBtr0100199;FBtr0078813;FBtr0078818;FBtr0308581;FBtr0308580;FBtr0333695;FBtr0273432;FBtr0078812;FBtr0306695;FBtr0306694;FBtr0273431;FBtr0110933;FBtr0078811;FBtr0273434;FBtr0100197	exonic_part	1	-0.266805953	-0.133369983	365.3407795	328.1731041	0.01471723
FBgn0013576:E025	FBgn0013576	E025	TRUE	OK	FALSE	36.0927114	183.9174724	0.023760802	0.059106278	0.03365576	0.129205693	1	3R	5297312	5297516	.	FBtr0078813;FBtr0333695	exonic_part	1	-0.607167031	-0.303575892	42.64743119	30.13833901	0.01471723
FBgn0013576:E026	FBgn0013576	E026	TRUE	OK	FALSE	258.2069813	1920.160839	0.011507474	0.036600411	0.016641063	0.291801697	1	3R	5298201	5298489	.	FBtr0333694;FBtr0110932;FBtr0273433;FBtr0078810;FBtr0100199;FBtr0078818;FBtr0308580;FBtr0273432;FBtr0078812;FBtr0306695;FBtr0306694;FBtr0273431;FBtr0110933;FBtr0078811;FBtr0273434;FBtr0100197	exonic_part	1	-0.261284263	-0.130618139	272.9514602	245.77044	0.01471723
FBgn0013576:E027	FBgn0013576	E027	TRUE	OK	FALSE	16.38699343	26.69845517	0.001214478	0.090567838	0.03192173	0.113386843	1	3R	5298561	5298777	.	FBtr0100197	exonic_part	1	-0.659627317	-0.329809843	20.01701727	13.63340815	0.01471723
FBgn0013576:E028	FBgn0013576	E028	TRUE	OK	FALSE	227.5644447	1640.674656	0.010784717	0.037092857	0.016278197	0.774811512	1	3R	5299469	5299573	.	FBtr0333694;FBtr0110932;FBtr0273433;FBtr0078810;FBtr0100199;FBtr0078818;FBtr0308581;FBtr0308580;FBtr0273432;FBtr0078812;FBtr0306695;FBtr0306694;FBtr0273431;FBtr0110933;FBtr0078811;FBtr0273434	exonic_part	1	-0.088399557	-0.044192629	227.5876784	230.396208	0.01471723
FBgn0013576:E029	FBgn0013576	E029	TRUE	OK	FALSE	120.6170594	2722.405634	0.073780673	0.040772146	0.064399225	0.177087505	1	3R	5304110	5304182	.	FBtr0110932;FBtr0078810;FBtr0100199;FBtr0078818;FBtr0078812;FBtr0306694;FBtr0110933;FBtr0078811	exonic_part	1	-0.672203623	-0.336073853	142.9937415	96.94189479	0.01471723
FBgn0013576:E030	FBgn0013576	E030	TRUE	OK	FALSE	28.19711535	69.23290164	0.03754984	0.066432288	0.046479267	0.922250955	1	3R	5305710	5305847	.	FBtr0078818;FBtr0110932;FBtr0078812	exonic_part	1	-0.072397641	-0.036198094	28.55332061	29.20104732	0.01471723
FBgn0013576:E031	FBgn0013576	E031	TRUE	OK	FALSE	12.60491177	26.58516457	0.049997104	0.107857981	0.069755839	0.765162401	1	3R	5305847	5305853	.	FBtr0110932	exonic_part	1	-0.218022275	-0.109010169	13.29465962	12.29107752	0.01471723
FBgn0013576:E032	FBgn0013576	E032	TRUE	OK	FALSE	17.87672686	34.50058966	0.044378688	0.085765773	0.057040442	0.558166268	1	3R	5305903	5305970	.	FBtr0078818;FBtr0078812	exonic_part	1	-0.348540122	-0.174267857	19.77479786	16.70412092	0.01471723
FBgn0013576:E033	FBgn0013576	E033	TRUE	OK	FALSE	7.16212626	12.2196419	0.056572268	0.164788641	0.093682762	0.42161053	1	3R	5307433	5307777	.	FBtr0078818	exonic_part	1	0.499227676	0.249612562	5.945670087	9.034220182	0.01471723
FBgn0013576:E034	FBgn0013576	E034	TRUE	OK	FALSE	5.006524101	5.730934567	0.008690708	0.221555793	0.086007716	0.234244086	1	3R	5307934	5307943	.	FBtr0078818;FBtr0078812	exonic_part	1	-0.866694957	-0.433346065	6.034802032	3.559437938	0.01471723
FBgn0013576:E035	FBgn0013576	E035	TRUE	OK	FALSE	6.161759117	4.616197006	0.000585952	0.186193852	0.060326695	0.302787543	1	3R	5307943	5308089	.	FBtr0078818;FBtr0110932;FBtr0078812	exonic_part	1	-0.633085868	-0.316541541	7.554921336	5.23913489	0.01471723
FBgn0013576:E037	FBgn0013576	E037	TRUE	OK	FALSE	340.9726862	474.9047355	0.006749089	0.035712704	0.011696304	0.774971915	1	3R	5312988	5313497	.	FBtr0078810;FBtr0100199;FBtr0308581;FBtr0306694;FBtr0110933;FBtr0078811;FBtr0273434	exonic_part	1	-0.045977743	-0.022983292	333.4239995	347.6177847	0.01471723
FBgn0013576:E038	FBgn0013576	E038	TRUE	OK	FALSE	246.4542017	698.3882551	0.000343125	0.036774809	0.006514361	0.953037781	1	3R	5313937	5314305	.	FBtr0078810;FBtr0100199;FBtr0308581;FBtr0306694;FBtr0110933;FBtr0078811;FBtr0273434	exonic_part	1	0.006788696	0.003393757	236.5889765	255.5380747	0.01471723
FBgn0013576:E039	FBgn0013576	E039	TRUE	OK	FALSE	109.8503078	65.07134166	3.39E-05	0.041539474	0.007779047	0.47884217	1	3R	5322987	5323125	.	FBtr0078810;FBtr0100199;FBtr0308581;FBtr0306694;FBtr0110933;FBtr0078811;FBtr0273434	exonic_part	1	-0.127801943	-0.063896072	110.4146083	108.7446477	0.01471723
FBgn0013576:E040	FBgn0013576	E040	TRUE	OK	FALSE	62.89363283	98.3722034	0.009117232	0.047957422	0.018897218	0.442144491	1	3R	5323438	5323664	.	FBtr0306694	exonic_part	1	-0.206311669	-0.103151361	64.39063267	60.0573601	0.01471723
FBgn0013576:E041	FBgn0013576	E041	TRUE	OK	FALSE	52.41556995	151.2291079	0.021328001	0.0509588	0.029421793	0.898965276	1	3R	5323664	5323691	.	FBtr0078810;FBtr0308581;FBtr0306694;FBtr0110933;FBtr0273434	exonic_part	1	-0.044256669	-0.022127533	50.92651207	53.11147543	0.01471723
FBgn0013576:E042	FBgn0013576	E042	TRUE	OK	FALSE	59.20447857	112.3488324	0.008632733	0.048892983	0.019170444	0.768674902	1	3R	5323691	5323738	.	FBtr0078810;FBtr0100199;FBtr0308581;FBtr0306694;FBtr0110933;FBtr0273434	exonic_part	1	0.088444856	0.044220619	54.91765221	62.76563912	0.01471723
FBgn0013576:E043	FBgn0013576	E043	TRUE	OK	FALSE	95.21621878	112.7746392	0.000466062	0.042860649	0.010954474	0.943844037	1	3R	5323738	5323847	.	FBtr0078810;FBtr0100199;FBtr0308581;FBtr0306694;FBtr0110933;FBtr0078811;FBtr0273434	exonic_part	1	-0.015390461	-0.00769472	92.01377969	97.89276448	0.01471723
FBgn0013576:E044	FBgn0013576	E044	TRUE	OK	FALSE	212.8238468	3716.750061	0.023314736	0.037380264	0.02651806	0.227229787	1	3R	5334404	5334698	.	FBtr0333694;FBtr0273433;FBtr0308580;FBtr0273432;FBtr0306695	exonic_part	1	0.353130731	0.176539136	179.6525218	245.65362	0.01471723
FBgn0013576:E045	FBgn0013576	E045	TRUE	OK	FALSE	944.1797036	19481.30926	7.02E-05	0.033943414	0.00353502	0.056497141	1	3R	5334698	5335060	.	FBtr0273433;FBtr0306695;FBtr0273432	exonic_part	1	0.204740427	0.102297863	850.1217431	1041.94082	0.01471723
FBgn0013576:E046	FBgn0013576	E046	TRUE	OK	FALSE	3423.359457	452027.7296	0.022778381	0.033219132	0.024965532	0.158452854	1	3R	5335713	5336635	.	FBtr0308580;FBtr0306695;FBtr0333694	exonic_part	1	0.353502059	0.176174669	2998.791534	3846.409848	0.01471723
FBgn0013576:E047	FBgn0013576	E047	TRUE	OK	FALSE	830.021677	13058.55401	0.005135789	0.034080967	0.009449123	0.977283207	1	3R	5349467	5349986	.	FBtr0308580;FBtr0273433;FBtr0306695;FBtr0333694	exonic_part	1	-0.015549196	-0.007769799	805.1872265	856.9266065	0.01471723
FBgn0013576:E048	FBgn0013576	E048	TRUE	OK	FALSE	107.0354451	10920.63514	0.330413021	0.04176554	0.231259621	0.918357004	1	3R	5349986	5350010	.	FBtr0333694;FBtr0273433;FBtr0308580;FBtr0273432;FBtr0306695	exonic_part	1	0.651581415	0.325767017	79.4893855	133.742224	0.01471723
FBgn0013576:J050	FBgn0013576	J050	TRUE	OK	FALSE	198.436295	7188.141409	0.279806848	0.05875539	0.223998537	0.480883553	1	3R	5274082	5274148	.	FBtr0078814;FBtr0110932;FBtr0273433;FBtr0078810;FBtr0078815;FBtr0078816;FBtr0100199;FBtr0078813;FBtr0078818;FBtr0308581;FBtr0308580;FBtr0333695;FBtr0273432;FBtr0078812;FBtr0306695;FBtr0078817;FBtr0273430;FBtr0306694;FBtr0273431;FBtr0110933;FBtr0078811;FBtr0273434;FBtr0100197	splice_site	1	0.186327454	0.093150734	179.0205406	218.5573279	0.01471723
FBgn0013576:J051	FBgn0013576	J051	TRUE	OK	FALSE	121.6622266	2646.117111	0.199065256	0.059884197	0.164862353	0.730534076	1	3R	5274318	5274734	.	FBtr0078814;FBtr0110932;FBtr0273433;FBtr0078810;FBtr0078815;FBtr0078816;FBtr0100199;FBtr0078813;FBtr0078818;FBtr0308581;FBtr0308580;FBtr0333695;FBtr0273432;FBtr0078812;FBtr0306695;FBtr0078817;FBtr0273430;FBtr0306694;FBtr0273431;FBtr0110933;FBtr0078811;FBtr0273434;FBtr0100197	splice_site	1	-0.034773504	-0.017385266	119.1472248	125.0849148	0.01471723
FBgn0013576:J052	FBgn0013576	J052	TRUE	OK	FALSE	90.46150873	962.7616309	0.059148735	0.060890497	0.059500941	0.552595608	1	3R	5274894	5274965	.	FBtr0078814;FBtr0110932;FBtr0273433;FBtr0078810;FBtr0078815;FBtr0078816;FBtr0100199;FBtr0078813;FBtr0078818;FBtr0308581;FBtr0308580;FBtr0333695;FBtr0273432;FBtr0078812;FBtr0306695;FBtr0078817;FBtr0273430;FBtr0306694;FBtr0273431;FBtr0110933;FBtr0078811;FBtr0273434;FBtr0100197	splice_site	1	-0.299029244	-0.149505099	97.30452407	85.16605055	0.01471723
FBgn0013576:J056	FBgn0013576	J056	TRUE	OK	FALSE	7.407889221	31.44100117	0.3142946	0.104883384	0.248851427	0.213097765	1	3R	5275087	5282664	.	FBtr0078815	splice_site	1	0.959298402	0.479646808	4.884226	10.20693659	0.01471723
FBgn0013576:J057	FBgn0013576	J057	TRUE	OK	FALSE	22.64540263	146.4075458	0.135744738	0.072641398	0.120224318	0.509304477	1	3R	5275087	5286901	.	FBtr0078814	splice_site	1	-0.558276709	-0.279134091	25.56435631	18.68132206	0.01471723
FBgn0013576:J058	FBgn0013576	J058	TRUE	OK	FALSE	59.42341456	332.2551707	0.008522145	0.062940034	0.018275399	0.041823479	1	3R	5275087	5291989	.	FBtr0308580;FBtr0306694;FBtr0306695;FBtr0078812	splice_site	1	-0.559618361	-0.279797495	69.68290058	50.9328638	0.01471723
FBgn0013576:J059	FBgn0013576	J059	TRUE	OK	FALSE	22.50208216	126.4688385	0.17879655	0.072741234	0.14918406	0.923341294	1	3R	5275087	5292639	.	FBtr0110932;FBtr0273433;FBtr0078810;FBtr0100199;FBtr0078813;FBtr0078818;FBtr0308581;FBtr0333695;FBtr0273432;FBtr0273431;FBtr0110933;FBtr0078811;FBtr0273434;FBtr0100197	splice_site	1	-0.134113	-0.067055435	23.10622562	22.64215546	0.01471723
FBgn0013576:J061	FBgn0013576	J061	TRUE	OK	FALSE	43.72364258	129.717627	0.003127186	0.065084907	0.013966924	0.171378701	1	3R	5292079	5292639	.	FBtr0308580;FBtr0078812;FBtr0306695;FBtr0306694	splice_site	1	-0.391244982	-0.195616477	48.63059187	39.90583094	0.01471723
FBgn0013576:J062	FBgn0013576	J062	TRUE	OK	FALSE	68.66173933	194.6578887	0.008283253	0.062136317	0.017091548	0.333585306	1	3R	5292841	5292997	.	FBtr0110932;FBtr0273433;FBtr0078810;FBtr0100199;FBtr0078813;FBtr0078818;FBtr0308581;FBtr0308580;FBtr0333695;FBtr0273432;FBtr0078812;FBtr0306695;FBtr0306694;FBtr0273431;FBtr0110933;FBtr0078811;FBtr0273434;FBtr0100197	splice_site	1	-0.27646181	-0.138224263	73.0054214	64.86812344	0.01471723
FBgn0013576:J063	FBgn0013576	J063	TRUE	OK	FALSE	186.302467	2807.239432	0.049316368	0.058871893	0.051057549	0.798802505	1	3R	5293160	5293218	.	FBtr0110932;FBtr0273433;FBtr0078810;FBtr0100199;FBtr0078813;FBtr0078818;FBtr0308581;FBtr0308580;FBtr0333695;FBtr0273432;FBtr0078812;FBtr0306695;FBtr0306694;FBtr0273431;FBtr0110933;FBtr0078811;FBtr0273434;FBtr0100197	splice_site	1	0.006015568	0.003007388	179.803264	194.0995209	0.01471723
FBgn0013576:J064	FBgn0013576	J064	TRUE	OK	FALSE	74.87666145	1255.796478	0.361969451	0.061707219	0.276136546	0.352870856	1	3R	5293370	5293629	.	FBtr0308580;FBtr0110933;FBtr0306694;FBtr0306695	splice_site	1	0.432093378	0.216035521	61.35833374	88.84612785	0.01471723
FBgn0013576:J065	FBgn0013576	J065	TRUE	OK	FALSE	36.26233784	203.0252503	0.054125358	0.066755324	0.057289143	0.220635548	1	3R	5293370	5294061	.	FBtr0110932;FBtr0273433;FBtr0078810;FBtr0100199;FBtr0078813;FBtr0078818;FBtr0308581;FBtr0333695;FBtr0273432;FBtr0078812;FBtr0273431;FBtr0078811;FBtr0273434;FBtr0100197	splice_site	1	0.48663628	0.243311973	29.57218153	44.50612609	0.01471723
FBgn0013576:J066	FBgn0013576	J066	TRUE	OK	FALSE	19.38817481	82.52569907	0.05865441	0.075274777	0.062807577	0.093884598	1	3R	5293761	5294061	.	FBtr0308580;FBtr0306695;FBtr0306694;FBtr0110933	splice_site	1	-0.861214466	-0.430601371	25.09575596	14.86831184	0.01471723
FBgn0013576:J067	FBgn0013576	J067	TRUE	OK	FALSE	185.101162	1166.06714	0.007269206	0.058884259	0.013426589	0.072166172	1	3R	5294234	5294305	.	FBtr0333694;FBtr0110932;FBtr0273433;FBtr0078810;FBtr0100199;FBtr0078813;FBtr0078818;FBtr0308581;FBtr0308580;FBtr0333695;FBtr0273432;FBtr0078812;FBtr0306695;FBtr0306694;FBtr0273431;FBtr0110933;FBtr0078811;FBtr0273434;FBtr0100197	splice_site	1	-0.371651061	-0.185801158	203.4457693	169.7383484	0.01471723
FBgn0013576:J068	FBgn0013576	J068	TRUE	OK	FALSE	59.47962301	814.015147	0.231967449	0.062934389	0.186564822	0.913891587	1	3R	5294855	5295640	.	FBtr0110932;FBtr0273433;FBtr0078810;FBtr0100199;FBtr0078813;FBtr0273432;FBtr0078812;FBtr0306695;FBtr0306694;FBtr0273431;FBtr0110933;FBtr0078811;FBtr0273434;FBtr0100197	splice_site	1	-0.222257573	-0.11112415	62.29835959	57.46275777	0.01471723
FBgn0013576:J069	FBgn0013576	J069	TRUE	OK	FALSE	8.349459309	5.427629143	0.009889057	0.099479798	0.037802255	0.954813792	1	3R	5294879	5295640	.	FBtr0333694;FBtr0078818;FBtr0308581;FBtr0308580;FBtr0333695	splice_site	1	-0.009917256	-0.004958599	7.980347401	8.522147168	0.01471723
FBgn0013576:J070	FBgn0013576	J070	TRUE	OK	FALSE	76.88667321	605.0358551	0.042455753	0.061583287	0.046167153	0.278520663	1	3R	5295795	5295856	.	FBtr0333694;FBtr0110932;FBtr0273433;FBtr0078810;FBtr0100199;FBtr0078813;FBtr0078818;FBtr0308581;FBtr0308580;FBtr0333695;FBtr0273432;FBtr0078812;FBtr0306695;FBtr0306694;FBtr0273431;FBtr0110933;FBtr0078811;FBtr0273434;FBtr0100197	splice_site	1	-0.486537657	-0.243255698	87.80945105	67.52597873	0.01471723
FBgn0013576:J071	FBgn0013576	J071	TRUE	OK	FALSE	39.07310061	414.7427623	0.225457175	0.066051162	0.180651294	0.85752397	1	3R	5295963	5296146	.	FBtr0333694;FBtr0110932;FBtr0273433;FBtr0078810;FBtr0100199;FBtr0078813;FBtr0078818;FBtr0308581;FBtr0308580;FBtr0273432;FBtr0078812;FBtr0306695;FBtr0306694;FBtr0273431;FBtr0110933;FBtr0078811;FBtr0273434;FBtr0100197	splice_site	1	-0.418814965	-0.209401742	43.77811152	35.24349666	0.01471723
FBgn0013576:J073	FBgn0013576	J073	TRUE	OK	FALSE	12.61294505	13.37713203	0.00660393	0.085109289	0.029567485	0.613143566	1	3R	5296635	5297312	.	FBtr0078813;FBtr0333695	splice_site	1	-0.239333773	-0.119665857	12.97123723	11.8168958	0.01471723
FBgn0013576:J074	FBgn0013576	J074	TRUE	OK	FALSE	67.65718836	191.5236685	0.011446485	0.062213075	0.019545408	0.130478498	1	3R	5296635	5298201	.	FBtr0333694;FBtr0110932;FBtr0273433;FBtr0078810;FBtr0100199;FBtr0078818;FBtr0308580;FBtr0273432;FBtr0078812;FBtr0306695;FBtr0306694;FBtr0273431;FBtr0110933;FBtr0078811;FBtr0273434;FBtr0100197	splice_site	1	-0.434917418	-0.217448379	76.06209198	60.59352797	0.01471723
FBgn0013576:J075	FBgn0013576	J075	TRUE	OK	FALSE	30.25028691	72.33219396	0.031894728	0.068700771	0.040013416	0.846122365	1	3R	5296635	5299469	.	FBtr0308581	splice_site	1	0.054986757	0.027492788	29.26042688	32.67954405	0.01471723
FBgn0013576:J077	FBgn0013576	J077	TRUE	OK	FALSE	136.4474149	285.8190697	0.000911739	0.059568051	0.00799645	0.145684167	1	3R	5298489	5299469	.	FBtr0333694;FBtr0110932;FBtr0273433;FBtr0078810;FBtr0100199;FBtr0078818;FBtr0308580;FBtr0273432;FBtr0078812;FBtr0306695;FBtr0306694;FBtr0273431;FBtr0110933;FBtr0078811;FBtr0273434	splice_site	1	-0.26764911	-0.133811645	145.2643058	130.0008748	0.01471723
FBgn0013576:J078	FBgn0013576	J078	TRUE	OK	FALSE	11.20946674	42.12039781	0.379221473	0.088632887	0.267791403	0.731585763	1	3R	5299573	5304110	.	FBtr0110932;FBtr0078810;FBtr0100199;FBtr0078818;FBtr0078812;FBtr0306694;FBtr0110933;FBtr0078811	splice_site	1	-0.002243557	-0.00112177	11.06500523	11.87874002	0.01471723
FBgn0013576:J079	FBgn0013576	J079	TRUE	OK	FALSE	20.84021705	95.15218038	0.046589803	0.073999154	0.053190451	0.192146602	1	3R	5299573	5312988	.	FBtr0308581;FBtr0273434	splice_site	1	-0.644633518	-0.322311984	25.50029163	17.55205308	0.01471723
FBgn0013576:J080	FBgn0013576	J080	TRUE	OK	FALSE	89.23856063	252.0769573	0.00716392	0.060944271	0.014986522	0.572755879	1	3R	5299573	5334404	.	FBtr0333694;FBtr0273433;FBtr0308580;FBtr0273432;FBtr0306695	splice_site	1	-0.140156014	-0.070073633	90.42961449	88.29631274	0.01471723
FBgn0013576:J089	FBgn0013576	J089	TRUE	OK	FALSE	49.97939643	244.1170564	0.042252478	0.064068765	0.047065877	0.622835227	1	3R	5313497	5313937	.	FBtr0078810;FBtr0100199;FBtr0308581;FBtr0306694;FBtr0110933;FBtr0078811;FBtr0273434	splice_site	1	0.14310284	0.071548901	46.40538272	55.07273618	0.01471723
FBgn0013576:J090	FBgn0013576	J090	TRUE	OK	FALSE	80.30695158	86.0778796	0.000170746	0.061386662	0.008935804	0.547570261	1	3R	5314305	5322987	.	FBtr0078810;FBtr0100199;FBtr0308581;FBtr0306694;FBtr0110933;FBtr0078811;FBtr0273434	splice_site	1	-0.121343906	-0.060668564	80.46942253	79.58535787	0.01471723
FBgn0013576:J092	FBgn0013576	J092	TRUE	OK	FALSE	13.16815029	38.13495155	0.081802587	0.083922716	0.082304893	0.490324545	1	3R	5323125	5323664	.	FBtr0078810;FBtr0308581;FBtr0110933;FBtr0273434	splice_site	1	-0.422299498	-0.211147903	14.00753941	11.24331751	0.01471723
FBgn0013576:J094	FBgn0013576	J094	TRUE	OK	FALSE	23.00089532	65.46739587	0.055856645	0.072399134	0.059698951	0.845679098	1	3R	5323125	5323738	.	FBtr0078811	splice_site	1	0.142649805	0.071323792	20.5761772	24.41849288	0.01471723
FBgn0013576:J096	FBgn0013576	J096	TRUE	OK	FALSE	6.05532745	5.623122556	0.003472826	0.115586425	0.042750984	0.37538494	1	3R	5335060	5335713	.	FBtr0306695	splice_site	1	-0.536318122	-0.268157971	6.766039019	5.017187225	0.01471723
FBgn0013576:J097	FBgn0013576	J097	TRUE	OK	FALSE	60.44760556	175.7327937	0.032260722	0.062838823	0.037580174	0.788451939	1	3R	5335060	5349467	.	FBtr0273433	splice_site	1	-0.103800675	-0.051898129	61.02909972	61.08572365	0.01471723
FBgn0013576:J099	FBgn0013576	J099	TRUE	OK	FALSE	135.8361825	712.559749	0.01516021	0.059579757	0.021285223	0.634764895	1	3R	5336635	5349467	.	FBtr0308580;FBtr0306695;FBtr0333694	splice_site	1	-0.110352373	-0.05517093	136.0636406	135.6698804	0.01471723
FBgn0013576:N101	FBgn0013576	N101	TRUE	OK	FALSE	9.992567829	15.87008348	0.0016244	0.092489221	0.029766438	0.136396947	1	3R	5335060	5336380	.	UNKNOWN_TX	novel_splice_site	1	0.713589023	0.35679216	7.082115434	12.48263201	0.01471723
FBgn0013576:N102	FBgn0013576	N102	TRUE	OK	FALSE	8.912005934	6.925049209	0.001352541	0.096796265	0.031045941	0.995045506	1	3R	5335060	5349743	.	UNKNOWN_TX	novel_splice_site	1	0.029264311	0.014632064	8.59257913	9.428818687	0.01471723
FBgn0013576:N103	FBgn0013576	N103	TRUE	OK	FALSE	13.05445751	28.03566511	0.067773844	0.08415748	0.07226179	0.351927592	1	3R	5335060	5349887	.	UNKNOWN_TX	novel_splice_site	1	0.467089838	0.233542905	10.14818915	15.07921839	0.01471723
FBgn0261641:E001	FBgn0261641	E001	TRUE	OK	FALSE	157.8154141	2433.777331	1.00E-08	0.038926823	0.053985219	0.796817539	1	3R	6361671	6361911	.	FBtr0345075;FBtr0303017;FBtr0303013;FBtr0345076;FBtr0334545	exonic_part	1	0.035460552	0.017712469	136.0622123	178.3181547	0.000185773
FBgn0261641:E003	FBgn0261641	E003	TRUE	OK	FALSE	262.2344663	3083.757694	0.009260421	0.036544244	0.01475252	0.647155945	1	3R	6362398	6362763	.	FBtr0345075;FBtr0303017;FBtr0303013;FBtr0345076;FBtr0334545	exonic_part	1	0.094910596	0.047369637	221.7901595	300.5474387	0.000185773
FBgn0261641:E004	FBgn0261641	E004	TRUE	OK	FALSE	310.6265661	2299.866283	0.011019626	0.035983256	0.015987639	0.587961112	1	3R	6362837	6363230	.	FBtr0345075;FBtr0303017;FBtr0303013;FBtr0345076;FBtr0334545	exonic_part	1	-0.127135434	-0.063424926	281.6922197	337.050098	0.000185773
FBgn0261641:E005	FBgn0261641	E005	TRUE	OK	FALSE	131.3051212	427.7706385	0.004755383	0.040134888	0.012153644	0.706731661	1	3R	6363230	6364161	.	FBtr0345076	exonic_part	1	-0.074418925	-0.03717869	118.1399904	144.5533291	0.000185773
FBgn0261641:E007	FBgn0261641	E007	TRUE	OK	FALSE	28.78523126	83.50592971	0.00029045	0.065748069	0.019653113	0.197813242	1	3R	6364438	6364486	.	FBtr0345075	exonic_part	1	0.43120951	0.215569788	20.96502185	36.00698549	0.000185773
FBgn0261641:E009	FBgn0261641	E009	TRUE	OK	FALSE	133.4501292	1037.334531	7.03E-05	0.040019294	0.008531951	0.15982697	1	3R	6364555	6364725	.	FBtr0345076;FBtr0345075;FBtr0303017;FBtr0303014	exonic_part	1	0.273988851	0.136881714	105.0243564	160.3514524	0.000185773
FBgn0261641:E012	FBgn0261641	E012	TRUE	OK	FALSE	30.67625567	50.99139729	0.006522874	0.063725833	0.023560146	0.707085792	1	3R	6365258	6365953	.	FBtr0303015	exonic_part	1	-0.096316033	-0.048149276	28.11077914	33.75054027	0.000185773
FBgn0261641:E015	FBgn0261641	E015	TRUE	OK	FALSE	78.1519152	125.3112453	0.012730653	0.045026082	0.020748781	0.060165796	1	3R	6367897	6368189	.	FBtr0345075;FBtr0303017;FBtr0303013;FBtr0303014;FBtr0345076;FBtr0303015;FBtr0334545	exonic_part	1	-0.523442081	-0.261595544	82.10622629	74.5653086	0.000185773
FBgn0261641:J017	FBgn0261641	J017	TRUE	OK	FALSE	91.54876491	809.807053	0.000276186	0.060843895	0.009335107	0.033283473	1	3R	6361911	6362004	.	FBtr0345075;FBtr0303017;FBtr0303013;FBtr0345076;FBtr0334545	splice_site	1	0.461258972	0.230503907	67.05509352	116.2519361	0.000185773
FBgn0261641:J018	FBgn0261641	J018	TRUE	OK	FALSE	77.60088551	586.7770745	0.006578453	0.061540796	0.015257152	0.168273781	1	3R	6362334	6362398	.	FBtr0345075;FBtr0303017;FBtr0303013;FBtr0345076;FBtr0334545	splice_site	1	0.373404321	0.186616239	58.94321852	96.61864058	0.000185773
FBgn0261641:J019	FBgn0261641	J019	TRUE	OK	FALSE	131.4654507	978.0681336	0.023029607	0.059666635	0.028631481	0.734732409	1	3R	6362763	6362837	.	FBtr0345075;FBtr0303017;FBtr0303013;FBtr0345076;FBtr0334545	splice_site	1	-0.135968317	-0.0679283	119.6468638	140.8111646	0.000185773
FBgn0261641:J020	FBgn0261641	J020	TRUE	OK	FALSE	26.24657885	111.4402736	0.017947432	0.070490728	0.031196069	0.158220089	1	3R	6363230	6364161	.	FBtr0345075;FBtr0303017	splice_site	1	0.533005484	0.26646281	18.71309185	34.42969728	0.000185773
FBgn0261641:J021	FBgn0261641	J021	TRUE	OK	FALSE	13.4748845	44.76405754	0.053923776	0.083309102	0.061643543	0.383804994	1	3R	6363230	6365003	.	FBtr0303013;FBtr0334545	splice_site	1	0.4928296	0.246396333	9.563745281	17.17000967	0.000185773
FBgn0261641:J022	FBgn0261641	J022	TRUE	OK	FALSE	6.801427702	33.21439496	0.421131775	0.10915597	0.312969921	0.027748013	1	3R	6364438	6364555	.	FBtr0345076;FBtr0303017	splice_site	1	2.011444958	1.005690448	2.240775557	11.50164733	0.000185773
FBgn0261641:J023	FBgn0261641	J023	TRUE	OK	FALSE	7.761664602	2.442426085	0.000517753	0.102699344	0.030772757	0.718210092	1	3R	6364725	6365003	.	FBtr0345075;FBtr0303017;FBtr0303014	splice_site	1	-0.154456673	-0.07722481	7.335743095	8.446009527	0.000185773
FBgn0261641:J025	FBgn0261641	J025	TRUE	OK	FALSE	32.77984989	74.66642907	0.053448555	0.067795266	0.056699568	0.34893328	1	3R	6366287	6366347	.	FBtr0345075;FBtr0303017;FBtr0303013;FBtr0303014;FBtr0345076;FBtr0303015;FBtr0334545	splice_site	1	-0.388463799	-0.194194389	32.90985072	32.36293455	0.000185773
FBgn0261641:N028	FBgn0261641	N028	TRUE	OK	FALSE	14.383292	181.2448752	0.1684637	0.081645385	0.143885137	0.031227819	1	3R	6364904	6364956	.	UNKNOWN_TX	novel_splice_site	1	1.674800793	0.837342918	5.543463832	22.44494933	0.000185773
FBgn0264495:E002	FBgn0264495	E002	TRUE	OK	FALSE	92.09243121	125.4283602	0.00054431	0.043197047	0.010740844	0.196262028	1	3R	6406856	6407091	.	FBtr0303788;FBtr0303787;FBtr0334322;FBtr0303790;FBtr0303789	exonic_part	1	-0.252955264	-0.126460932	95.96026329	87.44764977	3.56E-05
FBgn0264495:E003	FBgn0264495	E003	TRUE	OK	FALSE	165.2199152	578.9522031	0.022395529	0.038658665	0.026317903	0.936541578	1	3R	6407091	6407477	.	FBtr0334322;FBtr0303788	exonic_part	1	-0.006144504	-0.00307151	159.5730391	172.0236587	3.56E-05
FBgn0264495:E004	FBgn0264495	E004	TRUE	OK	FALSE	317.5967538	1421.498026	0.002280926	0.035916539	0.007643369	0.069328331	1	3R	6407477	6407774	.	FBtr0303788;FBtr0303787;FBtr0334322;FBtr0303790;FBtr0303789	exonic_part	1	-0.265638378	-0.132756058	332.3829343	302.6287284	3.56E-05
FBgn0264495:E006	FBgn0264495	E006	TRUE	OK	FALSE	278.0877536	6024.726407	0.037927026	0.03633896	0.037502169	0.104695245	1	3R	6438179	6438763	.	FBtr0303788;FBtr0303787;FBtr0334322;FBtr0303790;FBtr0303789	exonic_part	1	0.547468929	0.27362318	218.2525411	339.2788294	3.56E-05
FBgn0264495:E007	FBgn0264495	E007	TRUE	OK	FALSE	179.5251444	632.22277	0.011445618	0.038203243	0.017233992	0.443278887	1	3R	6438831	6439007	.	FBtr0303788;FBtr0303787;FBtr0334322;FBtr0303790;FBtr0303789	exonic_part	1	-0.146514966	-0.073238218	181.6475576	178.2499712	3.56E-05
FBgn0264495:E009	FBgn0264495	E009	TRUE	OK	FALSE	176.4157836	230.9004838	0.005693164	0.03829595	0.011948048	0.952593183	1	3R	6443438	6443651	.	FBtr0303788;FBtr0303787;FBtr0334322;FBtr0303790;FBtr0303789	exonic_part	1	0.040994321	0.020491908	166.3597505	185.1943839	3.56E-05
FBgn0264495:E010	FBgn0264495	E010	TRUE	OK	FALSE	232.6199615	993.358409	0.006342552	0.037002675	0.012184711	0.648168883	1	3R	6443821	6444310	.	FBtr0303788;FBtr0303787;FBtr0334322;FBtr0303790;FBtr0303789	exonic_part	1	0.106854788	0.053409118	215.1562044	250.1722861	3.56E-05
FBgn0264495:E012	FBgn0264495	E012	TRUE	OK	FALSE	57.77155529	46.03680716	0.002913923	0.049288588	0.014595521	0.745047127	1	3R	6445534	6445996	.	FBtr0303790;FBtr0303787;FBtr0303788	exonic_part	1	-0.049896329	-0.024946128	55.75788766	58.35040502	3.56E-05
FBgn0264495:E013	FBgn0264495	E013	TRUE	OK	FALSE	9.110788866	22.782902	0.077443256	0.136588877	0.095780122	0.871826296	1	3R	6445996	6446072	.	FBtr0303790	exonic_part	1	-0.013977177	-0.006988498	8.833462312	9.470989774	3.56E-05
FBgn0264495:E014	FBgn0264495	E014	TRUE	OK	FALSE	648.3222441	5555.063961	0.013088495	0.034399812	0.017125028	0.57766854	1	3R	6446459	6448007	.	FBtr0303790;FBtr0303789	exonic_part	1	-0.106695937	-0.053293022	644.1710671	652.9953905	3.56E-05
FBgn0264495:E015	FBgn0264495	E015	TRUE	OK	FALSE	189.3646903	3259.968398	0.04296821	0.037929932	0.041610522	0.367719321	1	3R	6448007	6449274	.	FBtr0303790	exonic_part	1	0.325785898	0.162848047	162.0113441	218.2454734	3.56E-05
FBgn0264495:J016	FBgn0264495	J016	TRUE	OK	FALSE	28.44421075	60.9551792	9.70E-05	0.069445838	0.013039456	0.093510178	1	3R	6407091	6407477	.	FBtr0303787;FBtr0303790;FBtr0303789	splice_site	1	-0.461678662	-0.23083023	31.05744316	24.4628817	3.56E-05
FBgn0264495:J017	FBgn0264495	J017	TRUE	OK	FALSE	67.6208827	138.1796357	0.03400067	0.062215892	0.039303521	0.618095299	1	3R	6407774	6436724	.	FBtr0303788;FBtr0303787;FBtr0334322;FBtr0303790;FBtr0303789	splice_site	1	-0.16531746	-0.082650655	69.28631427	66.96555935	3.56E-05
FBgn0264495:J019	FBgn0264495	J019	TRUE	OK	FALSE	53.38103882	380.9101578	0.121099516	0.063616187	0.10686683	0.416384487	1	3R	6438763	6438831	.	FBtr0303788;FBtr0303787;FBtr0334322;FBtr0303790;FBtr0303789	splice_site	1	0.38808161	0.194026033	44.65828752	63.10045362	3.56E-05
FBgn0264495:J020	FBgn0264495	J020	TRUE	OK	FALSE	121.1515008	663.1857108	0.004738308	0.059896497	0.011873123	0.036245971	1	3R	6439007	6439586	.	FBtr0303788;FBtr0303787;FBtr0334322;FBtr0303790;FBtr0303789	splice_site	1	-0.407629265	-0.203779212	132.1197844	108.5119299	3.56E-05
FBgn0264495:J021	FBgn0264495	J021	TRUE	OK	FALSE	66.91081381	142.6143819	0.018881826	0.062271599	0.026732483	0.458479201	1	3R	6443225	6443438	.	FBtr0303788;FBtr0303787;FBtr0334322;FBtr0303790;FBtr0303789	splice_site	1	0.250923628	0.125449789	58.90923602	75.73331742	3.56E-05
FBgn0264495:J022	FBgn0264495	J022	TRUE	OK	FALSE	66.16148858	120.2335817	0.001839549	0.062331682	0.012481682	0.556864156	1	3R	6443651	6443821	.	FBtr0303788;FBtr0303787;FBtr0334322;FBtr0303790;FBtr0303789	splice_site	1	-0.107830673	-0.053910285	65.15742804	65.5460677	3.56E-05
FBgn0264495:J023	FBgn0264495	J023	TRUE	OK	FALSE	11.672016	18.44069468	0.022808808	0.087377987	0.040829558	0.325014945	1	3R	6444310	6445534	.	FBtr0303790;FBtr0303787;FBtr0303788	splice_site	1	0.512066542	0.256029065	9.267376886	14.29540498	3.56E-05
FBgn0264495:J024	FBgn0264495	J024	TRUE	OK	FALSE	18.00010538	85.18168391	0.218786388	0.076686604	0.175723701	0.862775377	1	3R	6444310	6446459	.	FBtr0303789	splice_site	1	0.043332072	0.021665472	17.32433752	19.32021901	3.56E-05
FBgn0264495:N026	FBgn0264495	N026	TRUE	OK	FALSE	6.260257869	6.506328412	0.003100235	0.113667496	0.041241592	0.917107547	1	3R	6406935	6407477	.	UNKNOWN_TX	novel_splice_site	1	-0.03109449	-0.015547115	5.712527698	6.052724258	3.56E-05
FBgn0261928:E003	FBgn0261928	E003	TRUE	OK	FALSE	485.5266993	10308.1354	0.03185329	0.034888178	0.032599458	0.405877248	1	3R	10226487	10226619	.	FBtr0303602	exonic_part	1	0.261246759	0.130550825	480.2250224	490.6744134	0.058223445
FBgn0261928:E004	FBgn0261928	E004	TRUE	OK	FALSE	754.1511788	15420.61229	0.012293222	0.034195421	0.016333105	0.77551643	1	3R	10228704	10229234	.	FBtr0303602	exonic_part	1	0.063779301	0.031861233	793.9470045	712.5614029	0.058223445
FBgn0261928:E005	FBgn0261928	E005	TRUE	OK	FALSE	237.2072125	5643.391994	0.017342954	0.036924172	0.021447669	0.3889617	1	3R	10239476	10239497	.	FBtr0303602	exonic_part	1	-0.253618275	-0.126776457	272.987467	198.5602189	0.058223445
FBgn0261928:E006	FBgn0261928	E006	TRUE	OK	FALSE	642.1155258	30850.62892	0.017510854	0.034413891	0.020907435	0.816892635	1	3R	10239617	10239958	.	FBtr0332437;FBtr0303602;FBtr0345171;FBtr0303601;FBtr0345170;FBtr0345169	exonic_part	1	-0.096324274	-0.048126338	707.4598785	573.9958351	0.058223445
FBgn0261928:E007	FBgn0261928	E007	TRUE	OK	FALSE	187.8684156	1326.260665	0.000937884	0.037969648	0.007441389	0.830169672	1	3R	10240187	10240313	.	FBtr0332437;FBtr0303602;FBtr0345171;FBtr0303601;FBtr0345170;FBtr0345169	exonic_part	1	-0.040455837	-0.020223755	204.4913634	171.6186009	0.058223445
FBgn0261928:E008	FBgn0261928	E008	TRUE	OK	FALSE	100.7842742	843.1576291	0.024647818	0.042312742	0.029140917	0.366744281	1	3R	10240375	10240495	.	FBtr0332437;FBtr0303602;FBtr0345171;FBtr0303601;FBtr0345170;FBtr0345169	exonic_part	1	0.233123138	0.116548682	101.051968	102.1971409	0.058223445
FBgn0261928:E009	FBgn0261928	E009	TRUE	OK	FALSE	78.55779191	1201.808539	0.140983434	0.044963655	0.108437399	0.61744727	1	3R	10240552	10240944	.	FBtr0332437;FBtr0303602;FBtr0345171;FBtr0303601;FBtr0345170;FBtr0345169	exonic_part	1	0.126321049	0.063155105	81.62363796	76.74911153	0.058223445
FBgn0261928:E010	FBgn0261928	E010	TRUE	OK	FALSE	53.77795744	572.4173905	0.181746421	0.050502403	0.135207895	0.784625565	1	3R	10241539	10241740	.	FBtr0332437;FBtr0303602;FBtr0345171;FBtr0303601;FBtr0345170;FBtr0345169	exonic_part	1	-0.025380174	-0.012689346	58.7085428	49.74132565	0.058223445
FBgn0261928:E011	FBgn0261928	E011	TRUE	OK	FALSE	4566.803275	722692.672	0.003396022	0.033150068	0.007027764	0.151382984	1	3R	10241796	10248274	.	FBtr0332437;FBtr0303602;FBtr0345171;FBtr0303601;FBtr0345170;FBtr0345169	exonic_part	1	-0.203229552	-0.100464739	5037.034348	4095.992199	0.058223445
FBgn0261928:E012	FBgn0261928	E012	TRUE	OK	FALSE	11.0679778	17.69743216	0.005201019	0.118260869	0.046191781	0.914908999	1	3R	10248274	10248343	.	FBtr0345170;FBtr0345171	exonic_part	1	0.044255304	0.022127395	11.47251004	10.20149695	0.058223445
FBgn0261928:E013	FBgn0261928	E013	TRUE	OK	FALSE	17.49507177	16.188946	0.000196807	0.086918095	0.02542279	0.395354619	1	3R	10248343	10248346	.	FBtr0345169;FBtr0345170;FBtr0345171	exonic_part	1	0.344627961	0.172310786	16.44054789	17.99516586	0.058223445
FBgn0261928:E014	FBgn0261928	E014	TRUE	OK	FALSE	90.94212968	228.6093257	5.82E-05	0.043326744	0.00946041	0.961773444	1	3R	10248346	10248430	.	FBtr0332437;FBtr0303602;FBtr0345171;FBtr0303601;FBtr0345170;FBtr0345169	exonic_part	1	0.03076297	0.015379958	97.45735387	85.85614439	0.058223445
FBgn0261928:E015	FBgn0261928	E015	TRUE	OK	FALSE	347.262044	2750.69532	0.010446824	0.035662546	0.015289739	0.625668087	1	3R	10248489	10248969	.	FBtr0332437;FBtr0303602;FBtr0345171;FBtr0303601;FBtr0345170;FBtr0345169	exonic_part	1	0.111618889	0.05578764	361.3641604	335.5267943	0.058223445
FBgn0261928:E016	FBgn0261928	E016	TRUE	OK	FALSE	1471.571364	28811.41272	0.000790895	0.033584985	0.004077912	0.10997357	1	3R	10248969	10250265	.	FBtr0345169;FBtr0303601;FBtr0345171;FBtr0303602	exonic_part	1	0.183954113	0.091798863	1504.142483	1439.755955	0.058223445
FBgn0261928:E017	FBgn0261928	E017	TRUE	OK	FALSE	289.51675	4653.373618	0.017694638	0.036204912	0.02170366	0.240609994	1	3R	10250927	10251277	.	FBtr0332437;FBtr0345170	exonic_part	1	0.277978222	0.138944046	285.3434308	296.2122298	0.058223445
FBgn0261928:J020	FBgn0261928	J020	TRUE	OK	FALSE	410.6138621	7897.653534	0.031326365	0.05783106	0.035176213	0.589032968	1	3R	10226619	10228704	.	FBtr0303602	splice_site	1	0.182658076	0.091286612	416.2330596	404.6030426	0.058223445
FBgn0261928:J021	FBgn0261928	J021	TRUE	OK	FALSE	32.90047664	33.53320171	0.000176476	0.067755563	0.013318614	0.074133509	1	3R	10229234	10239476	.	FBtr0303602	splice_site	1	0.516332483	0.25815718	29.19607882	35.9595061	0.058223445
FBgn0261928:J022	FBgn0261928	J022	TRUE	OK	FALSE	191.8975573	7056.795028	0.037260149	0.058816341	0.040624274	0.316337869	1	3R	10239497	10239617	.	FBtr0303602	splice_site	1	-0.428343238	-0.214127616	231.8269784	149.6439543	0.058223445
FBgn0261928:J023	FBgn0261928	J023	TRUE	OK	FALSE	109.2779009	825.6916	5.43E-05	0.060214846	0.007275817	0.102455845	1	3R	10239958	10240187	.	FBtr0332437;FBtr0303602;FBtr0345171;FBtr0303601;FBtr0345170;FBtr0345169	splice_site	1	-0.294385932	-0.147175835	127.1732469	89.70903549	0.058223445
FBgn0261928:J024	FBgn0261928	J024	TRUE	OK	FALSE	82.21036255	425.8077802	0.014572223	0.061284324	0.021806241	0.250336735	1	3R	10240313	10240375	.	FBtr0332437;FBtr0303602;FBtr0345171;FBtr0303601;FBtr0345170;FBtr0345169	splice_site	1	0.286729986	0.143352096	80.85519945	84.86748999	0.058223445
FBgn0261928:J025	FBgn0261928	J025	TRUE	OK	FALSE	31.09813568	300.5565276	0.112200512	0.068380855	0.101895333	0.46759971	1	3R	10240495	10240552	.	FBtr0332437;FBtr0303602;FBtr0345171;FBtr0303601;FBtr0345170;FBtr0345169	splice_site	1	0.218926395	0.109459466	31.56667309	31.65892392	0.058223445
FBgn0261928:J026	FBgn0261928	J026	TRUE	OK	FALSE	16.36495747	101.3952388	0.584302418	0.078656981	0.383900261	0.594246373	1	3R	10240944	10241539	.	FBtr0332437;FBtr0303602;FBtr0345171;FBtr0303601;FBtr0345170;FBtr0345169	splice_site	1	0.154833038	0.077415144	16.8532531	16.17367036	0.058223445
FBgn0261928:J027	FBgn0261928	J027	TRUE	OK	FALSE	34.47344253	165.2741655	0.08143743	0.06726328	0.077918146	0.813565884	1	3R	10241740	10241796	.	FBtr0332437;FBtr0303602;FBtr0345171;FBtr0303601;FBtr0345170;FBtr0345169	splice_site	1	0.067958214	0.033977826	36.80372701	33.25627381	0.058223445
FBgn0261928:J028	FBgn0261928	J028	TRUE	OK	FALSE	8.110507033	4.240732254	0.000296707	0.100732325	0.027706765	0.158216611	1	3R	10248274	10248343	.	FBtr0345169	splice_site	1	0.721496156	0.360744932	6.739368947	9.577481531	0.058223445
FBgn0261928:J029	FBgn0261928	J029	TRUE	OK	FALSE	37.2435678	58.74674745	0.000111351	0.066497427	0.011946947	0.839458588	1	3R	10248274	10248346	.	FBtr0332437;FBtr0303602;FBtr0303601	splice_site	1	-0.043392272	-0.021695262	40.83178256	34.17742823	0.058223445
FBgn0261928:J030	FBgn0261928	J030	TRUE	OK	FALSE	55.48092795	234.3763614	0.015362423	0.063364508	0.024378252	0.698673755	1	3R	10248430	10248489	.	FBtr0332437;FBtr0303602;FBtr0345171;FBtr0303601;FBtr0345170;FBtr0345169	splice_site	1	-0.097959187	-0.048976631	62.33393296	50.24850603	0.058223445
FBgn0261928:N033	FBgn0261928	N033	TRUE	OK	FALSE	156.2437068	6124.711278	0.04419381	0.059238443	0.04669787	0.16952816	1	3R	10228912	10239476	.	UNKNOWN_TX	novel_splice_site	1	-0.608841935	-0.304370899	197.6331083	112.6763384	0.058223445
FBgn0037811:E002	FBgn0037811	E002	TRUE	OK	FALSE	11.12711793	141.1894061	1.00E-08	0.11780741	0.097220652	0.300614881	1	3R	10338475	10340046	.	FBtr0082233	exonic_part	1	1.445591875	0.701795551	18.28930163	4.153600592	0.013729485
FBgn0038256:E002	FBgn0038256	E002	TRUE	OK	FALSE	123.162893	646.7332665	0.046169334	0.04061032	0.04450407	0.619650612	1	3R	14725456	14725930	.	FBtr0083021;FBtr0083019;FBtr0083020;FBtr0333277	exonic_part	1	0.155072708	0.077227998	115.9363866	131.7427288	0.0477968
FBgn0038256:E003	FBgn0038256	E003	TRUE	OK	FALSE	63.17830948	21.02762153	1.00E-08	0.047889769	0.009945928	0.796436843	1	3R	14726039	14726147	.	FBtr0083021;FBtr0083019;FBtr0083020;FBtr0333277	exonic_part	1	-0.068448863	-0.034167605	62.82700019	63.73656826	0.0477968
FBgn0038256:E004	FBgn0038256	E004	TRUE	OK	FALSE	64.29461569	183.4700338	0.014641778	0.047630263	0.023859634	0.136658031	1	3R	14727189	14727327	.	FBtr0083021;FBtr0083019;FBtr0083020;FBtr0333277	exonic_part	1	-0.458074521	-0.228653986	70.25292642	56.98420666	0.0477968
FBgn0038256:E005	FBgn0038256	E005	TRUE	OK	FALSE	22.19849485	151.2751521	0.220498743	0.0754819	0.170352052	0.460536811	1	3R	14728781	14729078	.	FBtr0333277	exonic_part	1	-0.355209848	-0.177514472	23.78820557	19.94661123	0.0477968
FBgn0038256:E007	FBgn0038256	E007	TRUE	OK	FALSE	17.37252394	11.77561693	0.000252414	0.08729884	0.027797005	0.427133201	1	3R	14730629	14731039	.	FBtr0083019	exonic_part	1	-0.332523542	-0.166194963	18.91854908	16.03848762	0.0477968
FBgn0038256:E008	FBgn0038256	E008	TRUE	OK	FALSE	7.287465399	18.78309121	0.126527335	0.162520996	0.138180874	0.257428721	1	3R	14731039	14731274	.	FBtr0083021;FBtr0083019	exonic_part	1	0.724667574	0.362274988	5.444789734	9.433648942	0.0477968
FBgn0038256:E009	FBgn0038256	E009	TRUE	OK	FALSE	5.35658574	16.28822889	0.159643422	0.209229657	0.176342929	0.505793309	1	3R	14731274	14731404	.	FBtr0083019	exonic_part	1	0.546665657	0.273300524	4.250371147	6.53304548	0.0477968
FBgn0038256:E010	FBgn0038256	E010	TRUE	OK	FALSE	9.639052884	9.629820944	0.003099408	0.130908627	0.051451176	0.559084174	1	3R	14731404	14731509	.	FBtr0083019;FBtr0083020	exonic_part	1	-0.348000212	-0.173960899	10.90183622	9.114930719	0.0477968
FBgn0038256:J011	FBgn0038256	J011	TRUE	OK	FALSE	42.44402395	180.8248398	0.02544538	0.065329661	0.034838506	0.10760971	1	3R	14725389	14725456	.	FBtr0083021;FBtr0083019;FBtr0083020;FBtr0333277	splice_site	1	0.547371937	0.273400191	34.60909861	51.15319397	0.0477968
FBgn0038256:J012	FBgn0038256	J012	TRUE	OK	FALSE	32.14271219	75.56715413	0.031549425	0.068009913	0.040124556	0.889067344	1	3R	14725930	14726039	.	FBtr0083021;FBtr0083019;FBtr0083020;FBtr0333277	splice_site	1	0.0384746	0.019222227	31.41143872	34.01918905	0.0477968
FBgn0038256:J013	FBgn0038256	J013	TRUE	OK	FALSE	37.10010682	53.93042618	1.00E-08	0.066534281	0.023199111	0.742980135	1	3R	14726147	14727189	.	FBtr0083021;FBtr0083019;FBtr0083020;FBtr0333277	splice_site	1	-0.120344909	-0.060118884	37.00464126	36.26867527	0.0477968
FBgn0038256:J014	FBgn0038256	J014	TRUE	OK	FALSE	15.41722301	104.1133664	0.199589502	0.079990342	0.168425015	0.868937293	1	3R	14727327	14728781	.	FBtr0333277	splice_site	1	0.07475932	0.037366717	14.34560188	15.94256532	0.0477968
FBgn0038294:E001	FBgn0038294	E001	TRUE	OK	FALSE	622.9850181	16042.75319	0.016336399	0.03445905	0.020026691	0.168929591	1	3R	15170624	15171374	.	FBtr0302146;FBtr0334928;FBtr0302142;FBtr0302144;FBtr0083033;FBtr0306644;FBtr0083034;FBtr0306643;FBtr0083031	exonic_part	1	0.349802388	0.174262253	641.0669591	603.5884244	0.000183795
FBgn0038294:E002	FBgn0038294	E002	TRUE	OK	FALSE	182.0677365	1331.717311	0.002562	0.038129787	0.009637341	0.039438299	1	3R	15171935	15172106	.	FBtr0302144;FBtr0302142;FBtr0302146;FBtr0083031	exonic_part	1	0.400748114	0.200209271	180.0548666	184.3441304	0.000183795
FBgn0038294:E003	FBgn0038294	E003	TRUE	OK	FALSE	379.476893	11016.46696	0.004227668	0.035431701	0.009530927	0.090658981	1	3R	15172599	15172830	.	FBtr0302146;FBtr0334928;FBtr0302142;FBtr0083033;FBtr0306644;FBtr0306643;FBtr0083031	exonic_part	1	0.279294148	0.139381269	392.7785341	365.1584211	0.000183795
FBgn0038294:E004	FBgn0038294	E004	TRUE	OK	FALSE	138.3207804	2345.015351	0.011199459	0.039770128	0.017733685	0.639366419	1	3R	15172843	15173063	.	FBtr0302145	exonic_part	1	0.052116762	0.026042654	151.4602069	124.560136	0.000183795
FBgn0038294:E005	FBgn0038294	E005	TRUE	OK	FALSE	4.944726166	3.239249145	0.001607141	0.223913024	0.07882471	0.707138272	1	3R	15173927	15173980	.	FBtr0345219	exonic_part	1	-0.245188973	-0.122592063	5.85817027	3.932898047	0.000183795
FBgn0038294:E006	FBgn0038294	E006	TRUE	OK	FALSE	21.90195372	95.93508651	0.060994532	0.076057851	0.065846397	0.167782503	1	3R	15173980	15174136	.	FBtr0306643;FBtr0306644;FBtr0083031;FBtr0345219	exonic_part	1	0.737290662	0.368611905	18.82924551	24.81896117	0.000183795
FBgn0038294:E007	FBgn0038294	E007	TRUE	OK	FALSE	198.7267507	5049.232039	0.013841453	0.03769501	0.019104598	0.487924584	1	3R	15174136	15174343	.	FBtr0302146;FBtr0334928;FBtr0302142;FBtr0302144;FBtr0345219;FBtr0083033;FBtr0302145;FBtr0306644;FBtr0306643;FBtr0083031	exonic_part	1	0.119930877	0.059911316	215.0247073	184.08532	0.000183795
FBgn0038294:E008	FBgn0038294	E008	TRUE	OK	FALSE	66.55626244	474.5398538	0.033097783	0.047131186	0.036838677	0.952915792	1	3R	15175338	15175624	.	FBtr0345220	exonic_part	1	-0.008043087	-0.004020425	73.75658349	58.38565173	0.000183795
FBgn0038294:E009	FBgn0038294	E009	TRUE	OK	FALSE	148.5123077	2919.198813	3.80E-05	0.039301643	0.008189376	0.05138121	1	3R	15175624	15175863	.	FBtr0345220;FBtr0083030;FBtr0334927;FBtr0302143	exonic_part	1	-0.362246136	-0.181006499	183.4141492	115.4228608	0.000183795
FBgn0038294:E010	FBgn0038294	E010	TRUE	OK	FALSE	83.70617569	467.9169329	0.003390329	0.044224338	0.013746617	0.210231382	1	3R	15175863	15175954	.	FBtr0345220	exonic_part	1	0.288058254	0.143977386	85.51461046	82.2434794	0.000183795
FBgn0038294:E011	FBgn0038294	E011	TRUE	OK	FALSE	331.1817421	9976.369131	0.020324687	0.035794578	0.02365912	0.345163378	1	3R	15175954	15176183	.	FBtr0345220;FBtr0083032;FBtr0306642	exonic_part	1	-0.229914657	-0.114775511	389.4252098	270.8954606	0.000183795
FBgn0038294:E013	FBgn0038294	E013	TRUE	OK	FALSE	295.5948412	15815.25509	0.009751377	0.036137846	0.014849553	0.239942882	1	3R	15176363	15176412	.	FBtr0302143;FBtr0302146;FBtr0334927;FBtr0306642;FBtr0083032;FBtr0334928;FBtr0302142;FBtr0302144;FBtr0345219;FBtr0083033;FBtr0302145;FBtr0306644;FBtr0083034;FBtr0306643;FBtr0083030;FBtr0083031;FBtr0345220	exonic_part	1	-0.304327225	-0.1519522	357.2049556	236.749182	0.000183795
FBgn0038294:E014	FBgn0038294	E014	TRUE	OK	FALSE	253.0765678	8427.562946	0.00088692	0.036674549	0.006995008	0.179813056	1	3R	15176412	15176427	.	FBtr0302146;FBtr0306642;FBtr0083032;FBtr0334928;FBtr0302142;FBtr0302144;FBtr0345219;FBtr0083033;FBtr0302145;FBtr0306644;FBtr0083034;FBtr0306643;FBtr0083031;FBtr0345220	exonic_part	1	-0.239789707	-0.119754988	301.8735858	207.0360275	0.000183795
FBgn0038294:E015	FBgn0038294	E015	TRUE	OK	FALSE	233.5028829	7107.414735	4.80E-05	0.036987326	0.006814514	0.08102592	1	3R	15176427	15176433	.	FBtr0302146;FBtr0306642;FBtr0083032;FBtr0302142;FBtr0302144;FBtr0345219;FBtr0083033;FBtr0302145;FBtr0306644;FBtr0083034;FBtr0306643;FBtr0083031;FBtr0345220	exonic_part	1	-0.295483746	-0.147585064	282.4559613	186.9022441	0.000183795
FBgn0038294:E017	FBgn0038294	E017	TRUE	OK	FALSE	36.15199503	156.0739237	0.005332825	0.059063375	0.021368253	0.309017378	1	3R	15176538	15178279	.	FBtr0345219;FBtr0306642	exonic_part	1	-0.30281896	-0.151386952	44.21286192	28.61853792	0.000183795
FBgn0038294:E018	FBgn0038294	E018	TRUE	OK	FALSE	498.6011242	50150.13602	0.018696591	0.034837179	0.022150788	0.140408101	1	3R	15178279	15178489	.	FBtr0302143;FBtr0302146;FBtr0334927;FBtr0306642;FBtr0083032;FBtr0334928;FBtr0302142;FBtr0302144;FBtr0345219;FBtr0083033;FBtr0302145;FBtr0306644;FBtr0083034;FBtr0306643;FBtr0083030;FBtr0083031;FBtr0345220	exonic_part	1	-0.426014426	-0.212448935	611.2795986	387.8454063	0.000183795
FBgn0038294:E019	FBgn0038294	E019	TRUE	OK	FALSE	222.1821889	14676.58215	0.156214453	0.037193379	0.116810986	0.671527468	1	3R	15179038	15179180	.	FBtr0302143;FBtr0302146;FBtr0334927;FBtr0306642;FBtr0083032;FBtr0334928;FBtr0302142;FBtr0302144;FBtr0345219;FBtr0083033;FBtr0302145;FBtr0306644;FBtr0083034;FBtr0306643;FBtr0083030;FBtr0083031;FBtr0345220	exonic_part	1	0.052191461	0.026069194	244.4345058	200.7221911	0.000183795
FBgn0038294:E020	FBgn0038294	E020	TRUE	OK	FALSE	5.821701957	11.42566943	0.05488315	0.195145521	0.102276113	0.50904425	1	3R	15179321	15179350	.	FBtr0306643	exonic_part	1	-0.465818941	-0.232904377	6.968756163	4.017209372	0.000183795
FBgn0038294:E021	FBgn0038294	E021	TRUE	OK	FALSE	108.3302831	4438.461369	0.304301112	0.041660091	0.209585221	0.595468044	1	3R	15180207	15180240	.	FBtr0302146;FBtr0306642;FBtr0083032;FBtr0334928;FBtr0302144;FBtr0345219;FBtr0083033;FBtr0306644;FBtr0083034;FBtr0083030;FBtr0083031;FBtr0345220	exonic_part	1	0.172579546	0.086249264	114.8370609	102.2751975	0.000183795
FBgn0038294:E022	FBgn0038294	E022	TRUE	OK	FALSE	38.5124121	865.5765349	0.451505181	0.057462481	0.309836096	0.674553922	1	3R	15180240	15180270	.	FBtr0302146;FBtr0083032;FBtr0334928;FBtr0302144;FBtr0083033;FBtr0306644;FBtr0083034;FBtr0083030;FBtr0083031;FBtr0345220	exonic_part	1	0.642762666	0.321329315	34.58222449	42.58183447	0.000183795
FBgn0038294:J025	FBgn0038294	J025	TRUE	OK	FALSE	134.6379874	501.0979782	0.005328033	0.059603012	0.011765394	0.153444278	1	3R	15171374	15171935	.	FBtr0302144;FBtr0302142;FBtr0302146;FBtr0083031	splice_site	1	0.32457918	0.162193669	135.6741551	133.1365927	0.000183795
FBgn0038294:J026	FBgn0038294	J026	TRUE	OK	FALSE	133.6519895	1467.898893	4.98E-05	0.059622462	0.007294933	0.856989906	1	3R	15171374	15172599	.	FBtr0334928;FBtr0083033;FBtr0306644;FBtr0306643	splice_site	1	-0.043364752	-0.021669836	150.1904363	115.994898	0.000183795
FBgn0038294:J028	FBgn0038294	J028	TRUE	OK	FALSE	64.61357808	282.2132192	0.011215038	0.06246021	0.019780045	0.317634246	1	3R	15172106	15172599	.	FBtr0302146;FBtr0302142;FBtr0083031	splice_site	1	0.272909936	0.136417823	65.64405857	62.73521847	0.000183795
FBgn0038294:J030	FBgn0038294	J030	TRUE	OK	FALSE	11.20735046	48.91328621	0.084605877	0.088638867	0.085765564	0.071364943	1	3R	15172830	15173980	.	FBtr0306643;FBtr0306644;FBtr0083031	splice_site	1	1.142970696	0.571459535	8.062771417	14.09877569	0.000183795
FBgn0038294:J031	FBgn0038294	J031	TRUE	OK	FALSE	69.33224174	526.9693001	0.008269414	0.062086321	0.016914448	0.29938239	1	3R	15172830	15174136	.	FBtr0302146;FBtr0334928;FBtr0302142;FBtr0083033	splice_site	1	0.236980678	0.118455409	71.88115428	66.91647674	0.000183795
FBgn0038294:J032	FBgn0038294	J032	TRUE	OK	FALSE	47.1072809	484.9131082	0.051502123	0.064501782	0.054197308	0.649848728	1	3R	15173063	15174136	.	FBtr0302145	splice_site	1	-0.259311166	-0.129630566	56.18360591	37.51141928	0.000183795
FBgn0038294:J033	FBgn0038294	J033	TRUE	OK	FALSE	58.54742915	1449.861601	0.549413113	0.063029408	0.401205359	0.444295685	1	3R	15174343	15176183	.	FBtr0302146;FBtr0334928;FBtr0302142;FBtr0302144;FBtr0345219;FBtr0083033;FBtr0302145;FBtr0306644;FBtr0306643;FBtr0083031	splice_site	1	0.235311558	0.11762657	60.82437928	56.68598341	0.000183795
FBgn0038294:J035	FBgn0038294	J035	TRUE	OK	FALSE	241.0725929	8527.508801	0.002124932	0.058439021	0.00736721	0.145089261	1	3R	15176293	15176363	.	FBtr0302143;FBtr0302146;FBtr0334927;FBtr0306642;FBtr0083032;FBtr0334928;FBtr0302142;FBtr0302144;FBtr0345219;FBtr0083033;FBtr0302145;FBtr0306644;FBtr0083034;FBtr0306643;FBtr0083030;FBtr0083031;FBtr0345220	splice_site	1	-0.271996545	-0.135848317	290.1106369	194.8650945	0.000183795
FBgn0038294:J036	FBgn0038294	J036	TRUE	OK	FALSE	16.78602326	728.7671645	0.398127494	0.078112892	0.299530548	0.032725152	1	3R	15176412	15178279	.	FBtr0302143;FBtr0334927;FBtr0083030	splice_site	1	-2.882727813	-1.441293163	30.58855663	3.336892413	0.000183795
FBgn0038294:J039	FBgn0038294	J039	TRUE	OK	FALSE	217.5272658	7197.692337	0.001429554	0.058598398	0.00760033	0.039896478	1	3R	15176433	15178279	.	FBtr0302146;FBtr0083032;FBtr0302142;FBtr0302144;FBtr0083033;FBtr0302145;FBtr0306644;FBtr0083034;FBtr0306643;FBtr0083031;FBtr0345220	splice_site	1	-0.36524434	-0.182443739	267.9744789	169.5466004	0.000183795
FBgn0038294:J040	FBgn0038294	J040	TRUE	OK	FALSE	148.7288022	7071.938887	0.113078722	0.059353234	0.101813998	0.814976055	1	3R	15178489	15179038	.	FBtr0302143;FBtr0302146;FBtr0334927;FBtr0306642;FBtr0083032;FBtr0334928;FBtr0302142;FBtr0302144;FBtr0345219;FBtr0083033;FBtr0302145;FBtr0306644;FBtr0083034;FBtr0306643;FBtr0083030;FBtr0083031;FBtr0345220	splice_site	1	-0.068440826	-0.034198077	169.4287264	128.9042823	0.000183795
FBgn0038294:J042	FBgn0038294	J042	TRUE	OK	FALSE	106.0214104	4553.915773	0.337336888	0.060314617	0.265414888	0.641817078	1	3R	15179180	15180207	.	FBtr0302146;FBtr0306642;FBtr0083032;FBtr0334928;FBtr0302144;FBtr0345219;FBtr0083033;FBtr0306644;FBtr0083034;FBtr0083030;FBtr0083031;FBtr0345220	splice_site	1	0.137253124	0.06859511	113.5716594	98.84953335	0.000183795
FBgn0004876:E001	FBgn0004876	E001	TRUE	OK	FALSE	210.8829425	2716.344914	0.038896641	0.037421101	0.038502792	0.780559794	1	3R	19044881	19045693	.	FBtr0305321	exonic_part	1	0.116559296	0.058233103	190.5538501	232.1641144	0.051058011
FBgn0004876:E002	FBgn0004876	E002	TRUE	OK	FALSE	333.1005372	1717.752119	0.016546584	0.035778153	0.020627134	0.525859695	1	3R	19045693	19047448	.	FBtr0305321;FBtr0083716	exonic_part	1	-0.132490643	-0.066156637	325.7631261	340.77066	0.051058011
FBgn0004876:E003	FBgn0004876	E003	TRUE	OK	FALSE	25.578562	171.060049	0.016338332	0.069860656	0.031321378	0.051642053	1	3R	19047676	19047725	.	FBtr0305321	exonic_part	1	-0.760074608	-0.380004679	29.4827497	19.82480338	0.051058011
FBgn0004876:E005	FBgn0004876	E005	TRUE	OK	FALSE	99.84798084	437.3540734	0.012318984	0.042400601	0.019109188	0.067113197	1	3R	19049816	19050069	.	FBtr0305321;FBtr0083716	exonic_part	1	-0.463787783	-0.231809992	109.0528334	90.72391116	0.051058011
FBgn0004876:E009	FBgn0004876	E009	TRUE	OK	FALSE	49.57962309	297.9346067	0.093210605	0.051989285	0.080549005	0.140282133	1	3R	19060712	19060834	.	FBtr0305321;FBtr0083716	exonic_part	1	-0.731378355	-0.365624866	59.16131146	40.72730114	0.051058011
FBgn0004876:E011	FBgn0004876	E011	TRUE	OK	FALSE	337.139221	894.2008201	0.009793429	0.035744194	0.014777821	0.216996653	1	3R	19093688	19094270	.	FBtr0305321;FBtr0083716	exonic_part	1	-0.233362291	-0.116522813	339.0544743	334.2465861	0.051058011
FBgn0004876:J012	FBgn0004876	J012	TRUE	OK	FALSE	10.09916451	8.905373403	0.000549949	0.09211428	0.026585372	0.134251262	1	3R	19047448	19047676	.	FBtr0305321	splice_site	1	-0.658320717	-0.329148789	11.78541486	8.469317497	0.051058011
FBgn0004876:J013	FBgn0004876	J013	TRUE	OK	FALSE	18.54941767	28.40526652	0.014717807	0.076102626	0.029127108	0.648772366	1	3R	19047448	19047987	.	FBtr0083716	splice_site	1	-0.182889498	-0.091438858	18.41035385	18.37773851	0.051058011
FBgn0004876:J014	FBgn0004876	J014	TRUE	OK	FALSE	17.44014108	87.214198	0.01490898	0.07731977	0.029948437	0.069806162	1	3R	19047725	19047987	.	FBtr0305321	splice_site	1	-0.757235413	-0.378595776	19.95984507	13.42347978	0.051058011
FBgn0004876:J015	FBgn0004876	J015	TRUE	OK	FALSE	45.96610156	123.6142772	0.03613195	0.064688854	0.041941107	0.982250479	1	3R	19049756	19049816	.	FBtr0305321;FBtr0083716	splice_site	1	0.009660453	0.00482944	43.13505368	49.11690225	0.051058011
FBgn0004876:J016	FBgn0004876	J016	TRUE	OK	FALSE	11.68039401	28.05525118	0.000501451	0.087356173	0.025222908	0.074771815	1	3R	19050069	19050145	.	FBtr0305321	splice_site	1	-0.74217845	-0.371074654	13.5065807	9.166556998	0.051058011
FBgn0004876:J019	FBgn0004876	J019	TRUE	OK	FALSE	20.10592393	136.9029703	0.21414276	0.074621204	0.178522806	0.437333202	1	3R	19050489	19060712	.	FBtr0305321;FBtr0083716	splice_site	1	-0.729168239	-0.364558285	24.19210116	16.57627592	0.051058011
FBgn0004876:J021	FBgn0004876	J021	TRUE	OK	FALSE	88.38025603	522.8139344	0.058603959	0.0609829	0.059060755	0.663819656	1	3R	19088300	19093688	.	FBtr0305321;FBtr0083716	splice_site	1	-0.181935317	-0.0909385	88.84473937	89.02157259	0.051058011
FBgn0014135:E005	FBgn0014135	E005	TRUE	OK	FALSE	12.56891074	116.1505166	0.126416911	0.108072559	0.119009124	0.359047748	1	3R	19800397	19800501	.	FBtr0344549;FBtr0083795;FBtr0300123	exonic_part	1	0.383141467	0.191556203	4.475305051	21.18891669	3.95E-08
FBgn0014135:J011	FBgn0014135	J011	TRUE	OK	FALSE	7.705051244	35.17235223	0.032328107	0.103035368	0.056443878	0.962290637	1	3R	19797532	19800397	.	FBtr0344549;FBtr0083795;FBtr0300123	splice_site	1	-0.168442186	-0.084216708	3.732598682	12.0933211	3.95E-08
FBgn0014135:J012	FBgn0014135	J012	TRUE	OK	FALSE	6.95574022	51.13666628	0.127823757	0.107998153	0.120523106	0.172879676	1	3R	19800501	19827653	.	FBtr0344549;FBtr0083795;FBtr0300123	splice_site	1	1.0081747	0.504068844	1.721723459	12.56960117	3.95E-08
FBgn0013995:E001	FBgn0013995	E001	TRUE	OK	FALSE	233.7147812	2372.51438	0.028033992	0.036983659	0.03017565	0.765964287	1	3R	20978182	20978248	.	FBtr0309205;FBtr0309204;FBtr0083998	exonic_part	1	-0.045440694	-0.022708404	219.10946	247.0404201	0.079541214
FBgn0013995:E002	FBgn0013995	E002	TRUE	OK	FALSE	634.9922639	8544.76175	0.010044801	0.034430388	0.01446025	0.863223908	1	3R	20978248	20979120	.	FBtr0309205;FBtr0083998	exonic_part	1	0.044261126	0.022095184	579.9397433	691.1395353	0.079541214
FBgn0013995:E003	FBgn0013995	E003	TRUE	OK	FALSE	15.53761874	34.93362488	0.059629136	0.093717924	0.071181132	0.738502766	1	3R	20985978	20986083	.	FBtr0309203;FBtr0083999	exonic_part	1	0.155322977	0.077658881	13.81425635	17.85787185	0.079541214
FBgn0013995:E004	FBgn0013995	E004	TRUE	OK	FALSE	38.16974268	176.7951147	0.005329129	0.057682602	0.019904471	0.048977331	1	3R	20986146	20986382	.	FBtr0083999	exonic_part	1	0.613587369	0.306769528	27.34016793	48.39553137	0.079541214
FBgn0013995:E005	FBgn0013995	E005	TRUE	OK	FALSE	21.61105281	30.67286721	0.000287379	0.076638205	0.022638629	0.296591607	1	3R	20989365	20989599	.	FBtr0344316;FBtr0344317	exonic_part	1	-0.386412776	-0.193197403	22.96553231	20.44016101	0.079541214
FBgn0013995:E006	FBgn0013995	E006	TRUE	OK	FALSE	35.16873635	41.78662544	9.00E-05	0.059793648	0.015173462	0.87728655	1	3R	20990049	20990232	.	FBtr0084000;FBtr0309202	exonic_part	1	0.057223461	0.028609606	31.46070376	38.01883891	0.079541214
FBgn0013995:E007	FBgn0013995	E007	TRUE	OK	FALSE	31.79177512	43.05972782	4.96E-05	0.062645726	0.014332592	0.078997649	1	3R	20991574	20991680	.	FBtr0309202	exonic_part	1	-0.499764181	-0.249865071	34.79677981	28.67050937	0.079541214
FBgn0013995:E008	FBgn0013995	E008	TRUE	OK	FALSE	1164.099905	49944.00715	0.017345144	0.033754473	0.020635706	0.652881726	1	3R	20992240	20994423	.	FBtr0309204;FBtr0083999;FBtr0084000;FBtr0309202;FBtr0344317;FBtr0309205;FBtr0344316;FBtr0309203;FBtr0083998	exonic_part	1	0.082329592	0.041022375	1052.503593	1273.533215	0.079541214
FBgn0013995:E009	FBgn0013995	E009	TRUE	OK	FALSE	246.2645583	2709.588467	0.016950727	0.03677776	0.021196794	0.894395167	1	3R	21008148	21008240	.	FBtr0309204;FBtr0083999;FBtr0084000;FBtr0309202;FBtr0344317;FBtr0309205;FBtr0344316;FBtr0309203;FBtr0083998	exonic_part	1	-0.057451701	-0.028709902	231.4201104	259.16294	0.079541214
FBgn0013995:E010	FBgn0013995	E010	TRUE	OK	FALSE	28.62224114	72.11764861	0.000297058	0.065934876	0.019917833	0.145465754	1	3R	21008721	21008736	.	FBtr0344316;FBtr0344317;FBtr0309202	exonic_part	1	0.47316395	0.236567762	21.99931559	35.39075358	0.079541214
FBgn0013995:E011	FBgn0013995	E011	TRUE	OK	FALSE	237.583335	1773.959886	0.003437412	0.03691787	0.009562098	0.453793262	1	3R	21008736	21009475	.	FBtr0344317	exonic_part	1	-0.107374884	-0.053658622	227.8786767	247.0506499	0.079541214
FBgn0013995:E012	FBgn0013995	E012	TRUE	OK	FALSE	25.11533957	140.3419321	0.073536559	0.070541552	0.072590836	0.260395941	1	3R	21009475	21009514	.	FBtr0309205;FBtr0309203;FBtr0344317	exonic_part	1	0.593774958	0.296871865	18.44379806	32.24249817	0.079541214
FBgn0013995:E013	FBgn0013995	E013	TRUE	OK	FALSE	154.6049184	1832.438074	0.014311719	0.039051076	0.020251882	0.274659929	1	3R	21009514	21010150	.	FBtr0344317	exonic_part	1	0.280843712	0.140374047	129.8293075	181.8125846	0.079541214
FBgn0013995:E014	FBgn0013995	E014	TRUE	OK	FALSE	47.1984247	307.4448615	0.030817187	0.05295017	0.036703899	0.507676744	1	3R	21010585	21010615	.	FBtr0309205;FBtr0309204	exonic_part	1	-0.306307199	-0.153137774	49.3458103	46.46945749	0.079541214
FBgn0013995:E017	FBgn0013995	E017	TRUE	OK	FALSE	62.14192424	136.8187519	5.42E-05	0.048139042	0.01104787	0.27141417	1	3R	21011924	21012024	.	FBtr0309204;FBtr0083999;FBtr0084000;FBtr0309202;FBtr0344317;FBtr0309205;FBtr0344316;FBtr0309203;FBtr0083998	exonic_part	1	-0.244219883	-0.122093358	63.26511771	62.22584114	0.079541214
FBgn0013995:E018	FBgn0013995	E018	TRUE	OK	FALSE	74.43321823	295.0481261	0.012327219	0.04562974	0.021281252	0.947356801	1	3R	21012090	21012210	.	FBtr0309204;FBtr0083999;FBtr0084000;FBtr0309202;FBtr0344317;FBtr0309205;FBtr0344316;FBtr0309203;FBtr0083998	exonic_part	1	-0.024908911	-0.012452427	70.30240711	80.27232278	0.079541214
FBgn0013995:E019	FBgn0013995	E019	TRUE	OK	FALSE	119.4281403	1484.65778	0.022696844	0.040850083	0.026967807	0.067990082	1	3R	21012266	21012425	.	FBtr0309204;FBtr0083999;FBtr0084000;FBtr0309202;FBtr0344317;FBtr0309205;FBtr0344316;FBtr0309203;FBtr0083998	exonic_part	1	-0.56903917	-0.28444564	132.1585662	104.7790435	0.079541214
FBgn0013995:E020	FBgn0013995	E020	TRUE	OK	FALSE	120.644931	1370.472803	0.021520971	0.040770337	0.02598283	0.046598436	1	3R	21012493	21012665	.	FBtr0309204;FBtr0083999;FBtr0084000;FBtr0309202;FBtr0344317;FBtr0309205;FBtr0344316;FBtr0309203;FBtr0083998	exonic_part	1	-0.591890239	-0.295867324	134.5733975	105.0873274	0.079541214
FBgn0013995:E021	FBgn0013995	E021	TRUE	OK	FALSE	206.7582372	4549.799106	0.073678438	0.03751043	0.06292824	0.991466292	1	3R	21012890	21013360	.	FBtr0309204;FBtr0083999;FBtr0084000;FBtr0309202;FBtr0344317;FBtr0309205;FBtr0344316;FBtr0309203;FBtr0083998	exonic_part	1	-0.077414983	-0.038689487	197.3286525	217.7783056	0.079541214
FBgn0013995:E022	FBgn0013995	E022	TRUE	OK	FALSE	694.8756966	23136.75039	0.026563689	0.034302232	0.02839788	0.856434688	1	3R	21013360	21013946	.	FBtr0309204;FBtr0084000;FBtr0344317;FBtr0309205;FBtr0344316;FBtr0083998	exonic_part	1	0.047711628	0.02381331	634.5137314	757.2604211	0.079541214
FBgn0013995:E023	FBgn0013995	E023	TRUE	OK	FALSE	582.7469718	10683.17119	0.000419316	0.034563711	0.004729716	0.610692082	1	3R	21013946	21014460	.	FBtr0084000;FBtr0344317;FBtr0309205;FBtr0344316;FBtr0083998	exonic_part	1	-0.066028182	-0.032966323	549.8320576	615.0658401	0.079541214
FBgn0013995:E024	FBgn0013995	E024	TRUE	OK	FALSE	161.9176325	5120.470277	0.141352214	0.038775229	0.106911471	0.234709473	1	3R	21014460	21015114	.	FBtr0309205;FBtr0083998;FBtr0344316;FBtr0344317	exonic_part	1	0.445589098	0.222715943	126.8704104	198.1580764	0.079541214
FBgn0013995:E025	FBgn0013995	E025	TRUE	OK	FALSE	150.5298383	1288.022971	0.003737671	0.039216423	0.010329722	0.213256689	1	3R	21015114	21015613	.	FBtr0309205;FBtr0344316;FBtr0344317	exonic_part	1	0.260210505	0.130062318	126.7863208	175.3260257	0.079541214
FBgn0013995:J027	FBgn0013995	J027	TRUE	OK	FALSE	80.09288706	509.5277723	0.062044705	0.061398475	0.061880448	0.785086472	1	3R	20979120	20992240	.	FBtr0309205;FBtr0083998	splice_site	1	0.067104443	0.033546385	72.66451672	88.30643435	0.079541214
FBgn0013995:J031	FBgn0013995	J031	TRUE	OK	FALSE	4.890680589	15.10288892	0.196062459	0.129545914	0.174201328	0.813557799	1	3R	20989599	20992240	.	FBtr0344317;FBtr0344316	splice_site	1	-0.46423207	-0.232113517	5.522081427	4.650366763	0.079541214
FBgn0013995:J033	FBgn0013995	J033	TRUE	OK	FALSE	11.04976815	6.371672235	0.00026853	0.08909055	0.023420039	0.214123644	1	3R	20990232	20992240	.	FBtr0084000	splice_site	1	-0.518190436	-0.259089135	12.14050322	9.858337516	0.079541214
FBgn0013995:J034	FBgn0013995	J034	TRUE	OK	FALSE	11.47807157	8.240888427	0.000223636	0.087891847	0.022452814	0.381052125	1	3R	20991680	20992240	.	FBtr0309202	splice_site	1	-0.372841541	-0.186416288	11.85538862	10.64390468	0.079541214
FBgn0013995:J035	FBgn0013995	J035	TRUE	OK	FALSE	126.4642235	797.0631791	0.011897338	0.059773412	0.018497713	0.674693792	1	3R	20994423	21008148	.	FBtr0309204;FBtr0083999;FBtr0084000;FBtr0309202;FBtr0344317;FBtr0309205;FBtr0344316;FBtr0309203;FBtr0083998	splice_site	1	0.090471817	0.045223495	112.357797	138.7883313	0.079541214
FBgn0013995:J036	FBgn0013995	J036	TRUE	OK	FALSE	9.508591803	19.8946727	0.040647844	0.094297281	0.055663655	0.620294139	1	3R	21008240	21008721	.	FBtr0344316;FBtr0344317;FBtr0309202	splice_site	1	-0.230644522	-0.115319948	9.434602528	9.34563723	0.079541214
FBgn0013995:J037	FBgn0013995	J037	TRUE	OK	FALSE	5.391970222	13.18145779	0.154246122	0.122798239	0.142956601	0.091844255	1	3R	21008240	21009475	.	FBtr0309205;FBtr0309203	splice_site	1	1.432956472	0.716471211	2.495638132	7.818181279	0.079541214
FBgn0013995:J039	FBgn0013995	J039	TRUE	OK	FALSE	29.20140642	37.23225467	0.002981879	0.069122249	0.018132713	0.122542088	1	3R	21008240	21011266	.	FBtr0083999;FBtr0084000;FBtr0083998	splice_site	1	-0.443926188	-0.221948975	31.93818566	27.33992384	0.079541214
FBgn0013995:J046	FBgn0013995	J046	TRUE	OK	FALSE	41.99577656	105.2421033	0.000651746	0.065418925	0.013355216	0.167833057	1	3R	21011415	21011924	.	FBtr0309204;FBtr0083999;FBtr0084000;FBtr0309202;FBtr0344317;FBtr0309205;FBtr0344316;FBtr0309203;FBtr0083998	splice_site	1	-0.358487122	-0.179227235	44.30212402	40.26252397	0.079541214
FBgn0013995:J047	FBgn0013995	J047	TRUE	OK	FALSE	26.15044607	67.42730166	0.01627479	0.070540444	0.029039325	0.818419465	1	3R	21012024	21012090	.	FBtr0309204;FBtr0083999;FBtr0084000;FBtr0309202;FBtr0344317;FBtr0309205;FBtr0344316;FBtr0309203;FBtr0083998	splice_site	1	0.1141848	0.057089151	23.69429347	29.77164701	0.079541214
FBgn0013995:J048	FBgn0013995	J048	TRUE	OK	FALSE	50.11434535	157.5693208	0.008496791	0.06404964	0.018866783	0.547452973	1	3R	21012210	21012266	.	FBtr0309204;FBtr0083999;FBtr0084000;FBtr0309202;FBtr0344317;FBtr0309205;FBtr0344316;FBtr0309203;FBtr0083998	splice_site	1	-0.173010952	-0.086496004	49.98665153	51.57240611	0.079541214
FBgn0013995:J049	FBgn0013995	J049	TRUE	OK	FALSE	78.03958074	1894.934755	0.070859719	0.061515083	0.069092321	0.097144306	1	3R	21012425	21012493	.	FBtr0309204;FBtr0083999;FBtr0084000;FBtr0309202;FBtr0344317;FBtr0309205;FBtr0344316;FBtr0309203;FBtr0083998	splice_site	1	-0.905277211	-0.452563487	94.8763134	59.58496377	0.079541214
FBgn0013995:J050	FBgn0013995	J050	TRUE	OK	FALSE	30.88089279	178.5360819	0.105659921	0.068461153	0.096185547	0.953943969	1	3R	21012665	21012890	.	FBtr0309204;FBtr0083999;FBtr0084000;FBtr0309202;FBtr0344317;FBtr0309205;FBtr0344316;FBtr0309203;FBtr0083998	splice_site	1	0.015406336	0.007702649	29.01157739	34.05273868	0.079541214
FBgn0038850:E002	FBgn0038850	E002	TRUE	OK	FALSE	19.06354568	232.6258855	0.325177729	0.08247726	0.219006349	0.16874225	1	3R	21050345	21050613	.	FBtr0300816;FBtr0345303	exonic_part	1	-1.296427923	-0.639705489	25.06532871	13.70521003	0.00960202
FBgn0038850:E003	FBgn0038850	E003	TRUE	OK	FALSE	9.316067393	43.97293975	0.405156072	0.134305058	0.272222027	0.44968315	1	3R	21050613	21050681	.	FBtr0300816	exonic_part	1	-0.490932829	-0.244620007	11.58898809	7.0643496	0.00960202
FBgn0038850:E004	FBgn0038850	E004	TRUE	OK	FALSE	10.81618884	46.76395475	0.198214135	0.120246968	0.163549293	0.059295498	1	3R	21050681	21050829	.	FBtr0300816;FBtr0345303	exonic_part	1	1.511458146	0.752123973	8.709646424	13.23868962	0.00960202
FBgn0011672:E005	FBgn0011672	E005	TRUE	OK	FALSE	70.16278132	1561.050848	0.003986286	0.046401897	0.014935986	0.665845157	1	3R	21055344	21055415	.	FBtr0330046;FBtr0301478;FBtr0301477;FBtr0306350;FBtr0089521;FBtr0306351	exonic_part	1	-0.156150104	-0.078002073	95.13362647	47.53396121	0.000547908
FBgn0011672:E006	FBgn0011672	E006	TRUE	OK	FALSE	68.46637258	1801.565092	0.011856795	0.046735365	0.020767803	0.374468008	1	3R	21055631	21055723	.	FBtr0330046;FBtr0301478;FBtr0301477;FBtr0306350;FBtr0089521;FBtr0306351	exonic_part	1	-0.318512366	-0.159114778	95.25821476	42.98997479	0.000547908
FBgn0011672:E007	FBgn0011672	E007	TRUE	OK	FALSE	55.45669519	1180.058919	0.031749636	0.049970869	0.037674191	0.113943312	1	3R	21055786	21055902	.	FBtr0330046;FBtr0301478;FBtr0301477;FBtr0306350;FBtr0089521;FBtr0306351	exonic_part	1	-0.573262182	-0.28643576	80.74087741	30.82492134	0.000547908
FBgn0011672:E009	FBgn0011672	E009	TRUE	OK	FALSE	61.34832543	2036.001944	0.036877309	0.048335614	0.040325105	0.07550605	1	3R	21056467	21056626	.	FBtr0330046;FBtr0301478;FBtr0301477;FBtr0306350;FBtr0089521;FBtr0306351	exonic_part	1	-0.68268254	-0.341083004	91.59235477	32.81698626	0.000547908
FBgn0011672:E010	FBgn0011672	E010	TRUE	OK	FALSE	57.32759277	1729.934223	0.047268448	0.049415171	0.047917829	0.24894166	1	3R	21056694	21056850	.	FBtr0330046;FBtr0301478;FBtr0301477;FBtr0306350;FBtr0089521;FBtr0306351	exonic_part	1	-0.484941266	-0.24229568	82.79560037	33.60970669	0.000547908
FBgn0011672:E011	FBgn0011672	E011	TRUE	OK	FALSE	41.91526099	772.1518822	0.03167974	0.055471915	0.039145292	0.251685684	1	3R	21057575	21057714	.	FBtr0330046;FBtr0301478;FBtr0301477;FBtr0306350;FBtr0089521;FBtr0306351	exonic_part	1	-0.427263562	-0.213520244	60.39118712	25.27327511	0.000547908
FBgn0011672:E012	FBgn0011672	E012	TRUE	OK	FALSE	38.91341461	720.0622451	0.064746205	0.057209811	0.062154033	0.734998964	1	3R	21057786	21057951	.	FBtr0330046;FBtr0301478;FBtr0301477;FBtr0306350;FBtr0089521;FBtr0306351	exonic_part	1	-0.006571652	-0.003284161	51.39855633	28.26805092	0.000547908
FBgn0011672:E013	FBgn0011672	E013	TRUE	OK	FALSE	65.62864117	1578.57169	0.012251921	0.047331723	0.022747871	0.512109235	1	3R	21058015	21058200	.	FBtr0330046;FBtr0301478;FBtr0301477;FBtr0306350;FBtr0089521;FBtr0306351	exonic_part	1	-0.264666981	-0.132220058	90.87272443	42.33199901	0.000547908
FBgn0011672:E015	FBgn0011672	E015	TRUE	OK	FALSE	66.77284721	1088.191183	0.006687931	0.047085166	0.018956935	0.187966172	1	3R	21058468	21060281	.	FBtr0301477	exonic_part	1	0.291103856	0.145416122	82.5060606	54.4753848	0.000547908
FBgn0011672:E017	FBgn0011672	E017	TRUE	OK	FALSE	18.16035738	109.456066	0.019324456	0.084940785	0.039461567	0.163154633	1	3R	21060584	21060653	.	FBtr0301477;FBtr0301478;FBtr0306351;FBtr0306350	exonic_part	1	0.491855163	0.24586795	21.30559828	16.39723015	0.000547908
FBgn0011672:J019	FBgn0011672	J019	TRUE	OK	FALSE	11.34299185	10.56595729	0.089744304	0.088260125	0.089284426	0.138115336	1	3R	21052242	21055344	.	FBtr0330046;FBtr0301478;FBtr0301477;FBtr0089521	splice_site	1	0.922266993	0.461064688	11.26354448	11.67288995	0.000547908
FBgn0011672:J020	FBgn0011672	J020	TRUE	OK	FALSE	10.05342424	17.46330987	0.06038243	0.092274192	0.068807023	0.770017883	1	3R	21053618	21055344	.	FBtr0306351	splice_site	1	0.189510498	0.09474374	11.99753854	7.551522483	0.000547908
FBgn0011672:J022	FBgn0011672	J022	TRUE	OK	FALSE	53.17689893	1223.337694	0.014422824	0.063641714	0.022659748	0.62434532	1	3R	21055415	21055631	.	FBtr0330046;FBtr0301478;FBtr0301477;FBtr0306350;FBtr0089521;FBtr0306351	splice_site	1	-0.24644419	-0.123137852	73.4753752	34.59347101	0.000547908
FBgn0011672:J023	FBgn0011672	J023	TRUE	OK	FALSE	28.50591485	225.0685755	0.000390003	0.069418825	0.016617014	0.226660973	1	3R	21055723	21055786	.	FBtr0330046;FBtr0301478;FBtr0301477;FBtr0306350;FBtr0089521;FBtr0306351	splice_site	1	-0.411993039	-0.20592533	40.78526342	17.07512204	0.000547908
FBgn0011672:J024	FBgn0011672	J024	TRUE	OK	FALSE	25.49245721	371.130249	0.073762127	0.070890801	0.07292664	0.048110825	1	3R	21055902	21055963	.	FBtr0330046;FBtr0301478;FBtr0301477;FBtr0306350;FBtr0089521;FBtr0306351	splice_site	1	-1.017273208	-0.508493021	40.26895892	11.24187483	0.000547908
FBgn0011672:J026	FBgn0011672	J026	TRUE	OK	FALSE	30.17370059	520.9522526	0.067302656	0.068730555	0.067642595	0.341781333	1	3R	21056626	21056694	.	FBtr0330046;FBtr0301478;FBtr0301477;FBtr0306350;FBtr0089521;FBtr0306351	splice_site	1	-0.460986851	-0.230408522	43.86664611	17.87514949	0.000547908
FBgn0011672:J027	FBgn0011672	J027	TRUE	OK	FALSE	26.75304191	317.0909143	0.001005357	0.070234702	0.020579316	0.046889529	1	3R	21056850	21057575	.	FBtr0330046;FBtr0301478;FBtr0301477;FBtr0306350;FBtr0089521;FBtr0306351	splice_site	1	-0.709902957	-0.354840174	40.70855934	13.98908897	0.000547908
FBgn0011672:J028	FBgn0011672	J028	TRUE	OK	FALSE	15.74750525	116.0617504	0.097445059	0.07950745	0.092511644	0.788594039	1	3R	21057714	21057786	.	FBtr0330046;FBtr0301478;FBtr0301477;FBtr0306350;FBtr0089521;FBtr0306351	splice_site	1	0.149577144	0.074773234	20.37489176	12.47203372	0.000547908
FBgn0011672:J029	FBgn0011672	J029	TRUE	OK	FALSE	20.54584974	246.2730511	0.101006782	0.074243185	0.093845107	0.552759691	1	3R	21057951	21058015	.	FBtr0330046;FBtr0301478;FBtr0301477;FBtr0306350;FBtr0089521;FBtr0306351	splice_site	1	-0.362469444	-0.181189635	29.16008545	12.62273618	0.000547908
FBgn0011672:J030	FBgn0011672	J030	TRUE	OK	FALSE	45.03199255	630.9695495	0.021217012	0.064849039	0.03128034	0.489330035	1	3R	21058200	21058260	.	FBtr0330046;FBtr0301478;FBtr0301477;FBtr0306350;FBtr0089521;FBtr0306351	splice_site	1	-0.268802744	-0.134325416	61.96396118	28.66682888	0.000547908
FBgn0266581:E005	FBgn0266581	E005	TRUE	OK	FALSE	41.8448429	146.4045839	0.034706228	0.055509827	0.041468067	0.091378447	1	3R	22036506	22037193	.	FBtr0084174;FBtr0346345;FBtr0084175	exonic_part	1	0.652356992	0.325276714	49.04414298	35.83552114	0.000182322
FBgn0266581:E007	FBgn0266581	E007	TRUE	OK	FALSE	57.30894151	371.9749141	0.034084024	0.049420531	0.038901972	0.382377508	1	3R	22037956	22038392	.	FBtr0084174;FBtr0346345;FBtr0084175	exonic_part	1	0.341280595	0.169951945	70.75084498	43.29368	0.000182322
FBgn0266581:E008	FBgn0266581	E008	TRUE	OK	FALSE	13.52464888	36.61102336	0.086047033	0.102763445	0.091763607	0.126095148	1	3R	22038392	22038925	.	FBtr0346345	exonic_part	1	0.887097368	0.443210806	14.55099138	13.30159019	0.000182322
FBgn0266581:J011	FBgn0266581	J011	TRUE	OK	FALSE	17.86551944	56.7356535	0.000181786	0.07683516	0.020604208	0.916386922	1	3R	22036297	22036506	.	FBtr0084174;FBtr0346345;FBtr0084175	splice_site	1	-0.064973152	-0.032456267	24.14899231	12.05435413	0.000182322
FBgn0266581:J013	FBgn0266581	J013	TRUE	OK	FALSE	12.64671695	41.9604304	0.210373394	0.085034136	0.1671872	0.098118028	1	3R	22037877	22037956	.	FBtr0084174;FBtr0346345;FBtr0084175	splice_site	1	1.07830275	0.538769882	12.65622806	13.087795	0.000182322
FBgn0039411:E001	FBgn0039411	E001	TRUE	OK	FALSE	20.41633804	783.8436367	0.126513103	0.079195125	0.108658133	0.056407531	1	3R	26076591	26077235	.	FBtr0113293;FBtr0113294;FBtr0300618	exonic_part	1	1.193580023	0.596350438	37.07787975	4.846155011	0
FBgn0039411:E002	FBgn0039411	E002	TRUE	OK	FALSE	10.73272064	180.4882066	0.104646616	0.120925927	0.110856436	0.520824651	1	3R	26077235	26077471	.	FBtr0113294	exonic_part	1	0.528121582	0.263979727	20.38927759	1.767545502	0
FBgn0039411:E004	FBgn0039411	E004	TRUE	OK	FALSE	41.30224721	2969.024899	0.00387929	0.055806288	0.023903861	0.081432611	1	3R	26078807	26078961	.	FBtr0113293;FBtr0113294;FBtr0300618	exonic_part	1	-1.076583641	-0.537871265	81.13512679	2.482230685	0
FBgn0039411:E005	FBgn0039411	E005	TRUE	OK	FALSE	34.29363816	2541.398573	0.053842561	0.06047881	0.056617474	0.10018796	1	3R	26079366	26079473	.	FBtr0113293;FBtr0113294;FBtr0300618	exonic_part	1	-1.334634552	-0.666919934	68.12624608	1.749862803	0
FBgn0039411:E006	FBgn0039411	E006	TRUE	OK	FALSE	40.41861226	2729.999692	0.000248174	0.056306121	0.021199734	0.16389791	1	3R	26079551	26079736	.	FBtr0113293;FBtr0113294;FBtr0300618	exonic_part	1	-0.838392593	-0.418854821	78.86147073	2.820339524	0
FBgn0039411:E007	FBgn0039411	E007	TRUE	OK	FALSE	36.96035375	2266.894245	0.002176999	0.058492103	0.025743632	0.61519331	1	3R	26081891	26082191	.	FBtr0113293;FBtr0113294;FBtr0300618	exonic_part	1	-0.342929759	-0.171318131	71.43588477	3.506908474	0
FBgn0039411:E008	FBgn0039411	E008	TRUE	OK	FALSE	15.95128973	487.5259419	0.00208668	0.092141832	0.041291185	0.03529091	1	3R	26084071	26084161	.	FBtr0113293;FBtr0113294;FBtr0300618	exonic_part	1	-2.525804934	-1.262658234	32.29372266	0.354197931	0
FBgn0039411:E009	FBgn0039411	E009	TRUE	OK	FALSE	23.94896063	900.291239	0.018343718	0.072372689	0.041041309	0.594490957	1	3R	26085109	26085180	.	FBtr0113293;FBtr0113294;FBtr0300618	exonic_part	1	-0.42644842	-0.213114928	45.6803414	2.108129255	0
FBgn0039411:E010	FBgn0039411	E010	TRUE	OK	FALSE	35.97019741	1730.285267	0.044405893	0.059195389	0.050180759	0.324403322	1	3R	26088165	26088347	.	FBtr0113293;FBtr0113294;FBtr0300618	exonic_part	1	0.521946674	0.260695241	66.14489803	5.57315429	0
FBgn0039411:J014	FBgn0039411	J014	TRUE	OK	FALSE	8.014940872	127.2768495	0.007197879	0.101254166	0.043946515	0.736849442	1	3R	26077235	26077471	.	FBtr0113293;FBtr0300618	splice_site	1	-0.470934894	-0.235427885	15.89502301	0.703167156	0
FBgn0039411:J015	FBgn0039411	J015	TRUE	OK	FALSE	19.03917572	528.891796	0.000160062	0.075610376	0.023345625	0.994137803	1	3R	26078682	26078807	.	FBtr0113293;FBtr0113294;FBtr0300618	splice_site	1	-0.034094638	-0.01703959	35.9705318	2.131005996	0
FBgn0039411:J016	FBgn0039411	J016	TRUE	OK	FALSE	18.58059276	832.2446947	0.058287374	0.076070519	0.06427324	0.028607427	1	3R	26078961	26079366	.	FBtr0113293;FBtr0113294;FBtr0300618	splice_site	1	-2.77851316	-1.388958226	37.84583964	0.352157479	0
FBgn0039411:J017	FBgn0039411	J017	TRUE	OK	FALSE	15.24719352	428.3057417	0.01489137	0.080247092	0.037434517	0.682327662	1	3R	26079473	26079551	.	FBtr0113293;FBtr0113294;FBtr0300618	splice_site	1	-0.397502548	-0.198685019	30.17338384	1.408166527	0
FBgn0039411:J018	FBgn0039411	J018	TRUE	OK	FALSE	19.64966969	673.14565	0.001830697	0.075031134	0.030945988	0.065743568	1	3R	26079736	26081891	.	FBtr0113293;FBtr0113294;FBtr0300618	splice_site	1	-1.775722516	-0.887609419	38.4813614	0.709907136	0
FBgn0039411:J020	FBgn0039411	J020	TRUE	OK	FALSE	6.579105995	76.86957528	0.000381465	0.110919558	0.038717841	0.41167348	1	3R	26084161	26085109	.	FBtr0113293;FBtr0113294;FBtr0300618	splice_site	1	-1.18263847	-0.591254042	13.09028193	0.354171989	0
FBgn0039411:J021	FBgn0039411	J021	TRUE	OK	FALSE	19.22697156	528.5350059	0.027518911	0.075428277	0.042501597	0.951937225	1	3R	26085180	26088165	.	FBtr0113293;FBtr0113294;FBtr0300618	splice_site	1	-0.061502719	-0.030737523	35.97529921	2.107659407	0
FBgn0039411:J022	FBgn0039411	J022	TRUE	OK	FALSE	6.618258171	43.54206853	0.07162084	0.110600384	0.083762199	0.139593164	1	3R	26088347	26096188	.	FBtr0113293;FBtr0113294;FBtr0300618	splice_site	1	1.431550455	0.715609371	10.99672442	1.761652704	0
FBgn0040384:E002	FBgn0040384	E002	TRUE	OK	FALSE	155.5757273	557.6677262	0.070354833	0.039012962	0.061225337	0.028276639	1	X	2783766	2784146	.	FBtr0309881;FBtr0070492;FBtr0070491;FBtr0070493;FBtr0345318	exonic_part	1	0.974698063	0.486184584	150.9905205	160.9829333	0
FBgn0040384:E003	FBgn0040384	E003	TRUE	OK	FALSE	72.40267876	142.2238876	0.038106318	0.045985533	0.040352888	0.031834836	1	X	2784269	2784487	.	FBtr0309881;FBtr0070492;FBtr0070491;FBtr0070493;FBtr0345318	exonic_part	1	0.839620623	0.419405585	70.70020612	75.13989375	0
FBgn0040384:E004	FBgn0040384	E004	TRUE	OK	FALSE	34.50157352	60.13122784	0.009233338	0.060312858	0.023259396	0.273254461	1	X	2784547	2784687	.	FBtr0309881;FBtr0070492;FBtr0070491;FBtr0070493;FBtr0345318	exonic_part	1	0.379690917	0.189765764	37.84161094	30.65774507	0
FBgn0040384:E005	FBgn0040384	E005	TRUE	OK	FALSE	52.75249781	191.5805644	0.037311422	0.050843736	0.041212188	0.040942737	1	X	2784999	2785129	.	FBtr0309881;FBtr0070492;FBtr0070491;FBtr0070493;FBtr0345318	exonic_part	1	0.852389723	0.425909394	50.02210551	54.44803063	0
FBgn0040384:E006	FBgn0040384	E006	TRUE	OK	FALSE	58.09098663	68.41541592	0.019475782	0.049198708	0.027466756	0.08080218	1	X	2788493	2788612	.	FBtr0309881;FBtr0070492;FBtr0070491;FBtr0070493;FBtr0345318	exonic_part	1	0.60945381	0.304500857	59.97790798	55.71258947	0
FBgn0040384:E007	FBgn0040384	E007	TRUE	OK	FALSE	49.88654709	17.68512038	0.002141109	0.051872105	0.016372516	0.056849987	1	X	2789237	2789322	.	FBtr0309881;FBtr0070492;FBtr0070491;FBtr0070493;FBtr0345318	exonic_part	1	0.560767418	0.280206727	52.35515168	47.43853833	0
FBgn0040384:E008	FBgn0040384	E008	TRUE	OK	FALSE	73.92492028	407.1583667	0.025805556	0.045716971	0.031113577	0.271630591	1	X	2789322	2789378	.	FBtr0309881;FBtr0070492;FBtr0070493;FBtr0070491	exonic_part	1	0.379296765	0.189468284	81.41699822	64.95918021	0
FBgn0040384:E009	FBgn0040384	E009	TRUE	OK	FALSE	65.28312753	722.7793165	0.043397577	0.047407874	0.044529125	0.700708685	1	X	2789378	2789439	.	FBtr0070492;FBtr0070493	exonic_part	1	0.128716136	0.064305932	76.37842603	52.21064208	0
FBgn0040384:E010	FBgn0040384	E010	TRUE	OK	FALSE	13.85062791	39.17354127	0.09431536	0.101120205	0.096443681	0.467855767	1	X	2789708	2789745	.	FBtr0070492	exonic_part	1	0.551688807	0.275799291	14.24274102	13.03708175	0
FBgn0040384:E011	FBgn0040384	E011	TRUE	OK	FALSE	58.11148805	510.5653811	0.087114571	0.049192973	0.075745527	0.173051293	1	X	2789745	2789865	.	FBtr0070492;FBtr0070493;FBtr0070491	exonic_part	1	0.700464465	0.349971882	58.28913324	57.29747953	0
FBgn0040384:J015	FBgn0040384	J015	TRUE	OK	FALSE	75.79950964	202.054959	0.019467124	0.061649502	0.026076026	0.177768074	1	X	2783425	2783766	.	FBtr0309881;FBtr0070492;FBtr0070491;FBtr0070493;FBtr0345318	splice_site	1	0.434408767	0.21699065	82.54673688	68.19511661	0
FBgn0040384:J016	FBgn0040384	J016	TRUE	OK	FALSE	34.9540144	149.0667723	0.159640442	0.067121714	0.134939248	0.101591184	1	X	2784146	2784269	.	FBtr0309881;FBtr0070492;FBtr0070491;FBtr0070493;FBtr0345318	splice_site	1	1.023530912	0.511539029	31.65192707	39.09016655	0
FBgn0040384:J017	FBgn0040384	J017	TRUE	OK	FALSE	18.49484721	40.48093225	0.017628213	0.076159088	0.031047698	0.948652028	1	X	2784487	2784547	.	FBtr0309881;FBtr0070492;FBtr0070491;FBtr0070493;FBtr0345318	splice_site	1	0.049855295	0.024922185	22.60910301	14.74522491	0
FBgn0040384:J018	FBgn0040384	J018	TRUE	OK	FALSE	15.18618946	52.6972671	0.100145852	0.080340611	0.094799778	0.093128839	1	X	2784687	2784999	.	FBtr0309881;FBtr0070492;FBtr0070491;FBtr0070493;FBtr0345318	splice_site	1	0.996114596	0.497967872	13.22818179	16.38007143	0
FBgn0040384:J019	FBgn0040384	J019	TRUE	OK	FALSE	29.84272184	23.61107167	0.011497392	0.068861026	0.024023884	0.050760158	1	X	2785129	2788493	.	FBtr0309881;FBtr0070492;FBtr0070491;FBtr0070493;FBtr0345318	splice_site	1	0.713514771	0.356627056	29.41008603	29.76943587	0
FBgn0040384:J020	FBgn0040384	J020	TRUE	OK	FALSE	32.06720038	8.99010496	0.000497778	0.068035918	0.015176588	0.086371988	1	X	2788612	2789237	.	FBtr0309881;FBtr0070492;FBtr0070491;FBtr0070493;FBtr0345318	splice_site	1	0.55190709	0.275845046	33.40914848	30.41012652	0
FBgn0040384:J023	FBgn0040384	J023	TRUE	OK	FALSE	7.437528237	18.61946235	0.260554093	0.104692432	0.210839876	0.709668865	1	X	2789439	2789708	.	FBtr0070492	splice_site	1	0.440548804	0.220255032	8.034693376	6.836891712	0
FBgn0040384:J024	FBgn0040384	J024	TRUE	OK	FALSE	36.18990844	226.250583	0.080587465	0.066774915	0.0775397	0.552831072	1	X	2789439	2789745	.	FBtr0070493	splice_site	1	0.347656258	0.173751856	39.97971485	31.63793473	0
FBgn0023215:E001	FBgn0023215	E001	TRUE	OK	FALSE	45.26188754	216.9839571	0.038238065	0.053806167	0.042701941	0.032939098	1	X	3671800	3672039	.	FBtr0301821	exonic_part	1	0.878195548	0.439059481	34.79278565	55.59670767	0.005843735
FBgn0023215:E002	FBgn0023215	E002	TRUE	OK	FALSE	37.84604578	38.50814964	8.80E-05	0.057894197	0.014716157	0.798525157	1	X	3683352	3683449	.	FBtr0301821	exonic_part	1	-0.024540415	-0.012269307	40.56669459	34.92268345	0.005843735
FBgn0023215:E003	FBgn0023215	E003	TRUE	OK	FALSE	67.27073288	276.3753542	0.037236461	0.046980499	0.039920051	0.337911372	1	X	3688234	3688264	.	FBtr0301824;FBtr0070578;FBtr0307277;FBtr0301822;FBtr0301823	exonic_part	1	-0.297937796	-0.148949483	78.48924223	56.02787557	0.005843735
FBgn0023215:E004	FBgn0023215	E004	TRUE	OK	FALSE	418.5356972	4287.008799	0.003044095	0.035199477	0.007866807	0.305252704	1	X	3688264	3688495	.	FBtr0301823;FBtr0307277;FBtr0070578;FBtr0301824	exonic_part	1	-0.13451486	-0.067197816	462.6753829	372.7076536	0.005843735
FBgn0023215:E005	FBgn0023215	E005	TRUE	OK	FALSE	57.9878552	301.7430944	0.029110312	0.049227618	0.0344612	0.635177663	1	X	3689362	3689482	.	FBtr0070579;FBtr0343578;FBtr0307278;FBtr0301825	exonic_part	1	0.19119291	0.095585767	57.13891802	56.98082919	0.005843735
FBgn0023215:E006	FBgn0023215	E006	TRUE	OK	FALSE	1083.20717	27164.11839	0.000716526	0.033815051	0.004244028	0.949732834	1	X	3692952	3693932	.	FBtr0307278;FBtr0301824;FBtr0301821;FBtr0070579;FBtr0301825;FBtr0343578;FBtr0070578;FBtr0307277;FBtr0301822;FBtr0301823	exonic_part	1	0.024530283	0.012231316	1142.799721	1016.736111	0.005843735
FBgn0023215:E007	FBgn0023215	E007	TRUE	OK	FALSE	548.3541924	48811.89463	0.026898245	0.034665344	0.028670215	0.785456307	1	X	3698117	3698339	.	FBtr0301821;FBtr0301823;FBtr0307277;FBtr0301825	exonic_part	1	-0.172795729	-0.086294536	610.97808	481.7875	0.005843735
FBgn0023215:E008	FBgn0023215	E008	TRUE	OK	FALSE	228.3180135	1042.220256	0.020227539	0.037079162	0.024011882	0.646250572	1	X	3698339	3698741	.	FBtr0301821;FBtr0301825;FBtr0343578;FBtr0307277;FBtr0301823	exonic_part	1	0.16690241	0.083412436	230.6339481	225.1757216	0.005843735
FBgn0023215:E009	FBgn0023215	E009	TRUE	OK	FALSE	82.7329088	154.5738736	0.042445236	0.044357048	0.042969705	0.907902369	1	X	3698741	3698744	.	FBtr0307278;FBtr0301821;FBtr0070579;FBtr0301825;FBtr0343578;FBtr0070578;FBtr0307277;FBtr0301822;FBtr0301823	exonic_part	1	0.077478005	0.038732693	86.12993497	79.42052324	0.005843735
FBgn0023215:E010	FBgn0023215	E010	TRUE	OK	FALSE	429.3791978	2828.574452	0.020200587	0.0351425	0.023414719	0.881379934	1	X	3698744	3699027	.	FBtr0307278;FBtr0301824;FBtr0301821;FBtr0070579;FBtr0301825;FBtr0343578;FBtr0070578;FBtr0307277;FBtr0301822;FBtr0301823	exonic_part	1	0.086908741	0.043414539	445.6821506	411.7534886	0.005843735
FBgn0023215:E011	FBgn0023215	E011	TRUE	OK	FALSE	448.0728237	9965.847949	0.009703818	0.035050749	0.014414063	0.432541203	1	X	3699113	3699273	.	FBtr0307278;FBtr0301824;FBtr0301821;FBtr0070579;FBtr0301825;FBtr0343578;FBtr0070578;FBtr0307277;FBtr0301822;FBtr0301823	exonic_part	1	-0.142029085	-0.070946889	495.0880254	396.7830362	0.005843735
FBgn0023215:E012	FBgn0023215	E012	TRUE	OK	FALSE	314.7598368	8527.252371	0.010628379	0.035943337	0.015592765	0.259036388	1	X	3699338	3699486	.	FBtr0307278;FBtr0301824;FBtr0301821;FBtr0070579;FBtr0301825;FBtr0343578;FBtr0070578;FBtr0307277;FBtr0301822;FBtr0301823	exonic_part	1	-0.247331475	-0.123586135	357.8509186	267.2096758	0.005843735
FBgn0023215:E013	FBgn0023215	E013	TRUE	OK	FALSE	114.4357959	1123.046715	0.006906316	0.041195022	0.014312182	0.729940853	1	X	3699683	3699686	.	FBtr0307278;FBtr0301824;FBtr0301821;FBtr0070579;FBtr0301825;FBtr0343578;FBtr0070578;FBtr0301822	exonic_part	1	-0.091844931	-0.045912238	123.7302295	101.849237	0.005843735
FBgn0023215:E014	FBgn0023215	E014	TRUE	OK	FALSE	278.2740139	5110.917975	0.009462219	0.036336687	0.014662566	0.687984488	1	X	3699686	3699787	.	FBtr0307278;FBtr0301824;FBtr0301821;FBtr0070579;FBtr0301825;FBtr0343578;FBtr0070578;FBtr0307277;FBtr0301822;FBtr0301823	exonic_part	1	-0.08879442	-0.04437205	302.3250085	249.89254	0.005843735
FBgn0023215:E015	FBgn0023215	E015	TRUE	OK	FALSE	15.65281183	58.46129515	0.113523872	0.093270667	0.107090229	0.654721379	1	X	3699929	3699932	.	FBtr0307277;FBtr0307278	exonic_part	1	0.333064001	0.166526964	14.83312237	16.33006791	0.005843735
FBgn0023215:E016	FBgn0023215	E016	TRUE	OK	FALSE	656.9011603	4727.670876	0.020329927	0.034380791	0.02328359	0.653891212	1	X	3699932	3700464	.	FBtr0307278;FBtr0301824;FBtr0301821;FBtr0070579;FBtr0301825;FBtr0343578;FBtr0070578;FBtr0307277;FBtr0301822;FBtr0301823	exonic_part	1	0.143551416	0.071668701	673.1172833	641.0190235	0.005843735
FBgn0023215:E017	FBgn0023215	E017	TRUE	OK	FALSE	274.7072156	2877.782539	0.000715484	0.036380747	0.006999921	0.637192442	1	X	3700670	3700780	.	FBtr0307278;FBtr0301824;FBtr0301821;FBtr0070579;FBtr0301825;FBtr0343578;FBtr0070578;FBtr0307277;FBtr0301822;FBtr0301823	exonic_part	1	-0.044921492	-0.022448146	294.9525838	251.2473469	0.005843735
FBgn0023215:E018	FBgn0023215	E018	TRUE	OK	FALSE	1410.643139	151091.2502	0.015485963	0.0336127	0.018979353	0.864377279	1	X	3700780	3701672	.	FBtr0307278;FBtr0343578;FBtr0307277;FBtr0301822;FBtr0301823	exonic_part	1	-0.005291371	-0.002635159	1504.026329	1314.142382	0.005843735
FBgn0023215:J019	FBgn0023215	J019	TRUE	OK	FALSE	6.607609254	12.88933736	0.070063749	0.110686821	0.082644662	0.148771314	1	X	3672039	3683352	.	FBtr0301821	splice_site	1	1.018059788	0.509023389	4.862990461	8.606023925	0.005843735
FBgn0023215:J020	FBgn0023215	J020	TRUE	OK	FALSE	30.53449666	75.0315271	8.69E-05	0.068591552	0.012614375	0.433584454	1	X	3683449	3692952	.	FBtr0301821	splice_site	1	-0.176674045	-0.08833187	34.01081216	26.3757325	0.005843735
FBgn0023215:J022	FBgn0023215	J022	TRUE	OK	FALSE	293.5226195	2218.406058	0.001408783	0.058175911	0.006285987	0.482046803	1	X	3688495	3692952	.	FBtr0301824;FBtr0070578;FBtr0307277;FBtr0301823	splice_site	1	-0.073595194	-0.036775395	318.7122336	266.482727	0.005843735
FBgn0023215:J023	FBgn0023215	J023	TRUE	OK	FALSE	42.54543107	226.7771645	0.032788476	0.065309728	0.039221677	0.618473387	1	X	3689482	3692952	.	FBtr0307278;FBtr0070579;FBtr0301825;FBtr0343578	splice_site	1	0.196210123	0.098097096	41.55797965	41.61100319	0.005843735
FBgn0023215:J024	FBgn0023215	J024	TRUE	OK	FALSE	243.5623451	15421.74332	0.043560456	0.05842397	0.045935302	0.782556164	1	X	3693932	3698117	.	FBtr0301821;FBtr0301823;FBtr0307277;FBtr0301825	splice_site	1	-0.253981253	-0.126928407	278.1068848	206.1666219	0.005843735
FBgn0023215:J025	FBgn0023215	J025	TRUE	OK	FALSE	5.810949599	10.86618316	0.119705591	0.118051665	0.119179638	0.806451951	1	X	3693932	3698339	.	FBtr0343578	splice_site	1	0.057667993	0.028833669	6.154354695	5.603428991	0.005843735
FBgn0023215:J027	FBgn0023215	J027	TRUE	OK	FALSE	19.7916268	44.86653889	0.040083207	0.074901565	0.04808245	0.540779718	1	X	3693932	3698744	.	FBtr0301824	splice_site	1	-0.203802313	-0.101897299	22.35061958	16.99165211	0.005843735
FBgn0023215:J028	FBgn0023215	J028	TRUE	OK	FALSE	227.0362919	2256.994675	0.019941388	0.058530053	0.025213256	0.856499252	1	X	3699027	3699113	.	FBtr0307278;FBtr0301824;FBtr0301821;FBtr0070579;FBtr0301825;FBtr0343578;FBtr0070578;FBtr0307277;FBtr0301822;FBtr0301823	splice_site	1	-0.005270174	-0.002633878	241.25945	210.3805202	0.005843735
FBgn0023215:J029	FBgn0023215	J029	TRUE	OK	FALSE	165.2024205	2670.277522	0.009575187	0.059115243	0.015845461	0.094988246	1	X	3699273	3699338	.	FBtr0307278;FBtr0301824;FBtr0301821;FBtr0070579;FBtr0301825;FBtr0343578;FBtr0070578;FBtr0307277;FBtr0301822;FBtr0301823	splice_site	1	-0.369198717	-0.184539653	194.3213078	132.9686356	0.005843735
FBgn0023215:J030	FBgn0023215	J030	TRUE	OK	FALSE	109.322154	1179.302571	0.008291084	0.060213531	0.015273026	0.454167361	1	X	3699486	3699683	.	FBtr0307278;FBtr0301824;FBtr0301821;FBtr0070579;FBtr0301825;FBtr0343578;FBtr0070578;FBtr0301822	splice_site	1	-0.188906786	-0.094433406	121.5788741	93.70034036	0.005843735
FBgn0023215:J031	FBgn0023215	J031	TRUE	OK	FALSE	107.5988884	1142.880408	0.009763646	0.060265533	0.016959067	0.463039699	1	X	3699486	3699686	.	FBtr0307277;FBtr0301823	splice_site	1	-0.171650599	-0.08580746	118.8068272	92.62192659	0.005843735
FBgn0023215:J032	FBgn0023215	J032	TRUE	OK	FALSE	12.35432146	41.97061003	0.090962467	0.085698424	0.089628939	0.393843586	1	X	3699787	3699929	.	FBtr0307277;FBtr0307278	splice_site	1	0.575429696	0.287708105	10.53064734	13.71110645	0.005843735
FBgn0023215:J033	FBgn0023215	J033	TRUE	OK	FALSE	87.14928811	460.0022005	0.028537003	0.06103963	0.033982299	0.982166466	1	X	3699787	3699932	.	FBtr0301824;FBtr0301821;FBtr0070579;FBtr0301825;FBtr0343578;FBtr0070578;FBtr0301822;FBtr0301823	splice_site	1	0.035700948	0.017847429	91.40530496	81.93323808	0.005843735
FBgn0023215:J034	FBgn0023215	J034	TRUE	OK	FALSE	237.1065737	2995.874179	7.65E-05	0.05846365	0.00611206	0.679085448	1	X	3700464	3700670	.	FBtr0307278;FBtr0301824;FBtr0301821;FBtr0070579;FBtr0301825;FBtr0343578;FBtr0070578;FBtr0307277;FBtr0301822;FBtr0301823	splice_site	1	-0.039844131	-0.019912543	253.1308245	216.3632903	0.005843735
FBgn0266000:E001	FBgn0266000	E001	TRUE	OK	FALSE	134.8424804	3710.226692	0.048643987	0.039946229	0.046034	0.343148558	1	X	4921677	4926663	.	FBtr0343142	exonic_part	1	0.346095075	0.172984073	82.95555314	187.7068562	4.13E-08
FBgn0266000:E002	FBgn0266000	E002	TRUE	OK	FALSE	856.6151179	137260.6053	0.023626974	0.034045648	0.025999494	0.194375144	1	X	4926663	4928129	.	FBtr0343135;FBtr0343139;FBtr0343140;FBtr0343137;FBtr0343142;FBtr0343136;FBtr0343138;FBtr0345209;FBtr0343141	exonic_part	1	0.390320838	0.194567039	536.6629609	1177.825482	4.13E-08
FBgn0266000:E003	FBgn0266000	E003	TRUE	OK	FALSE	80.30313225	1253.817892	0.019761138	0.0447024	0.026304027	0.41017342	1	X	4928129	4928132	.	FBtr0343142;FBtr0343137;FBtr0343139;FBtr0343138	exonic_part	1	0.277463817	0.13870204	50.62192411	109.8364081	4.13E-08
FBgn0266000:E004	FBgn0266000	E004	TRUE	OK	FALSE	1443.503578	196073.7379	0.00581896	0.033597462	0.010114989	0.560155756	1	X	4928216	4929308	.	FBtr0343135;FBtr0343139;FBtr0343140;FBtr0343137;FBtr0343142;FBtr0343136;FBtr0343138;FBtr0345209;FBtr0343141	exonic_part	1	-0.123185778	-0.061149509	1058.575395	1824.313345	4.13E-08
FBgn0266000:E005	FBgn0266000	E005	TRUE	OK	FALSE	779.9815218	53102.38833	1.00E-08	0.034153955	0.008762673	0.216210008	1	X	4929373	4929988	.	FBtr0343135;FBtr0343139;FBtr0343140;FBtr0343137;FBtr0343142;FBtr0343136;FBtr0343138;FBtr0345209;FBtr0343141	exonic_part	1	-0.212407693	-0.105902634	594.3994299	961.5205018	4.13E-08
FBgn0266000:E010	FBgn0266000	E010	TRUE	OK	FALSE	18.190449	128.5703327	0.109389829	0.084854768	0.100752798	0.423834198	1	X	4932547	4932682	.	FBtr0343138	exonic_part	1	0.483474315	0.241725845	10.40235366	26.09973596	4.13E-08
FBgn0266000:E012	FBgn0266000	E012	TRUE	OK	FALSE	8.480296077	6.86901264	0.00797851	0.144294715	0.058102316	0.095389538	1	X	4936012	4936149	.	FBtr0343136	exonic_part	1	-0.917475003	-0.458726487	8.571657652	8.177689489	4.13E-08
FBgn0266000:J014	FBgn0266000	J014	TRUE	OK	FALSE	8.333184827	59.93382079	0.364011068	0.099562825	0.281092866	0.941504778	1	X	4928129	4928216	.	FBtr0343135;FBtr0343140;FBtr0343136;FBtr0345209;FBtr0343141	splice_site	1	0.283306249	0.141650021	5.247928997	11.47731944	4.13E-08
FBgn0266000:J015	FBgn0266000	J015	TRUE	OK	FALSE	78.64870924	1192.723172	0.023055042	0.061479855	0.029776705	0.462229681	1	X	4928132	4928216	.	FBtr0343139;FBtr0343137;FBtr0343142;FBtr0343138	splice_site	1	0.261457185	0.130700991	49.94709018	107.2059834	4.13E-08
FBgn0266000:J016	FBgn0266000	J016	TRUE	OK	FALSE	61.45695409	628.7383609	0.046810243	0.06274238	0.050384364	0.736117191	1	X	4929308	4929373	.	FBtr0343135;FBtr0343139;FBtr0343140;FBtr0343137;FBtr0343142;FBtr0343136;FBtr0343138;FBtr0345209;FBtr0343141	splice_site	1	0.129492031	0.064735135	41.82517695	82.12611825	4.13E-08
FBgn0266000:J020	FBgn0266000	J020	TRUE	OK	FALSE	16.05946509	103.7017626	0.114302979	0.079069588	0.104569764	0.552747124	1	X	4930065	4932547	.	FBtr0343138	splice_site	1	0.388704326	0.194344064	9.591626679	22.54757431	4.13E-08
FBgn0266000:N024	FBgn0266000	N024	TRUE	OK	FALSE	7.741232166	33.65239185	0.02555393	0.102820053	0.048520487	0.101926207	1	X	4930065	4931585	.	UNKNOWN_TX	novel_splice_site	1	1.037997703	0.51898959	3.227477725	11.90153483	4.13E-08
FBgn0029761:E001	FBgn0029761	E001	TRUE	OK	FALSE	364.3656213	16534.77872	0.047369293	0.035534903	0.044380194	0.903698015	1	X	5340235	5340321	.	FBtr0301950;FBtr0331602;FBtr0331604;FBtr0344556;FBtr0331603;FBtr0301951;FBtr0301953;FBtr0344558	exonic_part	1	0.012376184	0.006185553	379.943376	346.1722276	0.010518055
FBgn0029761:E002	FBgn0029761	E002	TRUE	OK	FALSE	912.3506736	104157.9143	0.006513473	0.033978305	0.010730523	0.084290503	1	X	5341180	5341697	.	FBtr0301950;FBtr0331602;FBtr0331604;FBtr0344556;FBtr0331603;FBtr0301951;FBtr0301953;FBtr0344558	exonic_part	1	-0.35239557	-0.176004489	1051.472961	766.5380949	0.010518055
FBgn0029761:E003	FBgn0029761	E003	TRUE	OK	FALSE	1158.614609	41360.48213	0.006047867	0.033758313	0.010208998	0.868898883	1	X	5351828	5353004	.	FBtr0301950;FBtr0331602;FBtr0331604;FBtr0344556;FBtr0331603;FBtr0301951;FBtr0301953;FBtr0344558	exonic_part	1	0.04649858	0.023215335	1198.227241	1113.969603	0.010518055
FBgn0029761:E004	FBgn0029761	E004	TRUE	OK	FALSE	26.6145582	56.49800061	0.050589495	0.068423613	0.055930182	0.898172193	1	X	5355946	5356048	.	FBtr0331602	exonic_part	1	0.042426231	0.0212125	27.78416549	25.85191411	0.010518055
FBgn0029761:E005	FBgn0029761	E005	TRUE	OK	FALSE	23.30684806	98.90478922	0.117573951	0.073458984	0.103284457	0.3228593	1	X	5358271	5358721	.	FBtr0301954	exonic_part	1	0.696508798	0.34824553	19.26317891	28.16578166	0.010518055
FBgn0029761:E006	FBgn0029761	E006	TRUE	OK	FALSE	434.5081662	5403.823888	0.005514705	0.03511654	0.010398232	0.98592623	1	X	5365224	5365913	.	FBtr0344555;FBtr0344557;FBtr0301952;FBtr0300467;FBtr0301949	exonic_part	1	0.054232694	0.027102914	447.9486315	419.8600021	0.010518055
FBgn0029761:E007	FBgn0029761	E007	TRUE	OK	FALSE	216.7662069	1535.805107	0.02656859	0.037299568	0.029100995	0.974931545	1	X	5376047	5376184	.	FBtr0301954;FBtr0301950;FBtr0344555;FBtr0344557;FBtr0331602;FBtr0331604;FBtr0344556;FBtr0301952;FBtr0300467;FBtr0331603;FBtr0301949;FBtr0301951;FBtr0301953;FBtr0344558	exonic_part	1	0.016152521	0.008074319	226.6548636	207.053412	0.010518055
FBgn0029761:E008	FBgn0029761	E008	TRUE	OK	FALSE	62.35823188	50.18365469	0.025511213	0.048086331	0.031135389	0.595569983	1	X	5376184	5376193	.	FBtr0301954;FBtr0301950;FBtr0344555;FBtr0344557;FBtr0301952;FBtr0300467;FBtr0301949;FBtr0301951;FBtr0301953;FBtr0344558	exonic_part	1	-0.118016756	-0.059004399	67.87959327	56.56131049	0.010518055
FBgn0029761:E009	FBgn0029761	E009	TRUE	OK	FALSE	122.2571088	136.892352	0.034592141	0.040667123	0.036149646	0.880817431	1	X	5378301	5378521	.	FBtr0301954;FBtr0301950;FBtr0344555;FBtr0344557;FBtr0331602;FBtr0331604;FBtr0344556;FBtr0301952;FBtr0300467;FBtr0331603;FBtr0301949;FBtr0301951;FBtr0301953;FBtr0344558	exonic_part	1	0.097390905	0.048688917	124.5350018	120.2605712	0.010518055
FBgn0029761:E010	FBgn0029761	E010	TRUE	OK	FALSE	73.51411576	191.3869687	0.026192969	0.045788351	0.031374545	0.725016743	1	X	5378629	5378725	.	FBtr0301954;FBtr0301950;FBtr0344555;FBtr0344557;FBtr0331602;FBtr0331604;FBtr0344556;FBtr0301952;FBtr0300467;FBtr0331603;FBtr0301949;FBtr0301951;FBtr0301953;FBtr0344558	exonic_part	1	-0.075598868	-0.037796398	79.58257832	68.27811759	0.010518055
FBgn0029761:E011	FBgn0029761	E011	TRUE	OK	FALSE	28.17041207	139.2036701	0.000105529	0.066464033	0.018293367	0.067026185	1	X	5378725	5378731	.	FBtr0344555;FBtr0331602;FBtr0331604;FBtr0344556;FBtr0300467;FBtr0331603	exonic_part	1	-0.532861551	-0.266422916	34.2260185	21.414134	0.010518055
FBgn0029761:E012	FBgn0029761	E012	TRUE	OK	FALSE	127.2369562	1205.185851	0.081156206	0.040364825	0.069018252	0.996897388	1	X	5383062	5383379	.	FBtr0301954;FBtr0301950;FBtr0344555;FBtr0344557;FBtr0331602;FBtr0331604;FBtr0344556;FBtr0301952;FBtr0300467;FBtr0331603;FBtr0301949;FBtr0301951;FBtr0301953;FBtr0344558	exonic_part	1	0.06185761	0.030924466	131.7121174	124.140488	0.010518055
FBgn0029761:E013	FBgn0029761	E013	TRUE	OK	FALSE	73.44972932	338.8938041	0.073233448	0.045799612	0.06496432	0.866166216	1	X	5383541	5383646	.	FBtr0301954;FBtr0301950;FBtr0344555;FBtr0344557;FBtr0331602;FBtr0331604;FBtr0344556;FBtr0301952;FBtr0300467;FBtr0331603;FBtr0301949;FBtr0301951;FBtr0301953;FBtr0344558	exonic_part	1	-0.061292822	-0.030643948	79.25156336	68.65505768	0.010518055
FBgn0029761:E014	FBgn0029761	E014	TRUE	OK	FALSE	88.50938126	222.5791097	0.040883967	0.043612141	0.04161565	0.465621399	1	X	5388241	5388377	.	FBtr0301954;FBtr0301950;FBtr0344557;FBtr0301952;FBtr0301949;FBtr0301951;FBtr0344558	exonic_part	1	-0.215382234	-0.107680738	99.89024792	77.8769015	0.010518055
FBgn0029761:E015	FBgn0029761	E015	TRUE	OK	FALSE	85.77586808	349.5643635	0.012116672	0.043952137	0.020024917	0.064234434	1	X	5394052	5394188	.	FBtr0344555;FBtr0331602;FBtr0331604;FBtr0344556;FBtr0300467;FBtr0331603;FBtr0301953	exonic_part	1	0.534073115	0.267011574	74.6499966	97.29822581	0.010518055
FBgn0029761:E016	FBgn0029761	E016	TRUE	OK	FALSE	169.2420114	561.3465499	0.045339276	0.038522837	0.043475816	0.604521622	1	X	5396183	5396294	.	FBtr0301954;FBtr0301950;FBtr0344555;FBtr0344557;FBtr0331602;FBtr0331604;FBtr0344556;FBtr0301952;FBtr0300467;FBtr0331603;FBtr0301949;FBtr0301951;FBtr0301953;FBtr0344558	exonic_part	1	0.222838643	0.111398447	165.5023979	173.9375912	0.010518055
FBgn0029761:E017	FBgn0029761	E017	TRUE	OK	FALSE	178.3957073	631.2724073	0.031782616	0.038236544	0.033391035	0.642384806	1	X	5396472	5396600	.	FBtr0301954;FBtr0301950;FBtr0344555;FBtr0344557;FBtr0331602;FBtr0331604;FBtr0344556;FBtr0301952;FBtr0300467;FBtr0331603;FBtr0301949;FBtr0301951;FBtr0301953;FBtr0344558	exonic_part	1	0.186944995	0.093454016	176.6537178	181.1816594	0.010518055
FBgn0029761:E018	FBgn0029761	E018	TRUE	OK	FALSE	71.40215076	209.9311947	0.009626378	0.046168288	0.018959279	0.157081228	1	X	5396600	5397118	.	FBtr0301950	exonic_part	1	0.44778392	0.223874461	64.43881243	79.22144083	0.010518055
FBgn0029761:E019	FBgn0029761	E019	TRUE	OK	FALSE	135.4651182	513.9113078	0.045795056	0.039914041	0.044210674	0.497945979	1	X	5398064	5398134	.	FBtr0301954;FBtr0344555;FBtr0344557;FBtr0331602;FBtr0331604;FBtr0344556;FBtr0301952;FBtr0300467;FBtr0331603;FBtr0301949;FBtr0301951;FBtr0301953;FBtr0344558	exonic_part	1	0.285681509	0.142819411	129.6328035	142.2921789	0.010518055
FBgn0029761:E020	FBgn0029761	E020	TRUE	OK	FALSE	286.8522331	1834.93443	0.004558394	0.036235209	0.0100384	0.798420569	1	X	5398403	5398505	.	FBtr0301954;FBtr0344555;FBtr0344557;FBtr0331602;FBtr0331604;FBtr0344556;FBtr0301952;FBtr0300467;FBtr0331603;FBtr0301949;FBtr0301951;FBtr0301953;FBtr0344558	exonic_part	1	0.093714688	0.046842302	291.9909459	281.1347375	0.010518055
FBgn0029761:E021	FBgn0029761	E021	TRUE	OK	FALSE	490.2212402	14760.9739	0.001395722	0.034869553	0.005689903	0.49915849	1	X	5398589	5398762	.	FBtr0301954;FBtr0344555;FBtr0344557;FBtr0331602;FBtr0331604;FBtr0344556;FBtr0301952;FBtr0300467;FBtr0331603;FBtr0301949;FBtr0301951;FBtr0301953;FBtr0344558	exonic_part	1	-0.075982417	-0.037969981	522.8373747	450.7415575	0.010518055
FBgn0029761:E022	FBgn0029761	E022	TRUE	OK	FALSE	126.2646443	241.8316699	0.004417271	0.040421975	0.01188726	0.175043208	1	X	5399531	5399534	.	FBtr0344557;FBtr0301952	exonic_part	1	0.342677052	0.171314826	117.672317	134.4172811	0.010518055
FBgn0029761:E023	FBgn0029761	E023	TRUE	OK	FALSE	330.2474597	1541.423806	0.005539299	0.035802644	0.010706743	0.213244962	1	X	5399534	5399659	.	FBtr0344556;FBtr0331603;FBtr0344557;FBtr0301952	exonic_part	1	0.270106902	0.135003329	316.1800617	342.1122277	0.010518055
FBgn0029761:E024	FBgn0029761	E024	TRUE	OK	FALSE	311.5643542	2614.659774	0.003401906	0.035974106	0.008823237	0.345232337	1	X	5399659	5399693	.	FBtr0344557;FBtr0331602;FBtr0344556;FBtr0301952;FBtr0331603	exonic_part	1	0.190167304	0.095050563	305.3281077	313.493769	0.010518055
FBgn0029761:E025	FBgn0029761	E025	TRUE	OK	FALSE	1425.933007	168646.3075	0.006172489	0.033605522	0.010178514	0.620918681	1	X	5399693	5401123	.	FBtr0301954;FBtr0344555;FBtr0344557;FBtr0331602;FBtr0344556;FBtr0301952;FBtr0300467;FBtr0331603;FBtr0301949;FBtr0301951;FBtr0301953;FBtr0344558	exonic_part	1	-0.105167439	-0.052485577	1536.398583	1310.036176	0.010518055
FBgn0029761:E026	FBgn0029761	E026	TRUE	OK	FALSE	1372.997455	80463.57743	0.005400846	0.033631055	0.009438429	0.323805853	1	X	5401123	5403339	.	FBtr0344556;FBtr0331603;FBtr0301953	exonic_part	1	0.179451158	0.089564672	1370.625635	1373.905256	0.010518055
FBgn0029761:E027	FBgn0029761	E027	TRUE	OK	FALSE	1080.912936	67001.24595	0.001252155	0.033816901	0.004899944	0.865888898	1	X	5403339	5404204	.	FBtr0344556;FBtr0331603;FBtr0301953;FBtr0331604	exonic_part	1	0.027290151	0.013626731	1120.639862	1032.137919	0.010518055
FBgn0029761:E028	FBgn0029761	E028	TRUE	OK	FALSE	325.706985	8069.984524	0.013854528	0.035842505	0.018250076	0.274917459	1	X	5404204	5405138	.	FBtr0301953;FBtr0331604	exonic_part	1	0.232467929	0.116191363	316.5571949	334.0145394	0.010518055
FBgn0029761:J029	FBgn0029761	J029	TRUE	OK	FALSE	26.56602567	149.9201658	0.069833586	0.070328105	0.070001746	0.585767567	1	X	5340321	5341180	.	FBtr0301950;FBtr0331602;FBtr0331604;FBtr0344556;FBtr0331603;FBtr0301951;FBtr0301953;FBtr0344558	splice_site	1	-0.312057101	-0.156024129	30.59596254	22.28310731	0.010518055
FBgn0029761:J030	FBgn0029761	J030	TRUE	OK	FALSE	29.12509481	66.56054255	0.047300502	0.069154099	0.052255921	0.663211556	1	X	5341697	5351828	.	FBtr0301950;FBtr0331602;FBtr0331604;FBtr0344556;FBtr0331603;FBtr0301951;FBtr0301953;FBtr0344558	splice_site	1	-0.164419387	-0.08220708	32.65059014	26.33560812	0.010518055
FBgn0029761:J031	FBgn0029761	J031	TRUE	OK	FALSE	9.270432191	14.99301985	0.068137728	0.095256315	0.075509956	0.42241058	1	X	5353004	5355946	.	FBtr0331602	splice_site	1	-0.358752201	-0.179374316	10.93755376	7.709642126	0.010518055
FBgn0029761:J032	FBgn0029761	J032	TRUE	OK	FALSE	82.0239768	670.0184066	0.063953267	0.061294135	0.063432024	0.421471061	1	X	5353004	5376047	.	FBtr0301950;FBtr0331604;FBtr0344556;FBtr0331603;FBtr0301951;FBtr0301953;FBtr0344558	splice_site	1	0.338156691	0.169063175	76.88129435	87.59228892	0.010518055
FBgn0029761:J033	FBgn0029761	J033	TRUE	OK	FALSE	10.49303402	24.40596932	0.134260258	0.090794967	0.121352369	0.793310038	1	X	5356048	5376047	.	FBtr0331602	splice_site	1	-0.206291613	-0.103144624	11.97903155	9.382530547	0.010518055
FBgn0029761:J035	FBgn0029761	J035	TRUE	OK	FALSE	46.59877838	106.7007933	0.003460357	0.064584008	0.014975105	0.205312608	1	X	5365913	5376047	.	FBtr0344555;FBtr0344557;FBtr0301952;FBtr0300467;FBtr0301949	splice_site	1	-0.289688651	-0.144837079	53.44800002	39.5726274	0.010518055
FBgn0029761:J036	FBgn0029761	J036	TRUE	OK	FALSE	38.52745222	98.71260226	0.009526952	0.066179823	0.019509632	0.887115456	1	X	5376184	5378301	.	FBtr0331602;FBtr0331604;FBtr0344556;FBtr0331603	splice_site	1	0.056215121	0.02810639	39.59844949	37.20596662	0.010518055
FBgn0029761:J037	FBgn0029761	J037	TRUE	OK	FALSE	39.22444529	72.85470078	0.062563303	0.066016109	0.063293287	0.603977218	1	X	5376193	5378301	.	FBtr0301954;FBtr0301950;FBtr0344555;FBtr0344557;FBtr0301952;FBtr0300467;FBtr0301949;FBtr0301951;FBtr0301953;FBtr0344558	splice_site	1	-0.179147554	-0.089569997	43.50498646	34.73989798	0.010518055
FBgn0029761:J038	FBgn0029761	J038	TRUE	OK	FALSE	22.25366873	62.476015	0.141886505	0.072917323	0.12463992	0.526489201	1	X	5378521	5378629	.	FBtr0301954;FBtr0301950;FBtr0344555;FBtr0344557;FBtr0331602;FBtr0331604;FBtr0344556;FBtr0301952;FBtr0300467;FBtr0331603;FBtr0301949;FBtr0301951;FBtr0301953;FBtr0344558	splice_site	1	0.435353209	0.217671346	20.12121099	24.560718	0.010518055
FBgn0029761:J039	FBgn0029761	J039	TRUE	OK	FALSE	26.95097259	103.4418879	0.078014619	0.070137259	0.076086389	0.829236327	1	X	5378725	5383062	.	FBtr0301954;FBtr0301950;FBtr0344557;FBtr0301952;FBtr0301949;FBtr0301951;FBtr0301953;FBtr0344558	splice_site	1	0.120195012	0.060095718	27.70918631	27.20414297	0.010518055
FBgn0029761:J041	FBgn0029761	J041	TRUE	OK	FALSE	40.78152718	85.76397181	0.069752718	0.065670589	0.068864445	0.988298982	1	X	5383379	5383541	.	FBtr0301954;FBtr0301950;FBtr0344555;FBtr0344557;FBtr0331602;FBtr0331604;FBtr0344556;FBtr0301952;FBtr0300467;FBtr0331603;FBtr0301949;FBtr0301951;FBtr0301953;FBtr0344558	splice_site	1	0.026745502	0.013372154	42.88026735	39.4642434	0.010518055
FBgn0029761:J042	FBgn0029761	J042	TRUE	OK	FALSE	24.14048487	32.42404156	0.041052713	0.071670617	0.047688355	0.344540036	1	X	5383646	5388241	.	FBtr0301954;FBtr0301950;FBtr0344557;FBtr0301952;FBtr0301949;FBtr0301951;FBtr0344558	splice_site	1	-0.348720426	-0.17435565	28.61246267	20.3182992	0.010518055
FBgn0029761:J043	FBgn0029761	J043	TRUE	OK	FALSE	17.06533123	76.21535511	0.151322277	0.077766791	0.131545994	0.901399248	1	X	5383646	5394052	.	FBtr0344555;FBtr0331602;FBtr0331604;FBtr0344556;FBtr0300467;FBtr0331603;FBtr0301953	splice_site	1	0.189692438	0.094844444	17.02934988	17.5427165	0.010518055
FBgn0029761:J044	FBgn0029761	J044	TRUE	OK	FALSE	35.17750263	110.4338665	0.092822269	0.067057197	0.086895077	0.632538343	1	X	5388377	5396183	.	FBtr0301954;FBtr0301950;FBtr0344557;FBtr0301952;FBtr0301949;FBtr0301951;FBtr0344558	splice_site	1	-0.207419649	-0.103705843	39.98055913	31.30717806	0.010518055
FBgn0029761:J045	FBgn0029761	J045	TRUE	OK	FALSE	30.81539111	115.4877983	0.083967379	0.068485586	0.080023634	0.21528323	1	X	5394188	5396183	.	FBtr0344555;FBtr0331602;FBtr0331604;FBtr0344556;FBtr0300467;FBtr0331603;FBtr0301953	splice_site	1	0.617749133	0.308864199	26.12486306	36.15784612	0.010518055
FBgn0029761:J046	FBgn0029761	J046	TRUE	OK	FALSE	101.4183949	114.7794331	0.026879405	0.060466572	0.032427564	0.788089733	1	X	5396294	5396472	.	FBtr0301954;FBtr0301950;FBtr0344555;FBtr0344557;FBtr0331602;FBtr0331604;FBtr0344556;FBtr0301952;FBtr0300467;FBtr0331603;FBtr0301949;FBtr0301951;FBtr0301953;FBtr0344558	splice_site	1	0.129539518	0.064762562	102.2282013	100.936528	0.010518055
FBgn0029761:J047	FBgn0029761	J047	TRUE	OK	FALSE	58.02171129	212.8243506	0.078117081	0.063084342	0.074863905	0.851483306	1	X	5396600	5398064	.	FBtr0301954;FBtr0344555;FBtr0344557;FBtr0331602;FBtr0331604;FBtr0344556;FBtr0301952;FBtr0300467;FBtr0331603;FBtr0301949;FBtr0301951;FBtr0301953;FBtr0344558	splice_site	1	0.142907938	0.071449417	58.6535377	58.47196509	0.010518055
FBgn0029761:J048	FBgn0029761	J048	TRUE	OK	FALSE	106.2543944	181.1344904	0.02927613	0.060307276	0.034460268	0.559938333	1	X	5398134	5398403	.	FBtr0301954;FBtr0344555;FBtr0344557;FBtr0331602;FBtr0331604;FBtr0344556;FBtr0301952;FBtr0300467;FBtr0331603;FBtr0301949;FBtr0301951;FBtr0301953;FBtr0344558	splice_site	1	0.243306021	0.121638817	103.09091	110.0155824	0.010518055
FBgn0029761:J049	FBgn0029761	J049	TRUE	OK	FALSE	204.954875	650.395195	0.00538696	0.058698497	0.011097763	0.592023352	1	X	5398505	5398589	.	FBtr0301954;FBtr0344555;FBtr0344557;FBtr0331602;FBtr0331604;FBtr0344556;FBtr0301952;FBtr0300467;FBtr0331603;FBtr0301949;FBtr0301951;FBtr0301953;FBtr0344558	splice_site	1	0.153809274	0.076887163	204.5651596	205.218471	0.010518055
FBgn0029761:J050	FBgn0029761	J050	TRUE	OK	FALSE	75.33900154	352.5070065	0.002023241	0.061678127	0.011159556	0.204691669	1	X	5398762	5399531	.	FBtr0344557;FBtr0301952	splice_site	1	0.339481168	0.169726844	69.32780184	79.16283411	0.010518055
FBgn0029761:J051	FBgn0029761	J051	TRUE	OK	FALSE	13.28377793	18.80423575	0.002776429	0.083688078	0.026047013	0.571067961	1	X	5398762	5399534	.	FBtr0344556;FBtr0331603	splice_site	1	0.284485455	0.14224067	12.73151147	14.01056683	0.010518055
FBgn0029761:J052	FBgn0029761	J052	TRUE	OK	FALSE	46.543398	634.8036147	0.042247874	0.064593072	0.046655135	0.411418807	1	X	5398762	5399659	.	FBtr0331602	splice_site	1	-0.389401781	-0.194691372	53.9947581	37.31838513	0.010518055
FBgn0029761:J053	FBgn0029761	J053	TRUE	OK	FALSE	91.12979104	3367.068561	0.052841234	0.060861721	0.054288697	0.347170685	1	X	5398762	5399693	.	FBtr0301954;FBtr0344555;FBtr0300467;FBtr0301949;FBtr0301951;FBtr0301953;FBtr0344558	splice_site	1	-0.547609683	-0.27377857	110.8333793	68.83253224	0.010518055
FBgn0029761:J054	FBgn0029761	J054	TRUE	OK	FALSE	28.08045702	205.6973621	0.032687495	0.069607494	0.041041611	0.342119639	1	X	5398762	5403339	.	FBtr0331604	splice_site	1	-0.432668355	-0.216327782	33.20312023	22.25757737	0.010518055
FBgn0029761:N056	FBgn0029761	N056	TRUE	OK	FALSE	24.09508741	297.5564632	0.130167076	0.071698321	0.114668106	0.357995843	1	X	5340444	5341180	.	UNKNOWN_TX	novel_splice_site	1	-0.6169351	-0.308459859	29.75201086	17.55376261	0.010518055
FBgn0029761:N057	FBgn0029761	N057	TRUE	OK	FALSE	10.91911021	55.06079962	0.139561752	0.089474945	0.125668503	0.325783233	1	X	5340455	5341180	.	UNKNOWN_TX	novel_splice_site	1	0.745280848	0.372636204	8.421077839	12.7463124	0.010518055
FBgn0029761:N058	FBgn0029761	N058	TRUE	OK	FALSE	30.60667936	145.7870248	0.049557383	0.068564135	0.054183055	0.121056094	1	X	5340511	5341180	.	UNKNOWN_TX	novel_splice_site	1	-0.621474702	-0.310727453	38.03019909	22.37220034	0.010518055
FBgn0030010:E002	FBgn0030010	E002	TRUE	OK	FALSE	12.88281717	104.2116797	1.00E-08	0.106241937	0.082935638	0.76238858	1	X	8149544	8149550	.	FBtr0071157	exonic_part	1	-0.298299127	-0.148937051	17.26758225	7.199394465	0.008306363
FBgn0030010:E003	FBgn0030010	E003	TRUE	OK	FALSE	53.92291771	462.0224408	0.029353614	0.050455199	0.037727082	0.028257689	1	X	8149550	8150686	.	FBtr0071157;FBtr0331614	exonic_part	1	0.96547423	0.474399836	65.4933771	40.39128332	0.008306363
FBgn0030010:J004	FBgn0030010	J004	TRUE	OK	FALSE	9.202673244	31.44196326	0.006472225	0.095538241	0.038447013	0.787038204	1	X	8149476	8149544	.	FBtr0071157	splice_site	1	0.12615756	0.063014968	11.24851405	6.050563246	0.008306363
FBgn0030010:N006	FBgn0030010	N006	TRUE	OK	FALSE	9.698173525	101.1260436	0.146923133	0.093567534	0.128738756	0.029339743	1	X	8149465	8149622	.	UNKNOWN_TX	novel_splice_site	1	-1.839827498	-0.919158068	16.1687401	2.512077344	0.008306363
FBgn0001624:E001	FBgn0001624	E001	TRUE	OK	FALSE	67.14090877	459.9806278	0.033704961	0.047007641	0.037231718	0.513497655	1	X	11369664	11369799	.	FBtr0333263;FBtr0073483;FBtr0073490;FBtr0073491;FBtr0112813;FBtr0073488;FBtr0073492	exonic_part	1	-0.170080212	-0.085032478	63.74293417	68.72948189	4.45E-08
FBgn0001624:E002	FBgn0001624	E002	TRUE	OK	FALSE	30.90943528	40.11358313	0.028583675	0.06349361	0.038433217	0.67342933	1	X	11373024	11373142	.	FBtr0302114	exonic_part	1	-0.147553977	-0.073773915	29.55672457	32.34242839	4.45E-08
FBgn0001624:E004	FBgn0001624	E004	TRUE	OK	FALSE	23.19619946	29.09622185	0.017300886	0.073652248	0.034756215	0.187328104	1	X	11374088	11374256	.	FBtr0333263;FBtr0073483;FBtr0073490;FBtr0112813;FBtr0073488	exonic_part	1	-0.517706606	-0.25884504	25.63976037	21.72687291	4.45E-08
FBgn0001624:E007	FBgn0001624	E007	TRUE	OK	FALSE	314.5091246	5492.092124	0.005303309	0.035945729	0.010482599	0.31969359	1	X	11375762	11376718	.	FBtr0301288;FBtr0073484	exonic_part	1	0.204544782	0.102227818	262.473879	363.9262619	4.45E-08
FBgn0001624:E008	FBgn0001624	E008	TRUE	OK	FALSE	225.3048356	1280.430829	2.61E-05	0.037134474	0.006064975	0.702318099	1	X	11376841	11376973	.	FBtr0073484;FBtr0333263;FBtr0073483;FBtr0073490;FBtr0301288;FBtr0302114;FBtr0073491;FBtr0112813;FBtr0073488;FBtr0073492	exonic_part	1	0.064696501	0.032338221	198.3609831	251.0674182	4.45E-08
FBgn0001624:E009	FBgn0001624	E009	TRUE	OK	FALSE	266.6753421	1145.288967	0.000175622	0.036484278	0.00603001	0.426363537	1	X	11381855	11381980	.	FBtr0073484;FBtr0333263;FBtr0073483;FBtr0073490;FBtr0301288;FBtr0302114;FBtr0073491;FBtr0112813;FBtr0073488;FBtr0073492	exonic_part	1	-0.106963529	-0.05346191	249.6336272	281.9738708	4.45E-08
FBgn0001624:E010	FBgn0001624	E010	TRUE	OK	FALSE	94.37841963	82.08279384	0.008055205	0.042948686	0.016370099	0.356716052	1	X	11382935	11383112	.	FBtr0073488;FBtr0073484	exonic_part	1	-0.219639883	-0.109805755	92.88719104	96.86951985	4.45E-08
FBgn0001624:E012	FBgn0001624	E012	TRUE	OK	FALSE	53.10529567	137.8296657	0.001223595	0.050724817	0.015436982	0.059733263	1	X	11387110	11387512	.	FBtr0112812	exonic_part	1	-0.484827706	-0.242396652	56.07062812	48.68764242	4.45E-08
FBgn0001624:E013	FBgn0001624	E013	TRUE	OK	FALSE	168.1838116	219.2003556	0.013772848	0.038557943	0.019098014	0.209616613	1	X	11387771	11387933	.	FBtr0073484;FBtr0333263;FBtr0073483;FBtr0073490;FBtr0301288;FBtr0112812;FBtr0302114;FBtr0073491;FBtr0112813;FBtr0073488;FBtr0073492	exonic_part	1	-0.297317915	-0.148624388	169.339859	167.8892195	4.45E-08
FBgn0001624:E014	FBgn0001624	E014	TRUE	OK	FALSE	41.57242409	16.61379748	0.005018836	0.055657703	0.019325537	0.565292086	1	X	11387985	11387991	.	FBtr0073483;FBtr0073492;FBtr0073491	exonic_part	1	-0.151634916	-0.075813176	40.04683804	43.71361943	4.45E-08
FBgn0001624:E015	FBgn0001624	E015	TRUE	OK	FALSE	51.92458843	19.91018301	0.006789074	0.051129149	0.01821327	0.541009926	1	X	11387991	11388015	.	FBtr0073483;FBtr0073492;FBtr0073491;FBtr0302114	exonic_part	1	-0.149236543	-0.074613011	49.86295833	54.53104371	4.45E-08
FBgn0001624:E016	FBgn0001624	E016	TRUE	OK	FALSE	130.6978189	228.4469349	0.003306777	0.040168304	0.010583344	0.31916749	1	X	11388015	11389291	.	FBtr0333263;FBtr0073483;FBtr0302114;FBtr0073491;FBtr0073492	exonic_part	1	-0.176833539	-0.088400974	125.8199866	135.2759533	4.45E-08
FBgn0001624:E017	FBgn0001624	E017	TRUE	OK	FALSE	11.52637749	19.20470145	0.01511766	0.114867821	0.049442591	0.310600672	1	X	11389667	11389697	.	FBtr0330390;FBtr0073487;FBtr0333261;FBtr0073489;FBtr0073485;FBtr0308089	exonic_part	1	-0.479677511	-0.239835116	12.06427274	10.48808965	4.45E-08
FBgn0001624:E018	FBgn0001624	E018	TRUE	OK	FALSE	65.71884005	53.48364778	0.017479352	0.047311975	0.024690623	0.592156753	1	X	11389697	11389781	.	FBtr0333261;FBtr0073489;FBtr0330390;FBtr0073485	exonic_part	1	-0.150775985	-0.075381271	62.95777162	68.78443075	4.45E-08
FBgn0001624:E019	FBgn0001624	E019	TRUE	OK	FALSE	30.40340148	56.38289852	0.018084005	0.064002089	0.032178166	0.958371245	1	X	11390068	11390175	.	FBtr0301289;FBtr0333262;FBtr0073486	exonic_part	1	0.024628528	0.012313755	27.65804001	34.08249779	4.45E-08
FBgn0001624:E020	FBgn0001624	E020	TRUE	OK	FALSE	31.61945525	45.74590487	0.020384466	0.062807598	0.032839137	0.532739843	1	X	11390175	11390230	.	FBtr0330390;FBtr0073486;FBtr0301289;FBtr0073489;FBtr0333262;FBtr0073485	exonic_part	1	-0.21845987	-0.109225252	31.15271132	32.46178725	4.45E-08
FBgn0001624:E021	FBgn0001624	E021	TRUE	OK	FALSE	104.5307756	259.5504237	0.009976956	0.041976931	0.016895925	0.029258364	1	X	11390230	11390371	.	FBtr0330390;FBtr0073486;FBtr0073487;FBtr0333261;FBtr0301289;FBtr0073489;FBtr0333262;FBtr0073485;FBtr0308089	exonic_part	1	-0.522371207	-0.261148457	112.6362992	95.62528735	4.45E-08
FBgn0001624:E022	FBgn0001624	E022	TRUE	OK	FALSE	99.1867853	384.1838258	0.010990794	0.042463645	0.018415454	0.046876032	1	X	11390371	11390540	.	FBtr0308088;FBtr0330390;FBtr0073486;FBtr0073487;FBtr0333261;FBtr0301289;FBtr0073489;FBtr0333262;FBtr0073485;FBtr0308089	exonic_part	1	-0.493662978	-0.246798294	105.641178	91.43286815	4.45E-08
FBgn0001624:E024	FBgn0001624	E024	TRUE	OK	FALSE	631.1398596	20638.69415	0.034313671	0.034439465	0.034277711	0.47204435	1	X	11395239	11395791	.	FBtr0073484;FBtr0308088;FBtr0330390;FBtr0073490;FBtr0073486;FBtr0073487;FBtr0333261;FBtr0301288;FBtr0112812;FBtr0301289;FBtr0073489;FBtr0333262;FBtr0112813;FBtr0073488;FBtr0073485;FBtr0308089	exonic_part	1	0.213391904	0.106597034	530.1007833	733.6984793	4.45E-08
FBgn0001624:E025	FBgn0001624	E025	TRUE	OK	FALSE	658.166917	8886.080172	0.001011933	0.034378026	0.005325058	0.852500559	1	X	11395853	11396103	.	FBtr0073484;FBtr0308088;FBtr0330390;FBtr0073490;FBtr0073486;FBtr0073487;FBtr0333261;FBtr0301288;FBtr0112812;FBtr0301289;FBtr0073489;FBtr0333262;FBtr0112813;FBtr0073488;FBtr0073485;FBtr0308089	exonic_part	1	0.031133464	0.015551534	587.9537689	726.6283752	4.45E-08
FBgn0001624:E026	FBgn0001624	E026	TRUE	OK	FALSE	533.774354	31403.05038	0.03027226	0.034712381	0.031376306	0.089321041	1	X	11396103	11396571	.	FBtr0308088;FBtr0330390;FBtr0073486;FBtr0073487;FBtr0333261;FBtr0301289;FBtr0073489;FBtr0333262;FBtr0073485;FBtr0308089	exonic_part	1	-0.583389337	-0.291466746	579.2548959	484.9793192	4.45E-08
FBgn0001624:E031	FBgn0001624	E031	TRUE	OK	FALSE	97.51605229	196.0040639	0.006819282	0.042626757	0.015149545	0.615527647	1	X	11399741	11399816	.	FBtr0308088;FBtr0330390;FBtr0073486;FBtr0073487;FBtr0333261;FBtr0301289;FBtr0073489;FBtr0073485;FBtr0308089	exonic_part	1	-0.118111302	-0.059047798	92.38276749	103.2640328	4.45E-08
FBgn0001624:E032	FBgn0001624	E032	TRUE	OK	FALSE	249.2805759	1148.971172	0.000798989	0.036731367	0.006818378	0.449687399	1	X	11400787	11400832	.	FBtr0073484;FBtr0308088;FBtr0073490;FBtr0301288;FBtr0112812;FBtr0073489;FBtr0112813;FBtr0073488;FBtr0308089	exonic_part	1	-0.111788847	-0.055875179	232.5787124	261.800376	4.45E-08
FBgn0001624:E033	FBgn0001624	E033	TRUE	OK	FALSE	284.3542397	4906.726879	0.018205036	0.036264128	0.022026093	0.516957981	1	X	11402706	11402787	.	FBtr0112813;FBtr0301288;FBtr0073484	exonic_part	1	-0.205583569	-0.102751036	274.4996603	290.4241804	4.45E-08
FBgn0001624:E034	FBgn0001624	E034	TRUE	OK	FALSE	208.6192478	5031.105172	0.039033414	0.037469689	0.038621368	0.63421635	1	X	11402787	11402861	.	FBtr0301288;FBtr0073484	exonic_part	1	-0.249644347	-0.124786318	204.480814	209.6549218	4.45E-08
FBgn0001624:E035	FBgn0001624	E035	TRUE	OK	FALSE	126.2304045	698.2184371	0.048736949	0.040424004	0.046400236	0.563132499	1	X	11405273	11405423	.	FBtr0308088;FBtr0330390;FBtr0073490;FBtr0073486;FBtr0073487;FBtr0333261;FBtr0112812;FBtr0301289;FBtr0073489;FBtr0333262;FBtr0112813;FBtr0073488;FBtr0073485;FBtr0308089	exonic_part	1	-0.195419138	-0.097692605	123.1825658	130.6953096	4.45E-08
FBgn0001624:E036	FBgn0001624	E036	TRUE	OK	FALSE	262.7194774	1151.857961	0.017870674	0.036537596	0.021993802	0.323550999	1	X	11405559	11405842	.	FBtr0308088;FBtr0330390;FBtr0073490;FBtr0073486;FBtr0073487;FBtr0333261;FBtr0112812;FBtr0301289;FBtr0073489;FBtr0333262;FBtr0112813;FBtr0073488;FBtr0073485;FBtr0308089	exonic_part	1	-0.259190742	-0.129547584	260.8358846	266.0346829	4.45E-08
FBgn0001624:E039	FBgn0001624	E039	TRUE	OK	FALSE	320.986385	3648.075557	0.00767827	0.035885142	0.012749342	0.040840909	1	X	11407751	11407985	.	FBtr0308088;FBtr0333261;FBtr0112812;FBtr0333262;FBtr0112813;FBtr0308089	exonic_part	1	-0.428642881	-0.214224203	334.7882005	306.1503103	4.45E-08
FBgn0001624:E040	FBgn0001624	E040	TRUE	OK	FALSE	175.284321	908.9502351	0.008910291	0.038330502	0.014877447	0.184890875	1	X	11407985	11408338	.	FBtr0333261;FBtr0112812;FBtr0333262;FBtr0112813;FBtr0308089	exonic_part	1	-0.287305884	-0.14361815	175.5219825	175.3264126	4.45E-08
FBgn0001624:E041	FBgn0001624	E041	TRUE	OK	FALSE	310.2053847	1616.32788	0.007943372	0.035987384	0.013147357	0.335116573	1	X	11408338	11409776	.	FBtr0112813;FBtr0112812;FBtr0333262	exonic_part	1	-0.188738763	-0.094328056	300.2348685	321.3404084	4.45E-08
FBgn0001624:J042	FBgn0001624	J042	TRUE	OK	FALSE	48.82254636	211.8993627	0.036385905	0.064237051	0.04166872	0.739707513	1	X	11369799	11373816	.	FBtr0333263;FBtr0073483;FBtr0073490;FBtr0112813;FBtr0073488	splice_site	1	-0.083872867	-0.041933708	44.98762947	51.45241553	4.45E-08
FBgn0001624:J043	FBgn0001624	J043	TRUE	OK	FALSE	5.510242651	9.798555588	0.048781443	0.121385222	0.070561432	0.823348967	1	X	11369799	11374256	.	FBtr0073491	splice_site	1	-0.152908293	-0.076453621	4.90392138	5.345010052	4.45E-08
FBgn0001624:J045	FBgn0001624	J045	TRUE	OK	FALSE	7.238221057	10.7431171	0.047398276	0.106006581	0.065090393	0.620170575	1	X	11373142	11373816	.	FBtr0302114	splice_site	1	0.314898712	0.157447934	5.471859028	8.245488527	4.45E-08
FBgn0001624:J047	FBgn0001624	J047	TRUE	OK	FALSE	31.14925637	76.36599336	0.038457531	0.068362122	0.044590989	0.943737422	1	X	11374510	11376841	.	FBtr0333263;FBtr0073483;FBtr0073490;FBtr0302114;FBtr0073491;FBtr0112813;FBtr0073488;FBtr0073492	splice_site	1	0.053291732	0.026644758	27.53183694	34.60529191	4.45E-08
FBgn0001624:J048	FBgn0001624	J048	TRUE	OK	FALSE	71.25589372	402.6096619	0.018419225	0.061948107	0.025755887	0.394476156	1	X	11376718	11376841	.	FBtr0073484;FBtr0301288	splice_site	1	0.228658119	0.114318133	59.18517541	83.86379378	4.45E-08
FBgn0001624:J049	FBgn0001624	J049	TRUE	OK	FALSE	177.2234681	952.478898	0.000790336	0.0589695	0.007319157	0.96949605	1	X	11376973	11381855	.	FBtr0073484;FBtr0333263;FBtr0073483;FBtr0073490;FBtr0301288;FBtr0302114;FBtr0073491;FBtr0112813;FBtr0073488;FBtr0073492	splice_site	1	0.006755995	0.003377182	158.623434	193.2315906	4.45E-08
FBgn0001624:J050	FBgn0001624	J050	TRUE	OK	FALSE	38.57791992	35.19542916	0.014117904	0.06616777	0.024648115	0.325455705	1	X	11381980	11382935	.	FBtr0073488;FBtr0073484	splice_site	1	-0.312237873	-0.156110682	39.58866514	38.68202554	4.45E-08
FBgn0001624:J051	FBgn0001624	J051	TRUE	OK	FALSE	64.96389586	74.48106543	0.002692827	0.062430586	0.012112187	0.526230933	1	X	11381980	11387771	.	FBtr0333263;FBtr0073483;FBtr0073490;FBtr0301288;FBtr0302114;FBtr0073491;FBtr0112813;FBtr0073492	splice_site	1	-0.121489518	-0.060739434	61.2844547	68.33758824	4.45E-08
FBgn0001624:J052	FBgn0001624	J052	TRUE	OK	FALSE	33.04915502	18.50222487	8.42E-05	0.067707027	0.011877434	0.252155019	1	X	11383112	11387771	.	FBtr0073484;FBtr0073488	splice_site	1	-0.295685916	-0.147836455	32.7810135	32.39750233	4.45E-08
FBgn0001624:J059	FBgn0001624	J059	TRUE	OK	FALSE	51.22101178	94.06240518	0.024033372	0.063896606	0.031132033	0.148794432	1	X	11387933	11395239	.	FBtr0073484;FBtr0073490;FBtr0301288;FBtr0112812;FBtr0073488	splice_site	1	-0.448657174	-0.22431286	54.77173765	48.75411975	4.45E-08
FBgn0001624:J062	FBgn0001624	J062	TRUE	OK	FALSE	7.91612418	12.62318116	0.113822413	0.101807006	0.110513754	0.774027454	1	X	11389781	11390230	.	FBtr0333261	splice_site	1	-0.277117453	-0.13855721	8.144932331	8.144938581	4.45E-08
FBgn0001624:J063	FBgn0001624	J063	TRUE	OK	FALSE	8.455696693	17.21392201	0.03981524	0.098945662	0.056826817	0.571442406	1	X	11390540	11394222	.	FBtr0333262;FBtr0073486;FBtr0308088	splice_site	1	-0.366385546	-0.183190792	8.286913949	7.792252272	4.45E-08
FBgn0001624:J064	FBgn0001624	J064	TRUE	OK	FALSE	7.069939676	10.03525224	0.069144577	0.10717385	0.080909819	0.541349997	1	X	11390540	11395239	.	FBtr0330390;FBtr0073487;FBtr0333261;FBtr0301289;FBtr0073489;FBtr0073485;FBtr0308089	splice_site	1	-0.402657891	-0.201326953	7.68021569	7.040891563	4.45E-08
FBgn0001624:J065	FBgn0001624	J065	TRUE	OK	FALSE	10.25355634	12.21368723	0.001409049	0.091585048	0.029318032	0.433944123	1	X	11394246	11395239	.	FBtr0308088;FBtr0073486;FBtr0333262;FBtr0112813	splice_site	1	-0.368273423	-0.184134264	10.18834577	9.568573924	4.45E-08
FBgn0001624:J066	FBgn0001624	J066	TRUE	OK	FALSE	220.4138463	2767.107984	0.030413156	0.058577028	0.034873339	0.516240434	1	X	11395791	11395853	.	FBtr0073484;FBtr0308088;FBtr0330390;FBtr0073490;FBtr0073486;FBtr0073487;FBtr0333261;FBtr0301288;FBtr0112812;FBtr0301289;FBtr0073489;FBtr0333262;FBtr0112813;FBtr0073488;FBtr0073485;FBtr0308089	splice_site	1	0.186503261	0.093223364	186.3500576	255.7452523	4.45E-08
FBgn0001624:J067	FBgn0001624	J067	TRUE	OK	FALSE	48.8199663	91.03707255	0.011064337	0.064237435	0.020172326	0.449623298	1	X	11396103	11397824	.	FBtr0073490;FBtr0301288;FBtr0112812;FBtr0112813;FBtr0073488	splice_site	1	-0.206220261	-0.103103461	46.66149585	49.06968763	4.45E-08
FBgn0001624:J068	FBgn0001624	J068	TRUE	OK	FALSE	126.3946778	795.5408238	0.008940196	0.059774957	0.015428757	0.896791541	1	X	11396103	11400787	.	FBtr0073484	splice_site	1	0.033306356	0.016650355	111.3405767	138.0444791	4.45E-08
FBgn0001624:J069	FBgn0001624	J069	TRUE	OK	FALSE	52.53976884	311.6608238	0.035771505	0.063722661	0.041177749	0.291625549	1	X	11396571	11397824	.	FBtr0308088;FBtr0330390;FBtr0073486;FBtr0073487;FBtr0333261;FBtr0301289;FBtr0073489;FBtr0333262;FBtr0073485;FBtr0308089	splice_site	1	-0.437208967	-0.218589201	54.40389638	48.81048507	4.45E-08
FBgn0001624:J073	FBgn0001624	J073	TRUE	OK	FALSE	33.34254437	23.19957351	0.000336195	0.067612519	0.014228504	0.436167028	1	X	11398822	11399741	.	FBtr0308088;FBtr0330390;FBtr0073486;FBtr0073487;FBtr0333261;FBtr0301289;FBtr0073489;FBtr0073485;FBtr0308089	splice_site	1	-0.196741004	-0.098366113	32.16965913	34.03819593	4.45E-08
FBgn0001624:J074	FBgn0001624	J074	TRUE	OK	FALSE	29.80752255	14.80966704	0.000322012	0.068875072	0.014746194	0.388956567	1	X	11398822	11400787	.	FBtr0073490;FBtr0301288;FBtr0112812;FBtr0112813;FBtr0073488	splice_site	1	-0.227148418	-0.113569616	29.47408474	30.53908871	4.45E-08
FBgn0001624:J076	FBgn0001624	J076	TRUE	OK	FALSE	15.09774611	33.78484848	0.032179377	0.080477538	0.045619451	0.42009178	1	X	11399816	11400787	.	FBtr0308088;FBtr0073489;FBtr0308089	splice_site	1	0.380907435	0.190449841	12.03158175	18.96857056	4.45E-08
FBgn0001624:J078	FBgn0001624	J078	TRUE	OK	FALSE	163.8061746	818.7168383	0.00683403	0.059133558	0.012848479	0.605989002	1	X	11400832	11402706	.	FBtr0112813;FBtr0301288;FBtr0073484	splice_site	1	-0.108274835	-0.054125356	152.5259598	171.8823352	4.45E-08
FBgn0001624:J079	FBgn0001624	J079	TRUE	OK	FALSE	22.71234745	21.16540868	0.002633754	0.072595196	0.020258732	0.373705793	1	X	11400832	11405273	.	FBtr0308088;FBtr0073490;FBtr0112812;FBtr0073489;FBtr0073488;FBtr0308089	splice_site	1	-0.269646064	-0.134818895	22.71103439	22.84485392	4.45E-08
FBgn0001624:J080	FBgn0001624	J080	TRUE	OK	FALSE	28.77892496	90.82602194	0.084766259	0.069300697	0.080923394	0.729345427	1	X	11402787	11405273	.	FBtr0112813	splice_site	1	-0.116287562	-0.058141499	27.56078916	30.81814193	4.45E-08
FBgn0001624:J081	FBgn0001624	J081	TRUE	OK	FALSE	68.28695565	353.4223151	0.063908052	0.06216469	0.063553605	0.511576733	1	X	11405423	11405559	.	FBtr0308088;FBtr0330390;FBtr0073490;FBtr0073486;FBtr0073487;FBtr0333261;FBtr0112812;FBtr0301289;FBtr0073489;FBtr0333262;FBtr0112813;FBtr0073488;FBtr0073485;FBtr0308089	splice_site	1	-0.2350661	-0.117522065	67.8629697	69.98723583	4.45E-08
FBgn0001624:J082	FBgn0001624	J082	TRUE	OK	FALSE	152.9831349	632.1400957	0.007814635	0.059286863	0.014078186	0.147653786	1	X	11405842	11405903	.	FBtr0308088;FBtr0330390;FBtr0073490;FBtr0073486;FBtr0073487;FBtr0333261;FBtr0112812;FBtr0301289;FBtr0073489;FBtr0333262;FBtr0112813;FBtr0073488;FBtr0073485;FBtr0308089	splice_site	1	-0.310212958	-0.155073942	153.8216646	151.0853309	4.45E-08
FBgn0001624:J083	FBgn0001624	J083	TRUE	OK	FALSE	230.5658106	765.7424515	1.72E-05	0.058506119	0.004629752	0.083215449	1	X	11405995	11406071	.	FBtr0308088;FBtr0330390;FBtr0073490;FBtr0073486;FBtr0073487;FBtr0333261;FBtr0112812;FBtr0301289;FBtr0073489;FBtr0333262;FBtr0112813;FBtr0073488;FBtr0073485;FBtr0308089	splice_site	1	-0.229716189	-0.114821551	223.9739816	233.0459898	4.45E-08
FBgn0001624:N084	FBgn0001624	N084	TRUE	OK	FALSE	15.62765335	14.79718812	0.025394083	0.079680321	0.038872226	0.366056675	1	X	11373089	11373816	.	UNKNOWN_TX	novel_splice_site	1	-0.38507284	-0.192532359	16.24500932	15.08030155	4.45E-08
FBgn0052580:E003	FBgn0052580	E003	TRUE	OK	FALSE	92.1581495	1990.888914	7.68E-05	0.043189735	0.012708349	0.034769434	1	X	16010107	16015691	.	FBtr0074205	exonic_part	1	0.480240473	0.239772767	67.4212964	121.8072248	0.002090521
FBgn0052580:E004	FBgn0052580	E004	TRUE	OK	FALSE	46.25703458	403.607793	0.000120483	0.053357336	0.01484201	0.051253588	1	X	16016482	16019347	.	FBtr0074205	exonic_part	1	0.549401371	0.274519017	32.14020025	62.34645007	0.002090521
FBgn0052580:E005	FBgn0052580	E005	TRUE	OK	FALSE	138.3537501	2311.347172	0.022874266	0.039768502	0.027673873	0.975433662	1	X	16019639	16030133	.	FBtr0074205	exonic_part	1	0.021939477	0.010943429	116.7120485	161.3970026	0.002090521
FBgn0052580:E007	FBgn0052580	E007	TRUE	OK	FALSE	24.24932682	209.8793444	0.04584903	0.071884294	0.054390727	0.079892458	1	X	16031489	16034043	.	FBtr0074205	exonic_part	1	-0.846452631	-0.423074728	28.04633794	21.84889924	0.002090521
FBgn0052580:E010	FBgn0052580	E010	TRUE	OK	FALSE	5.511243495	24.11875023	0.100031448	0.20428267	0.142394145	0.190830213	1	X	16052465	16053434	.	FBtr0074205	exonic_part	1	-1.07794768	-0.53892944	7.20001556	4.703144743	0.002090521
FBgn0052580:E011	FBgn0052580	E011	TRUE	OK	FALSE	30.73624006	276.9782675	0.012263458	0.063665758	0.029835369	0.071208388	1	X	16053607	16057628	.	FBtr0074205	exonic_part	1	-0.706736142	-0.35320363	34.54328607	29.62948821	0.002090521
FBgn0052580:E012	FBgn0052580	E012	TRUE	OK	FALSE	90.1264371	629.4641663	0.023930473	0.04342072	0.029206315	0.80951036	1	X	16057773	16059927	.	FBtr0074205	exonic_part	1	0.126710269	0.063265662	73.06892729	107.6401944	0.002090521
FBgn0052580:E013	FBgn0052580	E013	TRUE	OK	FALSE	17.20133975	185.4155992	0.195798244	0.087839775	0.155056026	0.705686956	1	X	16059981	16060530	.	FBtr0074205	exonic_part	1	-0.015098886	-0.007547594	14.94162604	20.23026793	0.002090521
FBgn0052580:E014	FBgn0052580	E014	TRUE	OK	FALSE	9.611586338	40.29282483	0.08051724	0.131188577	0.099847173	0.270724855	1	X	16061285	16061722	.	FBtr0074205	exonic_part	1	0.61204185	0.305981334	6.408745594	13.30812613	0.002090521
FBgn0052580:J025	FBgn0052580	J025	TRUE	OK	FALSE	11.62862467	10.53574114	0.070058377	0.087491465	0.074522538	0.316077423	1	X	16057628	16057773	.	FBtr0074205	splice_site	1	-0.471726251	-0.235823932	11.89030226	11.80996489	0.002090521
FBgn0031148:E002	FBgn0031148	E002	TRUE	OK	FALSE	30.56104052	429.0903825	0.262444379	0.063841883	0.191807223	0.390236747	1	X	21045260	21045349	.	FBtr0077244;FBtr0340437	exonic_part	1	-0.149335142	-0.074623021	36.01552123	24.677765	0.005729251
FBgn0031148:E004	FBgn0031148	E004	TRUE	OK	FALSE	61.53814907	1498.434681	0.137544196	0.048288134	0.10707974	0.056907622	1	X	21047187	21047412	.	FBtr0077244;FBtr0340437;FBtr0077245	exonic_part	1	-0.877237766	-0.438078709	84.84385085	37.6512065	0.005729251
FBgn0031148:E005	FBgn0031148	E005	TRUE	OK	FALSE	193.8665836	3813.557032	0.091435563	0.037814134	0.074783465	0.494977558	1	X	21047556	21048598	.	FBtr0077244;FBtr0340437;FBtr0077245	exonic_part	1	0.287186348	0.14268999	210.7031094	178.1737737	0.005729251
FBgn0031148:E006	FBgn0031148	E006	TRUE	OK	FALSE	294.8107491	3002.4411	0.034166551	0.036146342	0.034719218	0.208903896	1	X	21048664	21049096	.	FBtr0077244;FBtr0340437;FBtr0077245	exonic_part	1	0.422355358	0.207936577	321.1019816	267.9796599	0.005729251
FBgn0031148:J007	FBgn0031148	J007	TRUE	OK	FALSE	28.32736814	359.2532841	0.249104691	0.069497311	0.20073218	0.368453917	1	X	21045349	21047187	.	FBtr0077244;FBtr0340437	splice_site	1	-0.207327533	-0.103606925	33.90212324	22.3583668	0.005729251
FBgn0031148:J009	FBgn0031148	J009	TRUE	OK	FALSE	11.40108777	18.35303754	0.000507021	0.088100664	0.026547135	0.432318683	1	X	21047412	21047556	.	FBtr0077244;FBtr0340437;FBtr0077245	splice_site	1	-0.349968527	-0.174947124	14.32454762	8.527652406	0.005729251
FBgn0031148:J010	FBgn0031148	J010	TRUE	OK	FALSE	84.27528013	540.9390671	0.026507022	0.061178531	0.033281203	0.132913464	1	X	21048598	21048664	.	FBtr0077244;FBtr0340437;FBtr0077245	splice_site	1	0.464167402	0.231628653	85.968335	84.039742	0.005729251
FBgn0053196:J097	FBgn0053196	J097	FALSE	LOW_COUNTS_INDEP_FILTER	FALSE	1.601138239	2.291139169	0.006849359	0.278660305	0.117619499	0.066797885	NA	2L	4489113	4489667	.	FBtr0332343;FBtr0332347;FBtr0332344;FBtr0332346;FBtr0332350;FBtr0332345;FBtr0332349;FBtr0332353;FBtr0332348	splice_site	1	NA	NA	NA	NA	1.94E-07
FBgn0053196:J100	FBgn0053196	J100	FALSE	LOW_COUNTS_INDEP_FILTER	FALSE	0.444460858	1.185272724	0.80481647	0.855602229	0.828093467	0.371945078	NA	2L	4489113	4515396	.	FBtr0305141;FBtr0305145	splice_site	1	NA	NA	NA	NA	1.94E-07
FBgn0053196:J104	FBgn0053196	J104	FALSE	LOW_COUNTS_INDEP_FILTER	FALSE	3.607323229	24.38115366	1.00E-08	0.155367057	0.410236428	0.344932432	NA	2L	4496159	4496246	.	FBtr0332343;FBtr0332347;FBtr0332344;FBtr0332346;FBtr0332350;FBtr0332345;FBtr0332349;FBtr0332353;FBtr0332348	splice_site	1	NA	NA	NA	NA	1.94E-07
FBgn0053196:J120	FBgn0053196	J120	FALSE	ALL_ZERO	TRUE	0	0	NA	Inf	NA	NA	NA	2L	4506093	4515396	.	FBtr0332344	splice_site	NA	NA	NA	NA	NA	1.94E-07
FBgn0053196:J158	FBgn0053196	J158	FALSE	LOW_COUNTS_INDEP_FILTER	FALSE	2.173657962	3.774535372	0.00144624	0.220268403	0.083395389	0.022173402	NA	2L	4531053	4531352	.	FBtr0305142;FBtr0332347;FBtr0332355;FBtr0332344;FBtr0332346;FBtr0332350;FBtr0332345;FBtr0332349;FBtr0305141;FBtr0332348	splice_site	1	NA	NA	NA	NA	1.94E-07
FBgn0053196:J162	FBgn0053196	J162	FALSE	LOW_COUNTS_INDEP_FILTER	FALSE	4.269795969	9.77262593	0.423852972	0.140099904	0.32273925	0.823651848	NA	2L	4532386	4533570	.	FBtr0332343;FBtr0305142;FBtr0332351;FBtr0332355;FBtr0332344;FBtr0332346;FBtr0332350;FBtr0332345;FBtr0332352;FBtr0332349;FBtr0305141;FBtr0332348	splice_site	1	NA	NA	NA	NA	1.94E-07
FBgn0053196:J166	FBgn0053196	J166	FALSE	ALL_ZERO	TRUE	0	0	NA	Inf	NA	NA	NA	2L	4538827	4538912	.	FBtr0332343;FBtr0305142;FBtr0332351;FBtr0332355;FBtr0332344;FBtr0332346;FBtr0332350;FBtr0332345;FBtr0332352;FBtr0332349;FBtr0305141;FBtr0332348	splice_site	NA	NA	NA	NA	NA	1.94E-07
FBgn0053196:J167	FBgn0053196	J167	FALSE	ALL_ZERO	TRUE	0	0	NA	Inf	NA	NA	NA	2L	4540356	4540441	.	FBtr0332343;FBtr0305142;FBtr0332351;FBtr0332355;FBtr0332344;FBtr0332346;FBtr0332350;FBtr0332345;FBtr0332352;FBtr0332349;FBtr0305141;FBtr0332348	splice_site	NA	NA	NA	NA	NA	1.94E-07
FBgn0053196:J174	FBgn0053196	J174	FALSE	LOW_COUNTS_INDEP_FILTER	FALSE	3.96630174	5.469115085	0.010658347	0.146461115	0.061742342	0.292189591	NA	2L	4562483	4563110	.	FBtr0332343;FBtr0332354;FBtr0305142;FBtr0332347;FBtr0332351;FBtr0332355;FBtr0332344;FBtr0332345;FBtr0332352;FBtr0332349;FBtr0305141;FBtr0332353;FBtr0332348	splice_site	1	NA	NA	NA	NA	1.94E-07
FBgn0053196:J175	FBgn0053196	J175	FALSE	LOW_COUNTS_INDEP_FILTER	FALSE	2.7146429	4.084007321	0.362665547	0.187724962	0.305606135	0.793117099	NA	2L	4562483	4563679	.	FBtr0332346	splice_site	1	NA	NA	NA	NA	1.94E-07
FBgn0053196:J183	FBgn0053196	J183	FALSE	ALL_ZERO	TRUE	0	0	NA	Inf	NA	NA	NA	2L	4591848	4612291	.	FBtr0305142	splice_site	NA	NA	NA	NA	NA	1.94E-07
FBgn0053113:E016	FBgn0053113	E016	FALSE	LOW_COUNTS_INDEP_FILTER	FALSE	4.852544401	3.998271902	0.001116137	0.227540796	0.077850825	0.288767194	NA	2L	5006383	5006427	.	FBtr0079039	exonic_part	1	NA	NA	NA	NA	0.00381075
FBgn0053113:E017	FBgn0053113	E017	FALSE	LOW_COUNTS_INDEP_FILTER	FALSE	3.595100787	1.595702709	0.00148267	0.295604364	0.099801312	0.858369163	NA	2L	5006427	5006444	.	FBtr0301539;FBtr0079039	exonic_part	1	NA	NA	NA	NA	0.00381075
FBgn0053113:J023	FBgn0053113	J023	FALSE	LOW_COUNTS_INDEP_FILTER	FALSE	3.026241485	3.048692054	0.008548428	0.174261356	0.071076226	0.149200354	NA	2L	4994994	4995375	.	FBtr0079043	splice_site	1	NA	NA	NA	NA	0.00381075
FBgn0053113:J024	FBgn0053113	J024	FALSE	LOW_COUNTS_INDEP_FILTER	FALSE	2.001069697	7.061822393	0.886177524	0.234352858	0.669858059	0.664554236	NA	2L	4994994	4997113	.	FBtr0079042	splice_site	1	NA	NA	NA	NA	0.00381075
FBgn0053113:J032	FBgn0053113	J032	FALSE	LOW_COUNTS_INDEP_FILTER	FALSE	1.535683128	2.698626062	0.162197539	0.288109511	0.210224711	0.210656752	NA	2L	5004774	5006383	.	FBtr0079039	splice_site	1	NA	NA	NA	NA	0.00381075
FBgn0053113:J033	FBgn0053113	J033	FALSE	LOW_COUNTS_INDEP_FILTER	FALSE	0.408789942	0.405642811	0.010230339	0.92529099	0.413460146	0.248857422	NA	2L	5004774	5006427	.	FBtr0301539	splice_site	1	NA	NA	NA	NA	0.00381075
FBgn0053113:J034	FBgn0053113	J034	FALSE	ALL_ZERO	TRUE	0	0	NA	Inf	NA	NA	NA	2L	5004774	5006444	.	FBtr0301540	splice_site	NA	NA	NA	NA	NA	0.00381075
FBgn0032006:E014	FBgn0032006	E014	FALSE	LOW_COUNTS_INDEP_FILTER	FALSE	3.234173566	2.979603014	0.007349097	0.324916808	0.122173713	0.792153151	NA	2L	8225485	8225512	.	FBtr0079625;FBtr0301339;FBtr0079626;FBtr0302147;FBtr0303109;FBtr0302148;FBtr0079629;FBtr0301338;FBtr0079628	exonic_part	1	NA	NA	NA	NA	0.078005579
FBgn0032006:E025	FBgn0032006	E025	FALSE	LOW_COUNTS_INDEP_FILTER	FALSE	1.745076541	1.877753962	0.00307722	0.57406169	0.207566863	0.141201543	NA	2L	8230617	8230677	.	FBtr0303109	exonic_part	1	NA	NA	NA	NA	0.078005579
FBgn0032006:E026	FBgn0032006	E026	FALSE	LOW_COUNTS_INDEP_FILTER	FALSE	2.716291544	1.441678596	0.001267976	0.380583819	0.125158275	0.790889545	NA	2L	8238918	8239074	.	FBtr0079629	exonic_part	1	NA	NA	NA	NA	0.078005579
FBgn0032006:E027	FBgn0032006	E027	FALSE	LOW_COUNTS_INDEP_FILTER	FALSE	2.581278629	1.748756991	0.023382136	0.398767041	0.155743063	0.528333114	NA	2L	8239074	8239158	.	FBtr0079628;FBtr0079629;FBtr0301339	exonic_part	1	NA	NA	NA	NA	0.078005579
FBgn0032006:J041	FBgn0032006	J041	FALSE	LOW_COUNTS_INDEP_FILTER	FALSE	2.860709631	1.359436195	0.001093105	0.18104849	0.063367913	0.930368472	NA	2L	8225415	8225485	.	FBtr0079625;FBtr0301339;FBtr0079626;FBtr0302147;FBtr0303109;FBtr0302148;FBtr0079629;FBtr0301338;FBtr0079628	splice_site	1	NA	NA	NA	NA	0.078005579
FBgn0032006:J042	FBgn0032006	J042	FALSE	ALL_ZERO	TRUE	0	0	NA	Inf	NA	NA	NA	2L	8225415	8225671	.	FBtr0332418;FBtr0303108;FBtr0332416;FBtr0332417	splice_site	NA	NA	NA	NA	NA	0.078005579
FBgn0032006:J043	FBgn0032006	J043	FALSE	LOW_COUNTS_INDEP_FILTER	FALSE	1.98023352	3.996557429	0.14834435	0.23621933	0.18122219	0.179221265	NA	2L	8225512	8225671	.	FBtr0079625;FBtr0301339;FBtr0079626;FBtr0302147;FBtr0303109;FBtr0302148;FBtr0079629;FBtr0301338;FBtr0079628	splice_site	1	NA	NA	NA	NA	0.078005579
FBgn0032006:J046	FBgn0032006	J046	FALSE	ALL_ZERO	TRUE	0	0	NA	Inf	NA	NA	NA	2L	8226603	8227651	.	FBtr0332417	splice_site	NA	NA	NA	NA	NA	0.078005579
FBgn0032006:J047	FBgn0032006	J047	FALSE	LOW_COUNTS_INDEP_FILTER	FALSE	0.373119026	0.835306845	0.654356912	1.008304518	0.813165787	0.29793479	NA	2L	8226603	8228082	.	FBtr0332418	splice_site	1	NA	NA	NA	NA	0.078005579
FBgn0032006:J048	FBgn0032006	J048	FALSE	LOW_COUNTS_INDEP_FILTER	FALSE	4.203212109	12.29711972	0.319195029	0.141416835	0.256709974	0.709141005	NA	2L	8226606	8226928	.	FBtr0302148;FBtr0302147;FBtr0332416	splice_site	1	NA	NA	NA	NA	0.078005579
FBgn0032006:J051	FBgn0032006	J051	FALSE	LOW_COUNTS_INDEP_FILTER	FALSE	4.243595973	11.15868709	0.437402665	0.14061317	0.339388474	0.15858844	NA	2L	8226606	8228082	.	FBtr0079625	splice_site	1	NA	NA	NA	NA	0.078005579
FBgn0032006:J052	FBgn0032006	J052	FALSE	LOW_COUNTS_INDEP_FILTER	FALSE	1.915962896	1.302766067	0.002913275	0.24223233	0.091407563	0.390616878	NA	2L	8227150	8227669	.	FBtr0302147;FBtr0332416;FBtr0302148	splice_site	1	NA	NA	NA	NA	0.078005579
FBgn0032006:J054	FBgn0032006	J054	FALSE	LOW_COUNTS_INDEP_FILTER	FALSE	2.413022795	5.330898343	0.021475139	0.204069339	0.09044136	0.11128867	NA	2L	8228257	8228493	.	FBtr0332418;FBtr0079625	splice_site	1	NA	NA	NA	NA	0.078005579
FBgn0032006:J056	FBgn0032006	J056	FALSE	LOW_COUNTS_INDEP_FILTER	FALSE	0.690484342	0.605384011	0.001918788	0.571043826	0.210879317	0.028095449	NA	2L	8230331	8230617	.	FBtr0303109	splice_site	1	NA	NA	NA	NA	0.078005579
FBgn0032006:J057	FBgn0032006	J057	FALSE	LOW_COUNTS_INDEP_FILTER	FALSE	0.442399984	0.487002055	0.288911901	0.859322589	0.497135739	0.921420575	NA	2L	8230331	8238918	.	FBtr0079629	splice_site	1	NA	NA	NA	NA	0.078005579
FBgn0032006:J058	FBgn0032006	J058	FALSE	LOW_COUNTS_INDEP_FILTER	FALSE	0.511680942	1.570904321	1.397519954	0.750684592	1.112503215	0.492624106	NA	2L	8230331	8239074	.	FBtr0079628;FBtr0301339	splice_site	1	NA	NA	NA	NA	0.078005579
FBgn0032120:J028	FBgn0032120	J028	FALSE	LOW_COUNTS_INDEP_FILTER	FALSE	1.520305454	1.232193637	0.0630104	0.290447489	0.141030297	0.394924846	NA	2L	9517461	9517530	.	FBtr0301064;FBtr0301065;FBtr0089854;FBtr0089853	splice_site	1	NA	NA	NA	NA	0.042595871
FBgn0032120:J030	FBgn0032120	J030	FALSE	LOW_COUNTS_INDEP_FILTER	FALSE	3.696518129	11.27888718	0.1291113	0.152992709	0.136562352	0.221582708	NA	2L	9518159	9518218	.	FBtr0301064;FBtr0301065;FBtr0089854;FBtr0089853	splice_site	1	NA	NA	NA	NA	0.042595871
FBgn0032120:J033	FBgn0032120	J033	FALSE	LOW_COUNTS_INDEP_FILTER	FALSE	4.706836305	13.82492543	0.224229247	0.132380789	0.197208582	0.943139782	NA	2L	9519076	9519146	.	FBtr0301064;FBtr0301065;FBtr0089854;FBtr0089853	splice_site	1	NA	NA	NA	NA	0.042595871
FBgn0010497:E001	FBgn0010497	E001	FALSE	LOW_COUNTS_INDEP_FILTER	FALSE	4.622920484	17.99577367	0.353260388	0.2372066	0.311851859	0.348513626	NA	2L	12027437	12027821	.	FBtr0080292	exonic_part	1	NA	NA	NA	NA	0.010479087
FBgn0010497:E002	FBgn0010497	E002	FALSE	LOW_COUNTS_INDEP_FILTER	FALSE	2.606169234	5.195838169	0.102304442	0.395273187	0.206958402	0.249336197	NA	2L	12031892	12032071	.	FBtr0080292	exonic_part	1	NA	NA	NA	NA	0.010479087
FBgn0010497:J006	FBgn0010497	J006	FALSE	LOW_COUNTS_INDEP_FILTER	FALSE	0.90722164	0.815437453	1.00E-08	0.448229614	0.168894926	0.292525074	NA	2L	12027821	12031892	.	FBtr0080292	splice_site	1	NA	NA	NA	NA	0.010479087
FBgn0010497:J007	FBgn0010497	J007	FALSE	LOW_COUNTS_INDEP_FILTER	FALSE	2.35376102	5.538685219	0.073148487	0.207773015	0.125926063	0.078469328	NA	2L	12032071	12032130	.	FBtr0080292	splice_site	1	NA	NA	NA	NA	0.010479087
[truncated: 218 more rows]
