# Supplementary material for: Proper splicing contributes to visual function in the aging Drosophila eye
Source: Aging Cell. 2018 Jul 12;17(5):e12817. doi: 10.1111/acel.12817 (PMC6156539; doi:10.1111/acel.12817)
Supplement: Supplementary file 4 [file ACEL-17-e12817-s004.csv]

Table S3: JunctionSeq analysis of differential splicing events between day 10 and 40 in photoreceptors. 238 significant events (padjust < 0.05) corresponding to 140 genes.
featureID	geneID	countbinID	testable	status	allZero	baseMean	baseVar	dispBeforeSharing	dispFitted	dispersion	pvalue	padjust	chr	start	end	strand	transcripts	featureType	padjust_noFilter	log2FC(D40/D10)	log2FCvst(D40/D10)	expr_D10	expr_D40	geneWisePadj
FBgn0085753:E001	FBgn0085753	E001	TRUE	OK	FALSE	9734.307222	31641555.44	0.00148819	0.003083782	0.00289705	8.45E-30	2.03E-25	rDNA	16935	19585	.	FBtr0346871	exonic_part	6.41E-25	-3.395818467	-1.444472857	13516.25604	5928.67524	0
FBgn0036199:E006	FBgn0036199	E006	TRUE	OK	FALSE	721.0785473	492681.6306	0.056280088	0.006879836	0.025573871	8.42E-18	1.01E-13	3L	11723157	11723325	.	FBtr0076114	exonic_part	2.13E-13	-2.701627549	-1.348276382	1194.828454	246.5983257	0
FBgn0003884:J003	FBgn0003884	J003	TRUE	OK	FALSE	88.17794902	1706.004015	0.007740805	0.024111311	0.015336527	2.45E-17	1.97E-13	3R	7086744	7087233	.	FBtr0081639	splice_site	4.65E-13	2.171145342	1.085569767	54.35108763	123.4547694	0
FBgn0004242:J028	FBgn0004242	J028	TRUE	OK	FALSE	302.057175	2051.685566	0.001768824	0.009704667	0.005241621	1.33E-13	7.99E-10	2L	2785672	2787053	.	FBtr0077728;FBtr0332220;FBtr0077726;FBtr0077727;FBtr0332218;FBtr0345331;FBtr0343993;FBtr0332219	splice_site	2.02E-09	1.032419389	0.516207285	280.1607941	320.5053363	7.99E-10
FBgn0033395:E001	FBgn0033395	E001	TRUE	OK	FALSE	69.02360574	112.2703545	0.033924351	0.045609493	0.039072502	3.41E-12	1.64E-08	2R	9237511	9237756	.	FBtr0088591	exonic_part	4.31E-08	-2.603135117	-1.301547053	62.31641857	75.3239928	1.64E-08
FBgn0001624:E012	FBgn0001624	E012	TRUE	OK	FALSE	372.929623	41762.64862	0.00667469	0.010707161	0.008491619	1.63E-11	6.56E-08	X	11387110	11387512	.	FBtr0112812	exonic_part	1.77E-07	-1.15301586	-0.576503086	523.4807536	217.5200002	6.56E-08
FBgn0053526:E010	FBgn0053526	E010	TRUE	OK	FALSE	427.9077176	2037.344403	0.004293919	0.009688681	0.006702008	5.46E-11	1.46E-07	2L	875037	877038	.	FBtr0332000;FBtr0091489	exonic_part	4.14E-07	0.981826033	0.490890774	392.9646013	462.279425	1.64E-07
FBgn0265487:E005	FBgn0265487	E005	TRUE	OK	FALSE	10978.4244	3009946.167	0.010709781	0.003049366	0.006826939	5.46E-11	1.46E-07	2R	17275409	17276063	.	FBtr0086994;FBtr0306601;FBtr0336941;FBtr0306606;FBtr0310346;FBtr0086992;FBtr0086991;FBtr0310059;FBtr0336940;FBtr0306604;FBtr0306603;FBtr0336942;FBtr0310058	exonic_part	4.14E-07	0.907512298	0.453696585	11046.93265	10906.42103	1.46E-07
FBgn0263352:E015	FBgn0263352	E015	TRUE	OK	FALSE	4960.495686	808818.0494	0.005502793	0.003376045	0.004520197	4.43E-11	1.46E-07	3L	8438690	8441707	.	FBtr0345595;FBtr0308954;FBtr0114592;FBtr0076661	exonic_part	4.14E-07	-0.740783645	-0.370292976	5321.624175	4604.908886	1.52E-07
FBgn0013334:E002	FBgn0013334	E002	TRUE	OK	FALSE	387.3067631	4463.502995	0.005917464	0.010412901	0.007965884	7.04E-11	1.70E-07	3R	15935118	15935584	.	FBtr0301655;FBtr0083204;FBtr0083208;FBtr0083209;FBtr0083210;FBtr0083205;FBtr0344384;FBtr0083206;FBtr0310672;FBtr0083207	exonic_part	4.86E-07	1.039466349	0.519725388	349.0360612	422.6189923	1.70E-07
FBgn0035922:E001	FBgn0035922	E001	TRUE	OK	FALSE	161.1172236	2191.257139	1.00E-08	0.021128468	0.027208429	7.87E-11	1.72E-07	3L	8647144	8647254	.	FBtr0076568	exonic_part	4.98E-07	1.981427941	0.990058508	161.2636839	159.3396184	1.72E-07
FBgn0262738:E001	FBgn0262738	E001	TRUE	OK	FALSE	666.43561	57121.4176	0.004692306	0.007215986	0.005784571	2.41E-10	4.84E-07	X	4322625	4323155	.	FBtr0070650;FBtr0100671;FBtr0301475	exonic_part	1.39E-06	-0.833930813	-0.416964443	868.9253599	464.1887421	4.84E-07
FBgn0267252:E011	FBgn0267252	E011	TRUE	OK	FALSE	16249.97857	40136184.03	0.002594204	0.002962011	0.002745827	4.48E-10	7.71E-07	2L	9293264	9295521	.	FBtr0079797;FBtr0330019	exonic_part	2.12E-06	-0.546766857	-0.273329819	21684.54166	10811.83078	7.71E-07
FBgn0036934:E003	FBgn0036934	E003	TRUE	OK	FALSE	775.8819961	100030.7814	0.001426162	0.006590256	0.004193305	4.18E-10	7.71E-07	3L	20074106	20076131	.	FBtr0332667;FBtr0074871	exonic_part	2.12E-06	0.80668638	0.403095313	508.6307983	1048.253491	7.75E-07
FBgn0035287:J015	FBgn0035287	J015	TRUE	OK	FALSE	66.10799214	3644.375543	3.06E-05	0.03090383	0.014763024	6.59E-10	1.00E-06	3L	1877185	1877290	.	FBtr0300714;FBtr0332670;FBtr0300715;FBtr0300716;FBtr0332669;FBtr0300717	splice_site	2.81E-06	-2.030108182	-1.015023388	120.6765171	11.08070221	1.06E-06
FBgn0036199:E005	FBgn0036199	E005	TRUE	OK	FALSE	58.87823425	346.4088017	0.026386937	0.052989474	0.038693566	6.66E-10	1.00E-06	3L	11722588	11723157	.	FBtr0076115;FBtr0076114	exonic_part	2.81E-06	2.408719507	1.204314799	50.44059607	67.78170151	0
FBgn0003884:E001	FBgn0003884	E001	TRUE	OK	FALSE	113.4966691	1829.325213	0.024298771	0.02882702	0.026489701	1.06E-09	1.51E-06	3R	7086598	7086744	.	FBtr0081639	exonic_part	4.25E-06	1.877503639	0.938748563	79.71735103	147.50967	0
FBgn0001624:E016	FBgn0001624	E016	TRUE	OK	FALSE	563.2937169	55113.09222	0.003524753	0.008028221	0.005497481	1.60E-09	2.14E-06	X	11388015	11389291	.	FBtr0333263;FBtr0073483;FBtr0302114;FBtr0073491;FBtr0073492	exonic_part	6.08E-06	-0.81932387	-0.409656509	734.3890549	385.35124	6.56E-08
FBgn0262738:J022	FBgn0262738	J022	TRUE	OK	FALSE	334.016701	20835.096	0.013812128	0.009136356	0.011616302	8.53E-09	1.08E-05	X	4323155	4332795	.	FBtr0070650;FBtr0100671	splice_site	2.81E-05	-1.096124824	-0.548061794	461.6192007	205.3317281	4.84E-07
FBgn0086367:E001	FBgn0086367	E001	TRUE	OK	FALSE	63.77452272	1501.564316	0.055544828	0.049134649	0.052555505	1.15E-08	1.39E-05	X	9217654	9217997	.	FBtr0071335	exonic_part	3.49E-05	2.439527858	1.219756515	32.43362846	94.95426533	1.73E-05
FBgn0039925:E005	FBgn0039925	E005	TRUE	OK	FALSE	537.5650392	68299.77845	0.017425479	0.008279405	0.012673123	1.30E-08	1.49E-05	4	1166665	1169239	.	FBtr0089196	exonic_part	3.79E-05	-1.127676434	-0.563674956	319.6183739	752.7591206	1.84E-05
FBgn0030349:E011	FBgn0030349	E011	TRUE	OK	FALSE	87.43388404	590.0512761	0.008709667	0.036591236	0.021160694	1.99E-08	2.18E-05	X	11884797	11885056	.	FBtr0344702;FBtr0331594;FBtr0331591;FBtr0114452;FBtr0308070	exonic_part	5.60E-05	-1.554534039	-0.777258758	97.77450197	76.83578423	2.66E-05
FBgn0053196:E004	FBgn0053196	E004	TRUE	OK	FALSE	3188.862062	164393.2403	0.000819048	0.00370714	0.001875108	2.63E-08	2.75E-05	2L	4480333	4483561	.	FBtr0332343;FBtr0332354;FBtr0305142;FBtr0332347;FBtr0332351;FBtr0332355;FBtr0332344;FBtr0332346;FBtr0332350;FBtr0332345;FBtr0332352;FBtr0332349;FBtr0305141;FBtr0332353;FBtr0332348;FBtr0305145	exonic_part	7.12E-05	-0.422643537	-0.211312295	3364.330293	3009.907345	3.33E-05
FBgn0262738:E004	FBgn0262738	E004	TRUE	OK	FALSE	449.8988293	32253.25945	0.011336723	0.009350988	0.010405091	3.67E-08	3.68E-05	X	4332795	4332840	.	FBtr0070650;FBtr0100671;FBtr0301475;FBtr0343599	exonic_part	9.59E-05	-0.979903503	-0.489950999	606.0973657	292.3674391	4.84E-07
FBgn0033226:E009	FBgn0033226	E009	TRUE	OK	FALSE	194.8397352	485.7754847	0.002162742	0.017952763	0.009556514	3.93E-08	3.79E-05	2R	7814745	7815486	.	FBtr0345697	exonic_part	9.87E-05	-1.006491851	-0.503228181	192.6782452	197.7917503	4.73E-05
FBgn0004373:E013	FBgn0004373	E013	TRUE	OK	FALSE	851.6300318	31739.65574	0.000198802	0.006251361	0.002947641	5.31E-08	4.92E-05	3L	313023	314317	.	FBtr0072516;FBtr0072515;FBtr0332841	exonic_part	0.000122073	0.553561007	0.2767629	689.6310952	1013.943347	6.09E-05
FBgn0001624:E024	FBgn0001624	E024	TRUE	OK	FALSE	2222.544049	196875.7793	0.004693432	0.004110204	0.004432077	8.34E-08	7.44E-05	X	11395239	11395791	.	FBtr0073484;FBtr0308088;FBtr0330390;FBtr0073490;FBtr0073486;FBtr0073487;FBtr0333261;FBtr0301288;FBtr0112812;FBtr0301289;FBtr0073489;FBtr0333262;FBtr0112813;FBtr0073488;FBtr0073485;FBtr0308089	exonic_part	0.000186191	0.621942698	0.310952203	1920.044901	2516.990339	6.56E-08
FBgn0041210:J038	FBgn0041210	J038	TRUE	OK	FALSE	57.37539263	698.5266648	0.000819333	0.035034374	0.018169862	9.54E-08	8.21E-05	X	13276547	13282165	.	FBtr0301298;FBtr0301299;FBtr0333331;FBtr0308576	splice_site	0.000206845	-1.4425064	-0.721249542	78.70904102	36.9323372	0.00010443
FBgn0267252:E009	FBgn0267252	E009	TRUE	OK	FALSE	12159.25429	5126344.744	0.002743721	0.003023215	0.002860025	1.05E-07	8.41E-05	2L	9291055	9291798	.	FBtr0336620;FBtr0309247;FBtr0303895;FBtr0330019;FBtr0079797;FBtr0079795;FBtr0079796;FBtr0346282	exonic_part	0.000214934	0.470096094	0.235015526	13463.19866	10849.78652	7.71E-07
FBgn0027083:E001	FBgn0027083	E001	TRUE	OK	FALSE	124.3076975	10513.20609	0.063125148	0.026561721	0.042132757	1.05E-07	8.41E-05	3R	14249042	14251019	.	FBtr0347148	exonic_part	0.000214934	2.134031685	1.06673812	34.398038	214.8295079	0.000109663
FBgn0262738:J025	FBgn0262738	J025	TRUE	OK	FALSE	354.419849	22905.68415	0.018037041	0.008827145	0.013585862	1.09E-07	8.48E-05	X	4332840	4349003	.	FBtr0100671;FBtr0301475;FBtr0343599;FBtr0070650	splice_site	0.000217996	-1.080642238	-0.540320472	487.9991709	219.4296581	4.84E-07
FBgn0053548:E001	FBgn0053548	E001	TRUE	OK	FALSE	288.7440436	5934.59361	0.017611764	0.01301836	0.015414274	1.26E-07	9.47E-05	X	2205514	2205859	.	FBtr0345599	exonic_part	0.00024482	-1.17373924	-0.586857981	351.3203525	225.1518122	0.000126251
FBgn0004618:E002	FBgn0004618	E002	TRUE	OK	FALSE	590.5006663	67100.76139	0.003220502	0.007786417	0.005424049	1.33E-07	9.71E-05	3R	18368946	18369342	.	FBtr0083585	exonic_part	0.000252482	-0.684103945	-0.342040977	807.0624348	374.6631829	0.000128199
FBgn0001624:J070	FBgn0001624	J070	TRUE	OK	FALSE	129.703018	2422.849677	0.008349331	0.017597372	0.012706665	1.61E-07	0.000114046	X	11397912	11397969	.	FBtr0308088;FBtr0330390;FBtr0073490;FBtr0073486;FBtr0073487;FBtr0333261;FBtr0301288;FBtr0112812;FBtr0301289;FBtr0073489;FBtr0333262;FBtr0112813;FBtr0073488;FBtr0073485;FBtr0308089	splice_site	0.000298016	1.177479949	0.588738216	85.29624242	173.8268245	6.56E-08
FBgn0262509:E032	FBgn0262509	E032	TRUE	OK	FALSE	682.0477689	17515.76522	0.013744097	0.007114448	0.010528526	2.43E-07	0.000166821	3L	23038277	23040300	.	FBtr0333221	exonic_part	0.000427872	0.944594613	0.472291684	602.0924018	762.7750618	0.000224566
FBgn0261549:E008	FBgn0261549	E008	TRUE	OK	FALSE	950.1592358	45803.54962	0.001581473	0.005891399	0.003346882	3.09E-07	0.000206736	X	9000681	9002117	.	FBtr0302665;FBtr0333602;FBtr0333601;FBtr0344166;FBtr0302660;FBtr0344165	exonic_part	0.000533005	0.564322457	0.282159029	870.2969156	1027.970308	0.000275648
FBgn0035922:E005	FBgn0035922	E005	TRUE	OK	FALSE	57.44709371	1926.388386	9.51E-05	0.054240306	0.027344908	3.91E-07	0.000248505	3L	8650541	8651011	.	FBtr0076568;FBtr0273328	exonic_part	0.000646881	-1.748575272	-0.874221613	92.97921205	20.23829302	1.72E-07
FBgn0265959:J021	FBgn0265959	J021	TRUE	OK	FALSE	112.2646115	725.9698407	3.53E-05	0.01974598	0.008707235	3.92E-07	0.000248505	3L	20260487	20260861	.	FBtr0342946	splice_site	0.000646881	1.000850601	0.500423657	94.3595319	129.9192135	0.000337255
FBgn0266696:E041	FBgn0266696	E041	TRUE	OK	FALSE	300.3592012	3403.809353	0.02056359	0.012622437	0.016711716	4.39E-07	0.00027118	3L	2496017	2498036	.	FBtr0345104;FBtr0345106;FBtr0345112;FBtr0345105;FBtr0345108;FBtr0345107	exonic_part	0.000709069	1.147989019	0.573991801	249.5439343	351.2851757	0.000364689
FBgn0264006:J022	FBgn0264006	J022	TRUE	OK	FALSE	315.0921865	6998.747497	1.01E-05	0.009458954	0.003911025	5.46E-07	0.000328411	3L	13873014	13873071	.	FBtr0330419;FBtr0330417;FBtr0333021;FBtr0330414;FBtr0330418;FBtr0330420	splice_site	0.000862383	0.647981388	0.323989038	250.2624436	382.0437652	0.000437879
FBgn0053144:E010	FBgn0053144	E010	TRUE	OK	FALSE	1404.986146	249702.401	0.004400579	0.004884195	0.004618497	6.77E-07	0.000388228	2R	10794124	10794484	.	FBtr0302517	exonic_part	0.001027615	-0.590875526	-0.295414661	1737.017579	1061.066222	0.000509546
FBgn0013733:J053	FBgn0013733	J053	TRUE	OK	FALSE	164.382148	1952.414464	0.013531999	0.014679228	0.014107998	6.68E-07	0.000388228	2R	13866975	13868155	.	FBtr0087616;FBtr0301592;FBtr0304852;FBtr0273223;FBtr0304853;FBtr0304849;FBtr0273226;FBtr0304848;FBtr0273222;FBtr0301593;FBtr0087618;FBtr0273225;FBtr0087621;FBtr0304850;FBtr0304847;FBtr0304851;FBtr0087619;FBtr0301591;FBtr0087620	splice_site	0.001027615	1.103574686	0.5517868	126.1334306	203.5206259	0.000518537
FBgn0000042:E004	FBgn0000042	E004	TRUE	OK	FALSE	998.3701289	57297.75634	4.26E-05	0.005741155	0.002432241	7.31E-07	0.000409096	X	5904173	5904464	.	FBtr0100662;FBtr0345894;FBtr0100663;FBtr0070823	exonic_part	0.001086896	-0.441178721	-0.220570022	1186.59683	814.3671962	0.000533061
FBgn0013334:E017	FBgn0013334	E017	TRUE	OK	FALSE	1028.853529	179159.3599	6.02E-05	0.005653423	0.002358482	8.13E-07	0.000445001	3R	15956864	15957590	.	FBtr0083205;FBtr0083209	exonic_part	0.001186519	-0.442336903	-0.221159841	1408.419794	647.9487124	1.70E-07
FBgn0265487:N046	FBgn0265487	N046	TRUE	OK	FALSE	283.5770581	2240.116503	0.010469858	0.010091736	0.010298906	1.08E-06	0.000575939	2R	17276778	17295834	.	UNKNOWN_TX	novel_splice_site	0.001484877	0.921193904	0.460595813	260.2621585	305.4858223	1.46E-07
FBgn0264598:E005	FBgn0264598	E005	TRUE	OK	FALSE	998.1158853	52266.22019	0.001182658	0.005741909	0.003056045	1.29E-06	0.000674083	X	2369743	2370228	.	FBtr0333530;FBtr0333529;FBtr0333531;FBtr0333532	exonic_part	0.001714199	0.498845861	0.249417299	952.1204394	1050.248641	0.000911985
FBgn0005614:J019	FBgn0005614	J019	TRUE	OK	FALSE	461.6077396	27952.81911	0.005415583	0.007651712	0.006384549	1.32E-06	0.000676612	2R	9753977	9755613	.	FBtr0088473	splice_site	0.001727723	-0.72334392	-0.361671441	530.8632467	393.4753775	0.000908583
FBgn0013334:J042	FBgn0013334	J042	TRUE	OK	FALSE	179.2972504	375.4513924	0.000120417	0.013771321	0.006551721	1.55E-06	0.00077947	3R	15957919	15959319	.	FBtr0301655;FBtr0083209;FBtr0083205;FBtr0310672	splice_site	0.001998266	0.781237326	0.390616028	175.9640308	181.5514095	1.70E-07
FBgn0001961:E001	FBgn0001961	E001	TRUE	OK	FALSE	663.6814136	19496.43653	0.008511177	0.007234394	0.00761514	1.74E-06	0.000823693	2L	13827940	13829276	.	FBtr0080569;FBtr0080570	exonic_part	0.00211027	-1.211044927	-0.602270709	563.9328198	764.9679353	0.001105467
FBgn0017581:E007	FBgn0017581	E007	TRUE	OK	FALSE	640.0920827	15651.47054	0.005409405	0.007398549	0.006299622	1.69E-06	0.000823693	3R	11759553	11760079	.	FBtr0082535	exonic_part	0.00211027	-0.668733756	-0.334364824	723.1795602	552.6038585	0.001130409
FBgn0026206:E004	FBgn0026206	E004	TRUE	OK	FALSE	281.2601828	4864.807865	0.000880772	0.013290783	0.006352824	1.74E-06	0.000823693	X	9165681	9165962	.	FBtr0333474;FBtr0071303;FBtr0333475	exonic_part	0.00211027	-0.71757492	-0.358783639	344.1766207	219.3194555	0.001134592
FBgn0000108:J040	FBgn0000108	J040	TRUE	OK	FALSE	86.74938912	3706.444438	0.029892943	0.024446365	0.027108529	1.87E-06	0.000867518	X	575362	575470	.	FBtr0307291	splice_site	0.002221092	1.553085804	0.776541371	43.89871358	131.3405142	0.001156673
FBgn0263352:E003	FBgn0263352	E003	TRUE	OK	FALSE	925.9826444	73763.64823	0.001931765	0.005972632	0.003621801	2.30E-06	0.001043654	3L	8434047	8434485	.	FBtr0114592;FBtr0345595;FBtr0076661;FBtr0332984;FBtr0308954	exonic_part	0.002640907	0.522850772	0.261417563	707.5403643	1148.852652	1.52E-07
FBgn0028665:J004	FBgn0028665	J004	TRUE	OK	FALSE	66.37624011	846.2976205	0.012352717	0.030794153	0.021194077	2.37E-06	0.001055988	X	3881115	3881453	.	FBtr0070611	splice_site	0.0026819	1.397872822	0.698922219	44.73037789	88.25636677	0.001425556
FBgn0265487:E017	FBgn0265487	E017	TRUE	OK	FALSE	4775.102831	6703562.702	0.010817496	0.003399183	0.007067804	2.55E-06	0.001097494	2R	17362271	17365386	.	FBtr0306601;FBtr0336941;FBtr0306606;FBtr0336940;FBtr0306604;FBtr0306603;FBtr0336942	exonic_part	0.002806762	-0.648347298	-0.324160037	6735.149084	2804.059391	1.46E-07
FBgn0030349:E013	FBgn0030349	E013	TRUE	OK	FALSE	73.31068944	292.9460036	0.008569351	0.043104903	0.024020159	2.55E-06	0.001097494	X	11885104	11885281	.	FBtr0344702;FBtr0308070;FBtr0114452	exonic_part	0.002806762	-1.370922247	-0.685455087	77.58617163	68.68528016	2.66E-05
FBgn0047135:E001	FBgn0047135	E001	TRUE	OK	FALSE	132.9604085	733.4243801	1.00E-08	0.025014075	0.021826711	2.60E-06	0.001100022	3L	3197862	3198431	.	FBtr0073107;FBtr0073106	exonic_part	0.002822556	2.010253935	1.001080577	108.8838617	157.245444	0.001529265
FBgn0051451:E001	FBgn0051451	E001	TRUE	OK	FALSE	5849.821478	2737908.362	0.010918214	0.003285444	0.006744302	2.74E-06	0.001139261	3R	23983502	23984565	.	FBtr0308923;FBtr0308922	exonic_part	0.002932632	0.641829445	0.319582846	6576.71762	5131.432121	0.001573229
FBgn0000042:E003	FBgn0000042	E003	TRUE	OK	FALSE	4691.676161	420343.7056	0.002117574	0.003410192	0.002869369	2.93E-06	0.001193725	X	5902689	5904173	.	FBtr0070823;FBtr0100663;FBtr0070822;FBtr0100662;FBtr0345894	exonic_part	0.003082396	0.501748316	0.249581171	4949.771076	4436.785212	0.000533061
FBgn0025741:E010	FBgn0025741	E010	TRUE	OK	FALSE	2661.608699	84001.99246	0.000176107	0.003890785	0.001613003	3.09E-06	0.001238951	4	1016375	1018709	.	FBtr0089225;FBtr0309865;FBtr0089224;FBtr0089223	exonic_part	0.003208833	-0.334817729	-0.167379459	2872.193002	2458.6657	0.001728724
FBgn0085447:E022	FBgn0085447	E022	TRUE	OK	FALSE	829.6092735	104865.8994	0.010641507	0.006343501	0.008597027	3.34E-06	0.001317066	3L	5678539	5679187	.	FBtr0330124	exonic_part	0.003421135	0.750245898	0.375116087	564.5364415	1096.480351	0.001825881
FBgn0030349:E012	FBgn0030349	E012	TRUE	OK	FALSE	72.7163153	342.7871191	0.012238887	0.043434513	0.02595119	3.83E-06	0.001487929	X	11885056	11885104	.	FBtr0344702;FBtr0308070;FBtr0331594;FBtr0114452	exonic_part	0.00387594	-1.40500867	-0.702498199	77.7248655	67.21901554	2.66E-05
FBgn0039254:E008	FBgn0039254	E008	TRUE	OK	FALSE	85.42584498	1863.046364	3.09E-05	0.037386008	0.016772939	3.93E-06	0.001501892	3R	24947262	24947400	.	FBtr0084749;FBtr0337012	exonic_part	0.003923109	1.203288626	0.60161952	53.0719711	116.9915521	0.00210258
FBgn0001624:E028	FBgn0001624	E028	TRUE	OK	FALSE	402.1636601	16597.84261	0.014774547	0.010130927	0.012529886	4.00E-06	0.001505428	X	11397969	11398183	.	FBtr0308088;FBtr0330390;FBtr0073490;FBtr0073486;FBtr0073487;FBtr0333261;FBtr0301288;FBtr0112812;FBtr0301289;FBtr0073489;FBtr0333262;FBtr0112813;FBtr0073488;FBtr0073485;FBtr0308089	exonic_part	0.003942883	0.937623777	0.468807396	296.2698711	506.0658896	6.56E-08
FBgn0263352:J019	FBgn0263352	J019	TRUE	OK	FALSE	350.3524862	13711.28965	0.004245946	0.008885912	0.006147268	4.65E-06	0.001720421	3L	8434485	8434549	.	FBtr0114592;FBtr0345595;FBtr0076661;FBtr0332984;FBtr0308954	splice_site	0.004517706	0.675873674	0.33793326	247.1837145	452.6008112	1.52E-07
FBgn0028665:E003	FBgn0028665	E003	TRUE	OK	FALSE	908.1448823	54192.6658	8.25E-06	0.00603534	0.002950101	4.72E-06	0.001722671	X	3882052	3882967	.	FBtr0070611	exonic_part	0.004535066	-0.557847997	-0.278644166	1056.207462	755.6472483	0.001425556
FBgn0004889:E018	FBgn0004889	E018	TRUE	OK	FALSE	140.3316434	36720.13989	0.081377086	0.023846185	0.051390687	5.06E-06	0.001818057	3R	10139326	10139772	.	FBtr0082186	exonic_part	0.004797963	2.252025837	1.125993095	36.70857246	246.7005448	0.002647927
FBgn0263873:E024	FBgn0263873	E024	TRUE	OK	FALSE	172.2559988	3672.191181	8.04E-05	0.019941987	0.009581819	6.22E-06	0.002200378	2L	19935252	19935527	.	FBtr0329839;FBtr0329844	exonic_part	0.005749855	0.865841613	0.432911573	117.7407516	226.7171253	0.003183359
FBgn0031561:E003	FBgn0031561	E003	TRUE	OK	FALSE	97.41127518	1076.327149	0.016421169	0.033128115	0.028275896	6.44E-06	0.002246914	2L	3696531	3696658	.	FBtr0345610;FBtr0077546	exonic_part	0.005886023	-1.804610072	-0.90062478	123.1891111	70.59277936	0.003229763
FBgn0001624:E029	FBgn0001624	E029	TRUE	OK	FALSE	647.7783685	38499.9544	0.014654171	0.007343748	0.011088053	6.76E-06	0.00232398	X	11398245	11398659	.	FBtr0308088;FBtr0330390;FBtr0073490;FBtr0073486;FBtr0073487;FBtr0333261;FBtr0301288;FBtr0112812;FBtr0301289;FBtr0073489;FBtr0333262;FBtr0112813;FBtr0073488;FBtr0073485;FBtr0308089	exonic_part	0.006030817	0.859440812	0.429713629	495.9355077	795.8988662	6.56E-08
FBgn0035922:E004	FBgn0035922	E004	TRUE	OK	FALSE	87.29689817	3264.83504	0.029140864	0.036644292	0.033141053	7.43E-06	0.002484933	3L	8649706	8650459	.	FBtr0076568;FBtr0273328	exonic_part	0.006264253	-1.470739402	-0.735266217	134.3069385	38.18316261	1.72E-07
FBgn0053547:E022	FBgn0053547	E022	TRUE	OK	FALSE	224.3041517	12308.3745	0.000974086	0.015959693	0.007462554	7.38E-06	0.002484933	3R	17892100	17892406	.	FBtr0336716;FBtr0336713;FBtr0305016;FBtr0308498;FBtr0305021;FBtr0336720;FBtr0336721;FBtr0336719;FBtr0336718;FBtr0336714;FBtr0336722;FBtr0336717	exonic_part	0.006264253	-0.740420133	-0.370208686	316.8411025	129.3117148	0.00362742
FBgn0264006:E007	FBgn0264006	E007	TRUE	OK	FALSE	264.7395199	14766.62431	0.018058728	0.013946687	0.016072118	8.18E-06	0.00266236	3L	13883263	13883335	.	FBtr0330419;FBtr0330417;FBtr0333021;FBtr0330414;FBtr0330418;FBtr0330420	exonic_part	0.006748002	-1.028708044	-0.514351895	355.6269873	172.2226452	0.000437879
FBgn0013995:E005	FBgn0013995	E005	TRUE	OK	FALSE	215.2595958	9606.561649	0.001101628	0.01651346	0.008043207	8.17E-06	0.00266236	3R	20989365	20989599	.	FBtr0344316;FBtr0344317	exonic_part	0.006748002	-0.771372673	-0.385685266	290.3355754	138.5857967	0.003935213
FBgn0262394:E005	FBgn0262394	E005	TRUE	OK	FALSE	94.30356931	2208.177405	0.000230742	0.034128212	0.020970692	8.89E-06	0.002788696	2R	12170448	12170462	.	FBtr0304285	exonic_part	0.00697565	-1.52061771	-0.759558612	133.6976325	54.16227783	0.004117554
FBgn0000017:E001	FBgn0000017	E001	TRUE	OK	FALSE	13365.14488	21537852.87	0.010559639	0.003001279	0.006654662	8.92E-06	0.002788696	3L	16615865	16622369	.	FBtr0345369;FBtr0112790	exonic_part	0.00697565	-0.617744572	-0.308354949	16916.18641	9806.10906	0.004051197
FBgn0053653:J050	FBgn0053653	J050	TRUE	OK	FALSE	157.5132008	928.8378623	0.007847052	0.015155178	0.011036173	8.72E-06	0.002788696	4	1250883	1254005	.	FBtr0091630;FBtr0307333;FBtr0307334	splice_site	0.006965427	0.893060064	0.446528667	134.0107724	181.0069654	0.004117226
FBgn0086358:E001	FBgn0086358	E001	TRUE	OK	FALSE	151.8222883	1384.718605	2.14E-05	0.022251801	0.009529063	9.52E-06	0.002938359	2R	19292528	19292860	.	FBtr0331925;FBtr0086516	exonic_part	0.0073695	-0.835958266	-0.417969385	181.6535103	121.16705	0.004243957
FBgn0001994:E004	FBgn0001994	E004	TRUE	OK	FALSE	726.9634091	39432.86044	0.004294806	0.006846648	0.005503277	1.08E-05	0.003287663	2L	16287097	16287730	.	FBtr0343814;FBtr0080854	exonic_part	0.00826692	-0.603694182	-0.301782258	851.5750886	592.7074129	0.00472185
FBgn0053196:E006	FBgn0053196	E006	TRUE	OK	FALSE	279.3998225	4257.732008	0.003556399	0.013360768	0.007756277	1.20E-05	0.003609743	2L	4484691	4484886	.	FBtr0332343;FBtr0332354;FBtr0305142;FBtr0332347;FBtr0332351;FBtr0332355;FBtr0332344;FBtr0332346;FBtr0332350;FBtr0332345;FBtr0332352;FBtr0332349;FBtr0305141;FBtr0332353;FBtr0332348;FBtr0305145	exonic_part	0.00909978	-0.708220908	-0.354109216	325.3420211	232.2677825	3.33E-05
FBgn0021814:E002	FBgn0021814	E002	TRUE	OK	FALSE	70.85541285	699.8494994	0.008888151	0.044502235	0.033589889	1.25E-05	0.003710489	2R	8079236	8080041	.	FBtr0310370;FBtr0088825	exonic_part	0.009284971	1.98385079	0.990393937	50.81595848	90.33965175	0.005366393
FBgn0001624:J071	FBgn0001624	J071	TRUE	OK	FALSE	183.3476705	4580.52215	0.017502685	0.013550269	0.015650656	1.56E-05	0.00457529	X	11398183	11398245	.	FBtr0308088;FBtr0330390;FBtr0073490;FBtr0073486;FBtr0073487;FBtr0333261;FBtr0301288;FBtr0112812;FBtr0301289;FBtr0073489;FBtr0333262;FBtr0112813;FBtr0073488;FBtr0073485;FBtr0308089	splice_site	0.011152987	1.023706262	0.511850948	128.954771	235.826338	6.56E-08
FBgn0005671:J011	FBgn0005671	J011	TRUE	OK	FALSE	108.4377092	2537.742818	0.01940056	0.020309965	0.01985353	1.75E-05	0.005079718	3R	12626227	12627448	.	FBtr0082670;FBtr0082671;FBtr0301661	splice_site	0.012188654	1.109586259	0.554786199	65.16687288	152.4280643	0.00739569
FBgn0259246:E010	FBgn0259246	E010	TRUE	OK	FALSE	881.230392	72208.91469	0.01449707	0.006134762	0.01032666	2.03E-05	0.005606983	2R	9516450	9517572	.	FBtr0305059	exonic_part	0.013251196	-0.746842567	-0.373412583	1085.329777	673.7337133	0.008266512
FBgn0013733:E008	FBgn0013733	E008	TRUE	OK	FALSE	412.2893131	2385.83367	0.006988808	0.009950393	0.008300426	2.02E-05	0.005606983	2R	13868155	13868349	.	FBtr0087616;FBtr0301592;FBtr0304852;FBtr0273223;FBtr0304853;FBtr0304849;FBtr0273226;FBtr0304848;FBtr0273222;FBtr0301593;FBtr0087618;FBtr0273225;FBtr0087621;FBtr0304850;FBtr0304847;FBtr0304851;FBtr0087619;FBtr0301591;FBtr0087620	exonic_part	0.013251196	0.699107887	0.349553072	371.8723892	452.7648623	0.000518537
FBgn0035526:E009	FBgn0035526	E009	TRUE	OK	FALSE	168.825508	1170.928697	0.013254237	0.020290712	0.016738894	2.02E-05	0.005606983	3L	4286171	4286865	.	FBtr0073233	exonic_part	0.013251196	1.010316813	0.505098735	192.7855624	143.8875823	0.008378153
FBgn0041210:E007	FBgn0041210	E007	TRUE	OK	FALSE	1120.230722	106603.8835	0.002041613	0.005419045	0.003500153	2.00E-05	0.005606983	X	13266039	13267254	.	FBtr0333333;FBtr0073798;FBtr0301298;FBtr0301299;FBtr0333334;FBtr0333331;FBtr0308576;FBtr0333332	exonic_part	0.013251196	0.462150782	0.231044353	867.1945331	1378.36013	0.00010443
FBgn0039254:J014	FBgn0039254	J014	TRUE	OK	FALSE	62.08690416	1074.375339	0.025881979	0.032661482	0.029198582	2.17E-05	0.005943886	3R	24947154	24947262	.	FBtr0084749;FBtr0337012	splice_site	0.014087434	1.344451783	0.672206644	35.71601991	88.42415375	0.00210258
FBgn0259735:E005	FBgn0259735	E005	TRUE	OK	FALSE	469.733789	19048.57361	0.007215035	0.009073526	0.00807748	2.25E-05	0.006096728	2L	16603823	16604396	.	FBtr0335497;FBtr0300004	exonic_part	0.014368269	-0.668936522	-0.334453772	583.3502122	352.4040083	0.009041763
FBgn0026319:E004	FBgn0026319	E004	TRUE	OK	FALSE	105.4656232	2948.719381	0.024102326	0.030810454	0.027808854	2.38E-05	0.006307021	2L	4378905	4380716	.	FBtr0334401;FBtr0077429	exonic_part	0.014863041	1.409435472	0.704549304	56.1552571	154.6077822	0.009406946
FBgn0265487:E016	FBgn0265487	E016	TRUE	OK	FALSE	600.706828	143336.499	0.011776242	0.007701358	0.009841605	2.38E-05	0.006307021	2R	17362097	17362271	.	FBtr0336941;FBtr0336942;FBtr0336940	exonic_part	0.014863041	-0.798241213	-0.399118756	878.893378	316.8965073	1.46E-07
FBgn0267252:E010	FBgn0267252	E010	TRUE	OK	FALSE	10802.94725	15325721.75	0.002339342	0.00305374	0.00262825	2.51E-05	0.006564371	2L	9291798	9293264	.	FBtr0079795;FBtr0079797;FBtr0330019;FBtr0346282	exonic_part	0.015471784	-0.348931562	-0.174446441	14124.41994	7481.219807	7.71E-07
FBgn0028327:E002	FBgn0028327	E002	TRUE	OK	FALSE	691.1602979	24910.22908	0.015673727	0.007057302	0.009950854	2.71E-05	0.007014313	X	9551773	9552783	.	FBtr0343412;FBtr0071372	exonic_part	0.016185605	-0.910986939	-0.454461458	597.2195114	786.9562588	0.010519068
FBgn0000568:J018	FBgn0000568	J018	TRUE	OK	FALSE	129.9172217	734.3898005	1.47E-05	0.017574566	0.007014411	2.83E-05	0.007248081	3L	17955049	17955214	.	FBtr0306814;FBtr0075149;FBtr0075150;FBtr0075148;FBtr0306813;FBtr0347013;FBtr0075151	splice_site	0.016772798	0.720168677	0.360080715	110.927515	146.3256166	0.010812019
FBgn0040007:E002	FBgn0040007	E002	TRUE	OK	FALSE	115.4101116	2926.167072	0.025028833	0.028395175	0.027343416	2.93E-05	0.007355244	2R	4515999	4516319	.	FBtr0334985;FBtr0111120	exonic_part	0.017115498	1.705919632	0.851002438	77.71140025	155.54997	0.010860445
FBgn0035397:J046	FBgn0035397	J046	TRUE	OK	FALSE	64.88560496	513.3591925	0.000226219	0.031415099	0.016257253	2.93E-05	0.007355244	3L	3085800	3085864	.	FBtr0072995;FBtr0113130;FBtr0072999;FBtr0113131;FBtr0072991;FBtr0073000;FBtr0072998;FBtr0073003;FBtr0072992;FBtr0332113;FBtr0073002;FBtr0072993;FBtr0113129;FBtr0072996;FBtr0073001;FBtr0072994	splice_site	0.017115498	1.089856539	0.544921021	46.76358631	81.21969823	0.011005469
FBgn0000108:E018	FBgn0000108	E018	TRUE	OK	FALSE	107.1893993	4184.747776	0.018870828	0.030359681	0.024525994	3.03E-05	0.007529923	X	575350	575362	.	FBtr0307291	exonic_part	0.017481991	1.273169611	0.636583207	62.47810197	153.9253482	0.001156673
FBgn0037609:E002	FBgn0037609	E002	TRUE	OK	FALSE	74.35155421	752.4047049	0.001305732	0.042540386	0.029658957	3.10E-05	0.007609369	3R	8675572	8675932	.	FBtr0081953	exonic_part	0.017668011	1.750209017	0.873934861	50.94657618	97.83324447	0.011295812
FBgn0053113:E012	FBgn0053113	E012	TRUE	OK	FALSE	117.4026105	1764.413789	0.005804456	0.027960448	0.015777944	3.22E-05	0.007836941	2L	5000248	5000370	.	FBtr0079041	exonic_part	0.018109755	-0.993751424	-0.496870642	152.3362129	81.22790037	0.011576814
FBgn0266696:E002	FBgn0266696	E002	TRUE	OK	FALSE	445.5583577	2170.311579	0.018346399	0.009414999	0.014012911	3.26E-05	0.007844447	3L	2378826	2379443	.	FBtr0345110;FBtr0345115	exonic_part	0.018175568	0.855731254	0.427862611	414.9448825	476.508022	0.000364689
FBgn0041605:J042	FBgn0041605	J042	TRUE	OK	FALSE	76.3183611	1289.415951	0.0806309	0.027273034	0.052645892	3.34E-05	0.007960288	3R	4284406	4295128	.	FBtr0078900;FBtr0113341;FBtr0301770;FBtr0113338;FBtr0113340	splice_site	0.018492438	1.68353303	0.841766075	48.13124991	105.2804655	0.011820043
FBgn0020386:E001	FBgn0020386	E001	TRUE	OK	FALSE	373.7219993	90197.46039	0.018342376	0.010690353	0.014695654	3.42E-05	0.008062093	3L	129449	129888	.	FBtr0072464;FBtr0333218	exonic_part	0.018777315	1.036832097	0.518407685	200.9096857	551.7063338	0.011914448
FBgn0266696:E043	FBgn0266696	E043	TRUE	OK	FALSE	138.3283517	2312.71181	0.056105529	0.024151267	0.039967212	3.52E-05	0.008238898	3L	2498405	2499226	.	FBtr0345104;FBtr0345106;FBtr0345112;FBtr0345105;FBtr0345108;FBtr0345107	exonic_part	0.019237831	1.425925163	0.712961053	102.0530596	174.9618636	0.000364689
FBgn0260632:E013	FBgn0260632	E013	TRUE	OK	FALSE	60.35906663	757.0224146	0.004184706	0.051757651	0.027801621	3.59E-05	0.008276367	2L	17449295	17449368	.	FBtr0081006;FBtr0081005;FBtr0081007	exonic_part	0.019430236	-1.332912927	-0.666443782	82.1139289	37.32730179	0.012328558
FBgn0053144:E009	FBgn0053144	E009	TRUE	OK	FALSE	622.6530921	69398.82011	0.00733955	0.007527901	0.007426055	3.63E-05	0.008276367	2R	10782319	10782869	.	FBtr0088254	exonic_part	0.019468022	-0.654636997	-0.327308513	792.3228006	445.9836286	0.000509546
FBgn0267698:E014	FBgn0267698	E014	TRUE	OK	FALSE	292.3647837	15862.68121	0.002146957	0.012891566	0.007096433	3.64E-05	0.008276367	3R	6360050	6360248	.	FBtr0081716;FBtr0334544;FBtr0334539;FBtr0081715;FBtr0334543;FBtr0334542;FBtr0334540;FBtr0081714	exonic_part	0.019468022	-0.621406233	-0.310693715	400.1404554	186.5816847	0.012352474
FBgn0039925:E003	FBgn0039925	E003	TRUE	OK	FALSE	380.7951558	85839.38223	0.008187503	0.010543423	0.009326904	3.91E-05	0.008787958	4	1164881	1165487	.	FBtr0089196	exonic_part	0.02057661	0.788536502	0.394222318	116.709527	642.4060542	1.84E-05
FBgn0266696:E039	FBgn0266696	E039	TRUE	OK	FALSE	69.67119759	702.3653442	0.049346768	0.045211395	0.047339756	3.98E-05	0.008828643	3L	2495218	2495729	.	FBtr0345104;FBtr0345106;FBtr0345112;FBtr0345105;FBtr0345108;FBtr0345107	exonic_part	0.020817755	1.610357613	0.805177945	47.30932887	92.41034108	0.000364689
FBgn0261552:E012	FBgn0261552	E012	TRUE	OK	FALSE	1288.219792	188292.1046	0.001722908	0.005074914	0.003140417	4.03E-05	0.008828643	3R	9440680	9441415	.	FBtr0334304;FBtr0302691	exonic_part	0.020817755	-0.407164979	-0.20357937	1648.739022	924.6323941	0.013298915
FBgn0003996:J010	FBgn0003996	J010	TRUE	OK	FALSE	384.1685315	15888.99709	6.01E-06	0.008435159	0.003238983	4.02E-05	0.008828643	X	2792780	2792854	.	FBtr0070490	splice_site	0.020817755	0.515552292	0.257772703	316.3841081	454.784834	0.01342855
FBgn0267252:J014	FBgn0267252	J014	TRUE	OK	FALSE	447.6080295	93845.64121	0.024059297	0.007773272	0.016007731	4.45E-05	0.00949306	2L	9256696	9272465	.	FBtr0330019;FBtr0079796	splice_site	0.022216769	-0.975939518	-0.487968176	673.1923776	219.2824654	7.71E-07
FBgn0028509:E002	FBgn0028509	E002	TRUE	OK	FALSE	1102.284087	25829.25047	0.003162269	0.005462011	0.004173902	4.42E-05	0.00949306	2L	13878956	13879706	.	FBtr0080547	exonic_part	0.022216769	-0.478519018	-0.239233137	1144.123435	1054.941743	0.014358374
FBgn0085447:E010	FBgn0085447	E010	TRUE	OK	FALSE	117.4514612	1444.4807	0.004796575	0.027949975	0.014755806	4.48E-05	0.00949306	3L	5668963	5669082	.	FBtr0340655;FBtr0330125;FBtr0112708;FBtr0340654;FBtr0346962;FBtr0330122;FBtr0330123;FBtr0112712;FBtr0340656	exonic_part	0.022216769	-0.947772097	-0.473884827	146.4706638	90.32656851	0.001825881
FBgn0000568:E004	FBgn0000568	E004	TRUE	OK	FALSE	945.3753221	9593.969187	0.000470792	0.005907143	0.002743002	4.58E-05	0.00949306	3L	17955214	17956223	.	FBtr0306814;FBtr0075149;FBtr0075150;FBtr0075148;FBtr0306813;FBtr0347013;FBtr0075151	exonic_part	0.022216769	0.387628169	0.19379662	940.6329969	944.3688048	0.010812019
FBgn0013576:E043	FBgn0013576	E043	TRUE	OK	FALSE	155.119251	3892.128464	0.003813556	0.021837942	0.012098936	4.55E-05	0.00949306	3R	5323738	5323847	.	FBtr0078810;FBtr0100199;FBtr0308581;FBtr0306694;FBtr0110933;FBtr0078811;FBtr0273434	exonic_part	0.022216769	-0.854075085	-0.4270357	205.9294013	102.0530562	0.014596425
FBgn0259938:E001	FBgn0259938	E001	TRUE	OK	FALSE	296.5196152	158011.4462	0.002083367	0.012749884	0.007621031	4.59E-05	0.00949306	3R	10388257	10389437	.	FBtr0305151;FBtr0082246;FBtr0305152	exonic_part	0.022216769	0.836724509	0.418301808	99.92289336	511.0420867	0.014523352
FBgn0262369:E001	FBgn0262369	E001	TRUE	OK	FALSE	144.3432566	2202.131762	0.031343522	0.023260712	0.025319214	4.61E-05	0.00949306	X	8993304	8993396	.	FBtr0304178	exonic_part	0.022216769	1.880827413	0.93530506	158.1896126	130.016193	0.014418916
FBgn0053196:J092	FBgn0053196	J092	TRUE	OK	FALSE	113.9336166	1053.720333	0.00265087	0.019511878	0.010448474	4.69E-05	0.009535445	2L	4484886	4484947	.	FBtr0332343;FBtr0332354;FBtr0305142;FBtr0332347;FBtr0332351;FBtr0332355;FBtr0332344;FBtr0332346;FBtr0332350;FBtr0332345;FBtr0332352;FBtr0332349;FBtr0305141;FBtr0332353;FBtr0332348;FBtr0305145	splice_site	0.022216769	-0.837323548	-0.418661179	138.7464223	90.35866805	3.33E-05
FBgn0053144:E006	FBgn0053144	E006	TRUE	OK	FALSE	2315.118097	98185.91371	0.002418188	0.004057017	0.003115182	4.71E-05	0.009535445	2R	10754908	10756402	.	FBtr0302517;FBtr0088254	exonic_part	0.022216769	0.404855821	0.2023963	2264.849884	2355.080023	0.000509546
FBgn0028509:J017	FBgn0028509	J017	TRUE	OK	FALSE	153.8926522	3341.084613	0.001944207	0.015423146	0.008818852	4.90E-05	0.009745184	2L	13895389	13895456	.	FBtr0080546;FBtr0080547;FBtr0080548	splice_site	0.022656674	0.754007817	0.376999565	103.1116112	203.1890333	0.014358374
FBgn0262738:E020	FBgn0262738	E020	TRUE	OK	FALSE	4365.056347	2351332.146	0.008533446	0.00345734	0.006081028	4.86E-05	0.009745184	X	4364879	4365408	.	FBtr0100671;FBtr0301475;FBtr0343599;FBtr0070651	exonic_part	0.022656674	0.59693045	0.298460403	3625.160464	5110.04548	4.84E-07
FBgn0000556:J009	FBgn0000556	J009	TRUE	OK	FALSE	72.09473884	1842.814636	0.014517008	0.028650231	0.021496767	5.03E-05	0.009918505	2R	11892184	11893554	.	FBtr0088035	splice_site	0.022832537	1.108011201	0.554004756	36.08033084	108.9082016	0.015506993
FBgn0053196:J173	FBgn0053196	J173	TRUE	OK	FALSE	113.8622969	2095.211963	0.021471083	0.019521741	0.020558833	5.34E-05	0.01037001	2L	4554659	4563679	.	FBtr0332350;FBtr0305145	splice_site	0.023972623	-1.08856093	-0.544279709	146.5345777	80.23195251	3.33E-05
FBgn0013342:E015	FBgn0013342	E015	TRUE	OK	FALSE	63.12428288	2457.645489	0.04846393	0.049612144	0.048977291	5.44E-05	0.01037001	3L	1637722	1637752	.	FBtr0302310;FBtr0300893;FBtr0072815;FBtr0072819;FBtr0300894;FBtr0306578	exonic_part	0.023988405	1.77115902	0.885578501	25.94516292	101.1678725	0.016576126
FBgn0085447:J059	FBgn0085447	J059	TRUE	OK	FALSE	78.71869494	600.4703044	0.005219113	0.026556218	0.015116828	5.43E-05	0.01037001	3L	5668884	5668963	.	FBtr0340655;FBtr0330125;FBtr0112708;FBtr0340654;FBtr0346962;FBtr0330122;FBtr0330123;FBtr0112712;FBtr0340656	splice_site	0.023988405	-1.002031378	-0.501014829	99.41069354	58.95794311	0.001825881
FBgn0001624:E018	FBgn0001624	E018	TRUE	OK	FALSE	191.877766	8633.714648	0.006892535	0.01818698	0.011831763	5.47E-05	0.01037001	X	11389697	11389781	.	FBtr0333261;FBtr0073489;FBtr0330390;FBtr0073485	exonic_part	0.023988405	-0.852137075	-0.426066671	253.2641932	128.201924	6.56E-08
FBgn0041210:E018	FBgn0041210	E018	TRUE	OK	FALSE	115.5106673	965.9855954	0.000263262	0.028372876	0.013684448	5.40E-05	0.01037001	X	13282165	13282229	.	FBtr0301298;FBtr0301299;FBtr0333331;FBtr0308576;FBtr0333332	exonic_part	0.023988405	-0.882545903	-0.441268268	136.8978813	95.0564924	0.00010443
FBgn0036934:E002	FBgn0036934	E002	TRUE	OK	FALSE	159.901079	447.6231539	0.008739858	0.021268019	0.014737002	5.89E-05	0.011078553	3L	20060013	20060721	.	FBtr0332667;FBtr0074871	exonic_part	0.02553404	-0.901062209	-0.450504873	162.7357031	158.1269706	7.75E-07
FBgn0004652:E017	FBgn0004652	E017	TRUE	OK	FALSE	320.066139	35510.2103	0.007069607	0.012016429	0.009427234	6.29E-05	0.01172949	3R	18480327	18480676	.	FBtr0083650	exonic_part	0.027090732	-0.717864791	-0.358925296	459.4004066	174.7412949	0.018903793
FBgn0267350:E007	FBgn0267350	E007	TRUE	OK	FALSE	4269.948238	598138.9483	8.70E-05	0.003472425	0.001279766	6.41E-05	0.011861915	X	2629475	2631280	.	FBtr0331587;FBtr0307158	exonic_part	0.027452979	-0.247888819	-0.123922056	4226.352504	4327.277442	0.019027374
FBgn0032690:E002	FBgn0032690	E002	TRUE	OK	FALSE	266.2247909	1259.12471	0.024152248	0.013884389	0.014435955	6.80E-05	0.012403946	2L	18607153	18609550	.	FBtr0081072	exonic_part	0.028348299	25.28723105	4.92807142	245.2902363	287.0781558	0.019955894
FBgn0001624:E017	FBgn0001624	E017	TRUE	OK	FALSE	137.4299251	5249.90265	0.008828043	0.024290978	0.015658157	6.77E-05	0.012403946	X	11389667	11389697	.	FBtr0330390;FBtr0073487;FBtr0333261;FBtr0073489;FBtr0073485;FBtr0308089	exonic_part	0.028348299	-0.976564757	-0.488280872	186.2542429	86.36630813	6.56E-08
FBgn0028665:E001	FBgn0028665	E001	TRUE	OK	FALSE	119.5843604	686.2408488	3.28E-05	0.027501047	0.012414397	7.15E-05	0.012947681	X	3880747	3881115	.	FBtr0070611	exonic_part	0.029652213	0.873866982	0.436916485	100.7395238	137.2617321	0.001425556
FBgn0013342:J031	FBgn0013342	J031	TRUE	OK	FALSE	55.4703621	2431.735244	0.076115749	0.036108261	0.057076607	7.37E-05	0.013243968	3L	1637269	1637722	.	FBtr0302310;FBtr0072815;FBtr0072819;FBtr0306578	splice_site	0.030392727	1.921776014	0.960887063	21.0197312	91.00302749	0.016576126
FBgn0020251:J008	FBgn0020251	J008	TRUE	OK	FALSE	56.41193744	1180.511909	0.02081857	0.035568419	0.0279893	7.48E-05	0.013341955	3L	6496481	6505082	.	FBtr0076968	splice_site	0.030514403	-1.326118409	-0.663052542	82.62423572	29.0681662	0.021687101
FBgn0004587:J026	FBgn0004587	J026	TRUE	OK	FALSE	142.0111012	7021.086937	0.046163551	0.016398532	0.030563569	7.87E-05	0.013935679	3R	13663051	13663454	.	FBtr0082803;FBtr0300586	splice_site	0.031936698	-1.224458159	-0.612223216	212.4359703	69.69280933	0.022547574
FBgn0261550:E013	FBgn0261550	E013	TRUE	OK	FALSE	181.7153941	7087.511285	0.004779072	0.019048605	0.011541215	8.15E-05	0.014321137	3R	20321202	20321413	.	FBtr0302666	exonic_part	0.032885526	-0.792530501	-0.396258925	248.3104328	111.5565588	0.023066467
FBgn0266696:E042	FBgn0266696	E042	TRUE	OK	FALSE	67.45084647	248.6352638	0.010755943	0.046608151	0.025999822	8.78E-05	0.015273736	3L	2498098	2498346	.	FBtr0345104;FBtr0345106;FBtr0345112;FBtr0345105;FBtr0345108;FBtr0345107	exonic_part	0.034484421	1.197063234	0.598530992	54.56777078	80.11209964	0.000364689
FBgn0250823:E011	FBgn0250823	E011	TRUE	OK	FALSE	719.8992598	31685.49775	9.75E-05	0.006886552	0.003089252	8.82E-05	0.015273736	3R	16282080	16282408	.	FBtr0083264;FBtr0083263	exonic_part	0.034484421	0.424427322	0.212209895	647.2487328	798.5419366	0.024668295
FBgn0053196:E072	FBgn0053196	E072	TRUE	OK	FALSE	499.9316754	4034.886444	0.000321576	0.008693377	0.003830854	9.17E-05	0.015661445	2L	4548004	4548802	.	FBtr0332343;FBtr0305142;FBtr0332347;FBtr0332351;FBtr0332355;FBtr0332344;FBtr0332346;FBtr0332350;FBtr0332345;FBtr0332352;FBtr0332349;FBtr0305141;FBtr0332348;FBtr0305145	exonic_part	0.035502543	-0.452357181	-0.226177155	539.0810335	459.877187	3.33E-05
FBgn0261565:E017	FBgn0261565	E017	TRUE	OK	FALSE	3950.705877	2346560.94	0.002907414	0.00352837	0.003174578	9.17E-05	0.015661445	3L	16902377	16906750	.	FBtr0302786	exonic_part	0.035502543	-0.376180205	-0.188047384	5132.897327	2753.043843	0.025351748
FBgn0087007:E006	FBgn0087007	E006	TRUE	OK	FALSE	204.5175847	2719.356689	0.016026634	0.017234787	0.016662993	0.000101268	0.01683955	3L	14414766	14417195	.	FBtr0273426;FBtr0273422;FBtr0273427;FBtr0308596;FBtr0273425;FBtr0273428;FBtr0273424;FBtr0273423	exonic_part	0.038543564	0.930285445	0.465061227	166.8077483	242.5189729	0.027064981
FBgn0000017:E011	FBgn0000017	E011	TRUE	OK	FALSE	354.8724721	2772.31325	0.012341335	0.011110518	0.011762736	0.000102126	0.01683955	3L	16628662	16629206	.	FBtr0330131;FBtr0330132;FBtr0330136;FBtr0330133;FBtr0330135;FBtr0330134;FBtr0112790;FBtr0075357;FBtr0345369;FBtr0330130	exonic_part	0.038543564	0.737014701	0.368504276	348.5699297	359.235252	0.004051197
FBgn0000568:E014	FBgn0000568	E014	TRUE	OK	FALSE	188.4533229	5198.901598	0.003035807	0.018466944	0.00961262	0.00010167	0.01683955	3L	18060421	18060550	.	FBtr0306814;FBtr0306813	exonic_part	0.038543564	-0.747074699	-0.373532066	251.9610177	124.3011743	0.010812019
FBgn0030013:E001	FBgn0030013	E001	TRUE	OK	FALSE	91.00001547	651.9144608	0.018112514	0.035266236	0.027399713	0.00010088	0.01683955	X	8157627	8158386	.	FBtr0303457;FBtr0345987	exonic_part	0.038543564	1.302256137	0.650922272	70.12923225	111.8408239	0.027264268
FBgn0263111:J061	FBgn0263111	J061	TRUE	OK	FALSE	113.2397823	922.0476913	0.01225341	0.01960836	0.015645395	0.00010079	0.01683955	X	11949254	11949875	.	FBtr0307317;FBtr0307320;FBtr0307321;FBtr0307316;FBtr0307314;FBtr0307325;FBtr0307319;FBtr0307315;FBtr0307313;FBtr0308609;FBtr0307324;FBtr0307322;FBtr0307318;FBtr0307323;FBtr0332391	splice_site	0.038543564	0.960699934	0.48034884	90.0631993	137.1998544	0.027549638
FBgn0013733:J055	FBgn0013733	J055	TRUE	OK	FALSE	232.8056769	786.4051126	0.00327106	0.011471477	0.006990732	0.00010629	0.017406916	2R	13868349	13869859	.	FBtr0087616;FBtr0301592;FBtr0304852;FBtr0273223;FBtr0304853;FBtr0304849;FBtr0273226;FBtr0304848;FBtr0273222;FBtr0301593;FBtr0087618;FBtr0273225;FBtr0087621;FBtr0304850;FBtr0304847;FBtr0304851;FBtr0087619;FBtr0301591;FBtr0087620	splice_site	0.039916493	0.620350018	0.310174576	215.0591927	248.3372193	0.000518537
FBgn0036556:J014	FBgn0036556	J014	TRUE	OK	FALSE	95.33140028	856.885403	0.050714791	0.022584578	0.036537119	0.000108601	0.017429763	3L	16004074	16004348	.	FBtr0075521;FBtr0333579	splice_site	0.039992642	-1.393730922	-0.696859292	72.4645679	117.3987233	0.02839212
FBgn0041210:E017	FBgn0041210	E017	TRUE	OK	FALSE	155.998714	2606.948265	0.019377385	0.021730501	0.02051441	0.000107249	0.017429763	X	13276434	13276547	.	FBtr0333333;FBtr0301298;FBtr0301299;FBtr0333334;FBtr0333331;FBtr0308576	exonic_part	0.039992642	-0.96952736	-0.484756682	188.3913585	124.2037346	0.00010443
FBgn0003392:E022	FBgn0003392	E022	TRUE	OK	FALSE	1109.54648	172039.5026	0.001646339	0.005444457	0.003238317	0.000108156	0.017429763	X	15901822	15901916	.	FBtr0333717;FBtr0333718;FBtr0301594;FBtr0074124;FBtr0074123;FBtr0301597;FBtr0074118;FBtr0111037;FBtr0074122;FBtr0074119;FBtr0074121;FBtr0301596;FBtr0111036;FBtr0340413;FBtr0301595	exonic_part	0.039992642	-0.39257238	-0.196279504	1447.270536	762.8124579	0.028586468
FBgn0261641:E014	FBgn0261641	E014	TRUE	OK	FALSE	665.9763011	3647.140069	0.004962883	0.007219045	0.006004812	0.000112567	0.017946546	3R	6366347	6367831	.	FBtr0345075;FBtr0303017;FBtr0303013;FBtr0303014;FBtr0345076;FBtr0303015;FBtr0334545	exonic_part	0.040857907	-0.547867355	-0.273890492	694.3196948	639.1806268	0.029111413
FBgn0261606:E003	FBgn0261606	E003	TRUE	OK	FALSE	759.3043512	12880.60345	0.029664817	0.006673442	0.016308985	0.00012326	0.019522155	2L	4457739	4458057	.	FBtr0335136;FBtr0345285;FBtr0077452	exonic_part	0.043490808	-0.957075922	-0.477766033	657.7585049	860.5596837	0.031535001
FBgn0031830:E004	FBgn0031830	E004	TRUE	OK	FALSE	74.57977035	1107.380322	1.00E-08	0.042418719	0.025400131	0.000125971	0.019821023	2L	6559149	6559308	.	FBtr0079288	exonic_part	0.044241346	-1.281305736	-0.640448677	102.0573449	46.38155721	0.031888445
FBgn0264598:J029	FBgn0264598	J029	TRUE	OK	FALSE	289.5771755	3179.318311	0.001787633	0.009960646	0.005257171	0.000131012	0.020480356	X	2370228	2370335	.	FBtr0333530;FBtr0333529;FBtr0333531;FBtr0333532	splice_site	0.045799746	0.550111871	0.275054211	269.2869985	311.7875835	0.000911985
FBgn0032382:E001	FBgn0032382	E001	TRUE	OK	FALSE	101.9700883	3146.058933	0.006363892	0.031771335	0.018769586	0.00013397	0.020807687	2L	11849957	11850048	.	FBtr0080276	exonic_part	0.046602098	-1.0145043	-0.507233528	148.1260666	54.04895367	0.033557879
FBgn0041605:E015	FBgn0041605	E015	TRUE	OK	FALSE	1257.689806	13584.74349	0.003601937	0.005130621	0.004263255	0.000135658	0.020913186	3R	4288071	4288083	.	FBtr0301768;FBtr0300789;FBtr0301772	exonic_part	0.046602098	0.436105213	0.218050657	1310.916958	1200.93035	0.011820043
FBgn0263111:E018	FBgn0263111	E018	TRUE	OK	FALSE	254.6201374	9912.887136	0.00654774	0.014390482	0.010016139	0.000136387	0.020913186	X	11952128	11952223	.	FBtr0307317;FBtr0307320;FBtr0307321;FBtr0307316;FBtr0307314;FBtr0307325;FBtr0307319;FBtr0307315;FBtr0307313;FBtr0308609;FBtr0307324;FBtr0307322;FBtr0307318;FBtr0307323	exonic_part	0.046604887	-0.670527352	-0.335261981	340.5432353	169.304747	0.027549638
FBgn0262737:J036	FBgn0262737	J036	TRUE	OK	FALSE	106.5712024	946.5564813	0.001221392	0.020599735	0.010319153	0.000139368	0.021203905	3L	21915655	21920902	.	FBtr0332736;FBtr0304983;FBtr0304980;FBtr0304981;FBtr0333222;FBtr0078468;FBtr0078470;FBtr0111017;FBtr0301364	splice_site	0.047110915	0.804757044	0.402377552	80.69593251	133.3869272	0.034548502
FBgn0261570:E002	FBgn0261570	E002	TRUE	OK	FALSE	80.41752884	1997.796685	0.00404201	0.039541227	0.020341896	0.000140044	0.021203905	X	17720586	17720699	.	FBtr0302835;FBtr0302834;FBtr0340631;FBtr0302837;FBtr0340630	exonic_part	0.047110915	-1.081771094	-0.540879347	116.4936215	42.4993712	0.034361724
FBgn0023143:J005	FBgn0023143	J005	TRUE	OK	FALSE	100.2424211	2440.07187	0.000203665	0.021662585	0.010802564	0.000150351	0.022622183	2R	9689553	9689610	.	FBtr0088499;FBtr0339517	splice_site	0.049374998	0.831433338	0.415711178	55.57564765	144.2664629	0.036514866
FBgn0263102:J039	FBgn0263102	J039	TRUE	OK	FALSE	64.52589927	1634.677504	0.032566517	0.031569237	0.032079739	0.000154229	0.022875743	2R	10612931	10612985	.	FBtr0088276	splice_site	0.049998794	-1.270200137	-0.635099006	98.58977697	29.4989651	0.036713875
FBgn0266599:E007	FBgn0266599	E007	TRUE	OK	FALSE	173.1679204	1228.804754	0.031956318	0.01985161	0.026118135	0.000153223	0.022875743	3R	15244255	15244302	.	FBtr0083060;FBtr0083056	exonic_part	0.04988631	-1.103830532	-0.5519127	190.7122756	154.1777347	0.036839408
FBgn0041210:E020	FBgn0041210	E020	TRUE	OK	FALSE	199.5601773	1666.99243	0.006540749	0.017593866	0.011569998	0.000154887	0.022875743	X	13284962	13285202	.	FBtr0333331;FBtr0333333;FBtr0333332	exonic_part	0.049998794	-0.742969349	-0.371477719	225.2082443	173.6372973	0.00010443
FBgn0264598:E016	FBgn0264598	E016	TRUE	OK	FALSE	2722.1898	610280.245	0.001553089	0.003866067	0.002481249	0.000164949	0.024213331	X	2376012	2379041	.	FBtr0333528;FBtr0333526	exonic_part	0.052575814	-0.323989244	-0.161983759	3283.430693	2166.158175	0.000911985
FBgn0016126:N034	FBgn0016126	N034	TRUE	OK	FALSE	255.4458479	19936.62629	0.006446597	0.010788461	0.008449113	0.00016955	0.024737921	4	451489	452617	.	UNKNOWN_TX	novel_splice_site	0.053816298	-0.668591267	-0.33429365	369.6216381	140.1453433	0.039960166
FBgn0000568:E013	FBgn0000568	E013	TRUE	OK	FALSE	430.177474	23078.47228	0.010671371	0.009652229	0.010176482	0.000171892	0.024928505	3L	18059598	18060274	.	FBtr0306814;FBtr0306813	exonic_part	0.054332248	-0.644861867	-0.322419856	556.0486518	300.1486958	0.010812019
FBgn0001994:E002	FBgn0001994	E002	TRUE	OK	FALSE	946.5700946	27423.46076	0.00413897	0.005903196	0.004993651	0.000175482	0.025024414	2L	16264420	16267017	.	FBtr0343814;FBtr0080854	exonic_part	0.054428972	0.488110128	0.243969169	910.0890585	975.8825833	0.00472185
FBgn0035372:E001	FBgn0035372	E001	TRUE	OK	FALSE	64.63863155	577.7138013	1.00E-08	0.048514967	0.027562857	0.000175672	0.025024414	3L	2772559	2773046	.	FBtr0073015	exonic_part	0.054428972	1.286912149	0.643287659	45.60011065	84.39543279	0.040604601
FBgn0003380:E025	FBgn0003380	E025	TRUE	OK	FALSE	801.2397506	338240.4724	0.009376639	0.006469671	0.00794125	0.000173745	0.025024414	X	17966347	17967225	.	FBtr0346705	exonic_part	0.054428972	-0.537245498	-0.268620949	1263.400609	330.2807712	0.040549674
FBgn0027598:E017	FBgn0027598	E017	TRUE	OK	FALSE	63.41600808	584.921397	0.026816277	0.049396708	0.037736607	0.00018061	0.025576571	3R	30826717	30827005	.	FBtr0310424;FBtr0085707	exonic_part	0.05547009	1.340988077	0.670488707	43.27714428	83.23027864	0.041346798
FBgn0004401:E002	FBgn0004401	E002	TRUE	OK	FALSE	1308.080564	2855.541521	0.006017448	0.005040072	0.005475593	0.000181786	0.025592465	3L	17638117	17640053	.	FBtr0075200;FBtr0304977;FBtr0075199;FBtr0075198	exonic_part	0.055605933	0.529624386	0.264473622	1291.990051	1323.815535	0.04122285
FBgn0262538:E001	FBgn0262538	E001	TRUE	OK	FALSE	166.4421794	514.2021148	0.054902625	0.020541451	0.027133585	0.00018632	0.025939982	3R	22768882	22769587	.	FBtr0304880	exonic_part	0.056338675	2.397609557	1.180667916	173.9295363	158.813591	0.041854576
FBgn0001215:J018	FBgn0001215	J018	TRUE	OK	FALSE	93.62813055	1062.964895	0.024985472	0.022926939	0.023913707	0.000186409	0.025939982	3R	28603698	28604060	.	FBtr0085299;FBtr0085298;FBtr0085302;FBtr0085301	splice_site	0.056338675	1.0893146	0.544647856	76.17422065	109.1498538	0.041486881
FBgn0013750:E007	FBgn0013750	E007	TRUE	OK	FALSE	254.7974413	1243.746361	0.004547205	0.014382403	0.010499144	0.000190803	0.026398778	2R	15324201	15324892	.	FBtr0087377;FBtr0087376;FBtr0087379;FBtr0087378;FBtr0087375	exonic_part	0.05743771	0.807880405	0.403616259	244.1082621	266.0801653	0.042073565
FBgn0086358:E002	FBgn0086358	E002	TRUE	OK	FALSE	94.37799249	956.884847	0.006865442	0.034103492	0.019649943	0.000192185	0.026438109	2R	19298242	19298630	.	FBtr0305333	exonic_part	0.057625207	-0.985360384	-0.492673273	118.0497126	70.30191784	0.004243957
FBgn0004242:J026	FBgn0004242	J026	TRUE	OK	FALSE	55.79948539	1272.733028	0.005869922	0.035917491	0.02002032	0.000204665	0.026913011	2L	2782940	2783040	.	FBtr0332218	splice_site	0.059048933	-1.080610311	-0.540304776	88.11181758	23.54850566	7.99E-10
FBgn0001941:E003	FBgn0001941	E003	TRUE	OK	FALSE	361.9517421	3357.180196	1.00E-08	0.010947586	0.007022884	0.000197757	0.026913011	2L	5987615	5988854	.	FBtr0079179;FBtr0332599	exonic_part	0.059048933	0.761570003	0.380106467	313.1948064	412.2440182	0.043208042
FBgn0262737:E001	FBgn0262737	E001	TRUE	OK	FALSE	253.2586437	7536.713542	0.016626495	0.014452898	0.015588104	0.000202782	0.026913011	3L	21844787	21845235	.	FBtr0333222;FBtr0304980;FBtr0304982;FBtr0304981	exonic_part	0.059048933	-0.806357553	-0.403176497	325.7943683	178.4492602	0.034548502
FBgn0262737:E014	FBgn0262737	E014	TRUE	OK	FALSE	93.75076293	1676.881485	0.019549322	0.034313058	0.026383733	0.000202115	0.026913011	3L	21920987	21921041	.	FBtr0304980;FBtr0304982;FBtr0301364;FBtr0078468	exonic_part	0.059048933	1.140082652	0.570040141	61.26066896	127.6341079	0.034548502
FBgn0041605:J040	FBgn0041605	J040	TRUE	OK	FALSE	928.3175351	6795.651666	0.00736733	0.00569773	0.006623581	0.000200961	0.026913011	3R	4284406	4288071	.	FBtr0301768;FBtr0300789;FBtr0301772	splice_site	0.059048933	0.529276087	0.264636303	937.5145864	916.8240794	0.011820043
FBgn0263995:E001	FBgn0263995	E001	TRUE	OK	FALSE	164.821605	6991.371035	0.031520968	0.020716086	0.02615322	0.000201524	0.026913011	3R	17919831	17921469	.	FBtr0330273;FBtr0330275	exonic_part	0.059048933	-1.07342382	-0.53670088	222.8799638	106.9220403	0.043243417
FBgn0040319:E004	FBgn0040319	E004	TRUE	OK	FALSE	361.7043741	3435.221487	2.42E-05	0.010953172	0.004669628	0.000204371	0.026913011	X	8104036	8105193	.	FBtr0340138;FBtr0340139;FBtr0071108;FBtr0071107	exonic_part	0.059048933	0.51228802	0.256113394	323.5499163	401.5334989	0.043465158
FBgn0261873:J053	FBgn0261873	J053	TRUE	OK	FALSE	132.0987138	2264.637718	0.009033212	0.017346515	0.012739068	0.000205699	0.026913011	X	8224047	8227870	.	FBtr0111034;FBtr0340142;FBtr0100375	splice_site	0.059107251	0.837010213	0.41850425	94.61345373	170.1986552	0.043363431
FBgn0003218:E014	FBgn0003218	E014	TRUE	OK	FALSE	3957.217939	760217.278	0.000465598	0.003527139	0.00156578	0.000199504	0.026913011	X	13771276	13772485	.	FBtr0340289;FBtr0301532;FBtr0100194;FBtr0073822;FBtr0301535;FBtr0100195;FBtr0301534;FBtr0331716;FBtr0301533;FBtr0331717;FBtr0073823	exonic_part	0.059048933	0.264762401	0.132373556	3735.573508	4188.023717	0.043196367
FBgn0085447:E006	FBgn0085447	E006	TRUE	OK	FALSE	94.86057377	938.6570708	0.010371737	0.033944141	0.02092041	0.000207314	0.026977708	3L	5667821	5667942	.	FBtr0340655;FBtr0330125;FBtr0112708;FBtr0340654;FBtr0346962;FBtr0330122;FBtr0330123;FBtr0112712;FBtr0340656	exonic_part	0.059346551	-1.003189137	-0.501593538	119.0076411	70.56754457	0.001825881
FBgn0000163:E005	FBgn0000163	E005	TRUE	OK	FALSE	322.3109889	1474.091693	0.003283493	0.0119521	0.006919173	0.000215382	0.027876967	X	17190754	17191377	.	FBtr0074388;FBtr0343764;FBtr0343763;FBtr0111000	exonic_part	0.060739438	0.581359764	0.290677841	299.1039106	344.1675435	0.045006338
FBgn0001624:E021	FBgn0001624	E021	TRUE	OK	FALSE	209.6237347	9434.35363	0.009848217	0.01688269	0.013000494	0.000219008	0.028194643	X	11390230	11390371	.	FBtr0330390;FBtr0073486;FBtr0073487;FBtr0333261;FBtr0301289;FBtr0073489;FBtr0333262;FBtr0073485;FBtr0308089	exonic_part	0.061533133	-0.7881981	-0.394097146	273.5031385	144.7453135	6.56E-08
FBgn0263352:E004	FBgn0263352	E004	TRUE	OK	FALSE	683.8198493	35785.10784	0.00617297	0.007103216	0.006581209	0.000221287	0.028336512	3L	8434549	8434727	.	FBtr0114592;FBtr0345595;FBtr0076661;FBtr0332984;FBtr0308954	exonic_part	0.061944041	0.528158121	0.264073375	517.5419369	849.1131465	1.52E-07
FBgn0027296:E001	FBgn0027296	E001	TRUE	OK	FALSE	100.8886817	265.1482886	1.00E-08	0.032082086	0.018948082	0.000225021	0.028662136	X	2260206	2261415	.	FBtr0345316;FBtr0070414	exonic_part	0.062757558	1.275780768	0.637086969	90.87236982	111.5184524	0.046611197
FBgn0000017:E010	FBgn0000017	E010	TRUE	OK	FALSE	327.1294105	783.3110005	0.005836079	0.011817001	0.008448462	0.000227415	0.02866383	3L	16628173	16628589	.	FBtr0330131;FBtr0330132;FBtr0330136;FBtr0330133;FBtr0330135;FBtr0330134;FBtr0112790;FBtr0075357;FBtr0345369;FBtr0330130	exonic_part	0.062962449	0.60502173	0.302508553	335.6835125	316.5848291	0.004051197
FBgn0037448:E018	FBgn0037448	E018	TRUE	OK	FALSE	180.0842459	2342.792187	0.000578477	0.019195961	0.009654372	0.000226503	0.02866383	3R	6491534	6491981	.	FBtr0339333;FBtr0308038;FBtr0081672;FBtr0081673	exonic_part	0.062939634	0.702428679	0.351205322	148.3623901	210.3924119	0.046516701
FBgn0266690:E001	FBgn0266690	E001	TRUE	OK	FALSE	506.1673409	88502.72421	0.003439938	0.008620529	0.006394908	0.000229157	0.028732954	3L	25708176	25708572	.	FBtr0345126	exonic_part	0.063214018	-0.607384309	-0.303519998	710.684641	294.9646773	0.046661888
FBgn0032382:E003	FBgn0032382	E003	TRUE	OK	FALSE	477.6023042	10941.77291	1.00E-08	0.008969841	0.005460366	0.00023573	0.029403913	2L	11850389	11851551	.	FBtr0080276;FBtr0303220;FBtr0303221	exonic_part	0.064325359	0.542171331	0.270993821	518.9550504	431.3374599	0.033557879
FBgn0085447:E047	FBgn0085447	E047	TRUE	OK	FALSE	1097.215383	56112.47459	0.01476791	0.0054744	0.010130526	0.000240889	0.029892624	3L	5740207	5746400	.	FBtr0346962;FBtr0330126;FBtr0330123;FBtr0112712;FBtr0340656	exonic_part	0.065031539	-0.620337715	-0.310160854	1226.586001	972.5083096	0.001825881
FBgn0261552:J044	FBgn0261552	J044	TRUE	OK	FALSE	508.6787324	487.822495	0.00618763	0.007292062	0.006668455	0.000245778	0.030158465	3R	9445895	9445968	.	FBtr0111032;FBtr0111030;FBtr0082039;FBtr0111027;FBtr0082037;FBtr0344283;FBtr0334304;FBtr0082038;FBtr0302695;FBtr0344284;FBtr0111029;FBtr0302694;FBtr0302691;FBtr0111031;FBtr0302693;FBtr0334303;FBtr0111028;FBtr0302692	splice_site	0.065650505	0.547379927	0.273688274	492.352126	525.3973688	0.013298915
FBgn0029504:E001	FBgn0029504	E001	TRUE	OK	FALSE	186.3567297	1292.320925	1.72E-05	0.018643427	0.00763887	0.000245734	0.030158465	X	7682337	7683457	.	FBtr0310287	exonic_part	0.065650505	0.62398251	0.311983367	205.7395054	163.3708823	0.049609869
FBgn0026206:E013	FBgn0026206	E013	TRUE	OK	FALSE	765.422195	14132.11769	0.001212493	0.006642323	0.003489387	0.00024679	0.030158465	X	9170710	9171659	.	FBtr0340341;FBtr0333474;FBtr0333473;FBtr0071303;FBtr0333475	exonic_part	0.065689383	-0.38781481	-0.193901389	851.0413649	686.5426932	0.001134592
FBgn0053144:J019	FBgn0053144	J019	TRUE	OK	FALSE	159.2696887	3446.792085	2.72E-05	0.015029564	0.006663334	0.000255169	0.030869061	2R	10759915	10794124	.	FBtr0302517	splice_site	0.066748742	-0.612400991	-0.306198264	201.5145529	113.6851635	0.000509546
FBgn0250823:E008	FBgn0250823	E008	TRUE	OK	FALSE	1045.568375	155980.2594	0.029231929	0.005607489	0.016427572	0.000254453	0.030869061	3R	16274953	16275169	.	FBtr0100333;FBtr0305071;FBtr0083262;FBtr0100331;FBtr0083265;FBtr0305072;FBtr0301304;FBtr0083261;FBtr0334606;FBtr0330041	exonic_part	0.066748742	-0.843476969	-0.421727764	1357.395823	731.7559371	0.024668295
FBgn0039227:E002	FBgn0039227	E002	TRUE	OK	FALSE	156.4238869	2530.008315	1.00E-08	0.021678992	0.009440621	0.000257821	0.031033953	3R	24801059	24802512	.	FBtr0084740	exonic_part	0.066980567	0.736026572	0.367946931	114.5104902	197.336645	0.051611219
FBgn0028400:J008	FBgn0028400	J008	TRUE	OK	FALSE	166.9951884	2343.42443	0.000221328	0.01450845	0.007246092	0.000264259	0.031650549	3R	7268855	7269054	.	FBtr0081578	splice_site	0.067517891	0.643663442	0.321828119	133.4054731	200.8489722	0.052459813
FBgn0053196:E074	FBgn0053196	E074	TRUE	OK	FALSE	1768.810884	101391.6139	0.0065661	0.004451404	0.005591392	0.000274358	0.032697455	2L	4552396	4554205	.	FBtr0332343;FBtr0332354;FBtr0305142;FBtr0332347;FBtr0332351;FBtr0332355;FBtr0332344;FBtr0332346;FBtr0332350;FBtr0332345;FBtr0332352;FBtr0332349;FBtr0305141;FBtr0332353;FBtr0332348;FBtr0305145	exonic_part	0.06891646	-0.466992598	-0.233490808	1902.986695	1630.450076	3.33E-05
FBgn0001624:E027	FBgn0001624	E027	TRUE	OK	FALSE	199.3049403	2728.84245	0.01365621	0.017612837	0.015518166	0.000282773	0.033534426	X	11397824	11397912	.	FBtr0308088;FBtr0330390;FBtr0073490;FBtr0073486;FBtr0073487;FBtr0333261;FBtr0301288;FBtr0112812;FBtr0301289;FBtr0073489;FBtr0333262;FBtr0112813;FBtr0073488;FBtr0073485;FBtr0308089	exonic_part	0.070563143	0.849648949	0.424822472	152.0983237	246.7330717	6.56E-08
FBgn0041605:E020	FBgn0041605	E020	TRUE	OK	FALSE	3358.373502	230537.6998	0.001952504	0.003660348	0.002633365	0.000285221	0.033591486	3R	4295128	4295286	.	FBtr0078900;FBtr0078898;FBtr0301772;FBtr0310506;FBtr0113341;FBtr0336482;FBtr0113337;FBtr0301768;FBtr0310614;FBtr0078899;FBtr0301770;FBtr0301769;FBtr0078902;FBtr0113338;FBtr0100499;FBtr0301771;FBtr0078901;FBtr0078897;FBtr0300789;FBtr0100500;FBtr0113340	exonic_part	0.070913061	0.320444802	0.160218428	3645.86257	3060.930507	0.011820043
FBgn0039757:J012	FBgn0039757	J012	TRUE	OK	FALSE	71.75216008	167.1666267	0.009810964	0.028769044	0.018668421	0.000286045	0.033591486	3R	30208657	30208916	.	FBtr0089422;FBtr0089425	splice_site	0.070913061	-0.964988676	-0.482483868	79.79022183	63.82494029	0.056309106
FBgn0015828:E002	FBgn0015828	E002	TRUE	OK	FALSE	118.9318786	1257.21011	0.130578988	0.02763667	0.063913265	0.000292166	0.034143755	3L	11682300	11683407	.	FBtr0076108	exonic_part	0.072194599	-1.834761927	-0.915095942	136.0613178	101.2280098	0.05704354
FBgn0058196:E001	FBgn0058196	E001	TRUE	OK	FALSE	476.2513008	21912.09267	0.01520001	0.0089874	0.012070099	0.000294499	0.034250143	2R	1512809	1515594	.	FBtr0113830	exonic_part	0.072534831	0.708913499	0.354382593	386.7760727	570.6289462	0.057034237
FBgn0082582:E025	FBgn0082582	E025	TRUE	OK	FALSE	288.8454373	12948.63104	0.005366202	0.013014766	0.008751155	0.000301107	0.034850237	3R	30575948	30576277	.	FBtr0336446	exonic_part	0.073446864	-0.623395677	-0.311690861	375.8031677	199.7672589	0.057844165
FBgn0260632:E015	FBgn0260632	E015	TRUE	OK	FALSE	89.13062693	1387.055238	0.028599125	0.035947587	0.032153046	0.00031749	0.036533914	2L	17450219	17450364	.	FBtr0081006;FBtr0081005;FBtr0081007	exonic_part	0.076948288	-1.148577316	-0.57427175	116.2270583	60.85843789	0.012328558
FBgn0035372:E003	FBgn0035372	E003	TRUE	OK	FALSE	83.49914821	293.1527019	1.00E-08	0.038184521	0.032333385	0.000318689	0.036533914	3L	2773398	2774007	.	FBtr0073015	exonic_part	0.076992855	-1.292407052	-0.645911055	96.03387678	70.48120986	0.040604601
FBgn0262737:E002	FBgn0262737	E002	TRUE	OK	FALSE	83.26364694	1862.179836	0.051240663	0.038284658	0.044877593	0.000327597	0.037377065	3L	21875296	21875325	.	FBtr0333222;FBtr0304980;FBtr0304982;FBtr0304981	exonic_part	0.078395832	-1.327798979	-0.663898325	120.0400901	45.6132218	0.034548502
FBgn0265487:E020	FBgn0265487	E020	TRUE	OK	FALSE	18844.49669	51252783.15	0.003544548	0.002936964	0.003282518	0.000332324	0.037737614	2R	17373817	17379376	.	FBtr0310346;FBtr0086994;FBtr0310058;FBtr0310059	exonic_part	0.079028584	-0.326847348	-0.163379146	24346.61778	13325.68541	1.46E-07
FBgn0261549:E005	FBgn0261549	E005	TRUE	OK	FALSE	2342.451059	931399.7229	0.002995671	0.004042117	0.003440959	0.000335671	0.037854405	X	8925183	8925696	.	FBtr0302665;FBtr0333602;FBtr0333601;FBtr0344166;FBtr0302660;FBtr0344165	exonic_part	0.079275486	-0.37742416	-0.188708438	2873.070523	1805.652939	0.000275648
FBgn0003218:J042	FBgn0003218	J042	TRUE	OK	FALSE	760.0129045	26446.36966	0.000420622	0.006125708	0.002677354	0.000336498	0.037854405	X	13773753	13773805	.	FBtr0340289;FBtr0301532;FBtr0100194;FBtr0073822;FBtr0301535;FBtr0100195;FBtr0301534;FBtr0331716;FBtr0301533;FBtr0331717;FBtr0073823	splice_site	0.079275486	0.373629184	0.186812759	683.9650717	841.4032729	0.043196367
FBgn0053196:E014	FBgn0053196	E014	TRUE	OK	FALSE	59.3462072	822.3144646	0.000156565	0.052593549	0.022469914	0.000343334	0.038443859	2L	4494170	4496159	.	FBtr0332343;FBtr0332347;FBtr0332344;FBtr0332346;FBtr0332350;FBtr0332345;FBtr0332349;FBtr0332353;FBtr0332348	exonic_part	0.080386849	1.087633504	0.543816379	34.14430158	84.12129627	3.33E-05
FBgn0003517:E001	FBgn0003517	E001	TRUE	OK	FALSE	1298.759694	234670.9682	0.029074207	0.005056291	0.015237823	0.000345398	0.038495882	X	1481796	1482480	.	FBtr0339594;FBtr0339593;FBtr0070290;FBtr0070289	exonic_part	0.080621197	0.731150543	0.365209652	882.0139795	1717.402455	0.065801628
FBgn0263289:N095	FBgn0263289	N095	TRUE	OK	FALSE	64.03994684	496.8267818	0.013232874	0.031780222	0.021802303	0.000349021	0.038638054	3R	26585718	26589907	.	UNKNOWN_TX	novel_splice_site	0.081168695	1.065668101	0.532833328	48.48052658	79.13881734	0.065966336
FBgn0001090:E005	FBgn0001090	E005	TRUE	OK	FALSE	80.24930749	874.1807852	0.016396454	0.039618287	0.026749564	0.000349884	0.038638054	X	18796580	18796614	.	FBtr0074658	exonic_part	0.081168695	-1.137103762	-0.568544159	104.7189757	55.83656183	0.065612199
FBgn0015609:E020	FBgn0015609	E020	TRUE	OK	FALSE	76.47864379	2868.373587	0.004876131	0.041434539	0.021561573	0.000364058	0.040019742	2L	17716677	17716689	.	FBtr0100315;FBtr0100313;FBtr0100316;FBtr0100314	exonic_part	0.083943502	-1.056361334	-0.528180001	118.5456997	32.96435005	0.067732937
FBgn0035600:E007	FBgn0035600	E007	TRUE	OK	FALSE	343.5384351	10978.32516	1.00E-08	0.011385356	0.009863259	0.000369676	0.040452664	3L	5362422	5362798	.	FBtr0077144	exonic_part	0.084980728	-0.632682629	-0.316267387	422.5279408	262.5849728	0.068246003
FBgn0015037:E004	FBgn0015037	E004	TRUE	OK	FALSE	171.5591119	33099.91103	0.002910947	0.0200117	0.012075041	0.000374281	0.04074683	2R	9240741	9240842	.	FBtr0088592	exonic_part	0.085779226	0.924188224	0.462076803	23.60266847	324.0668126	0.06856591
FBgn0053547:E023	FBgn0053547	E023	TRUE	OK	FALSE	119.6254428	4951.148738	0.008852586	0.027492557	0.017708974	0.000376864	0.04074683	3R	17892539	17892786	.	FBtr0336716;FBtr0336713;FBtr0305016;FBtr0308498;FBtr0305021;FBtr0336720;FBtr0336721;FBtr0336719;FBtr0336718;FBtr0336714;FBtr0336722;FBtr0336717	exonic_part	0.085984276	-0.910442669	-0.455220455	174.1768968	63.05880097	0.00362742
FBgn0003285:E001	FBgn0003285	E001	TRUE	OK	FALSE	95.51470893	1689.575072	0.007396313	0.033730714	0.020391122	0.000377442	0.04074683	X	2950398	2951831	.	FBtr0343758	exonic_part	0.085984276	-0.919849824	-0.459913875	114.6730738	75.31332535	0.068619454
FBgn0265487:N049	FBgn0265487	N049	TRUE	OK	FALSE	149.4337263	2652.191545	0.055121324	0.015771008	0.034842656	0.000383329	0.04119758	2R	17295876	17305986	.	UNKNOWN_TX	novel_splice_site	0.08693318	1.229529879	0.614764139	121.8346994	177.3169263	1.46E-07
FBgn0034142:E005	FBgn0034142	E005	TRUE	OK	FALSE	58.52058977	418.9667139	1.00E-08	0.053296325	0.036759283	0.000387722	0.041484569	2R	16590825	16591410	.	FBtr0087120	exonic_part	0.087537553	-1.329740866	-0.664667157	65.65519618	52.36706232	0.069952387
FBgn0000339:E002	FBgn0000339	E002	TRUE	OK	FALSE	126.2545542	123.6261143	0.063936705	0.026195006	0.041570456	0.000401256	0.042742645	2L	16309595	16309930	.	FBtr0337082;FBtr0080848;FBtr0080849	exonic_part	0.090324281	-1.434985367	-0.716863866	135.403004	117.0265421	0.071845714
FBgn0266696:E022	FBgn0266696	E022	TRUE	OK	FALSE	207.8231817	13380.06667	0.015624778	0.017004873	0.016286899	0.000415489	0.044063827	3L	2457902	2458275	.	FBtr0345091;FBtr0345105	exonic_part	0.092071743	-0.810306976	-0.405152328	301.8593704	110.9720804	0.000364689
FBgn0266696:E013	FBgn0266696	E013	TRUE	OK	FALSE	1112.105349	365836.8737	0.030634979	0.005438326	0.016760842	0.000421903	0.044547803	3L	2435132	2436228	.	FBtr0345100;FBtr0345111;FBtr0345086;FBtr0345089;FBtr0345104;FBtr0345093;FBtr0345099;FBtr0345101;FBtr0345112;FBtr0345109;FBtr0345088;FBtr0345090;FBtr0345102;FBtr0345087;FBtr0345110;FBtr0345103;FBtr0345092	exonic_part	0.092769802	-0.722909811	-0.361449046	1588.634492	631.259858	0.000364689
FBgn0004395:E005	FBgn0004395	E005	TRUE	OK	FALSE	716.5601628	13913.60724	0.000364916	0.006905688	0.003233152	0.000429853	0.045189025	3R	23153041	23154137	.	FBtr0305572;FBtr0305571;FBtr0337052;FBtr0084402;FBtr0084403;FBtr0305573	exonic_part	0.093734679	-0.382948922	-0.191447317	782.2491024	646.1556757	0.076377683
FBgn0002521:J010	FBgn0002521	J010	TRUE	OK	FALSE	177.4474629	5529.528288	6.07E-05	0.01387563	0.006637057	0.000432034	0.045220785	4	1173203	1173805	.	FBtr0089204;FBtr0089205	splice_site	0.093908539	-0.58421046	-0.292093763	244.8265775	109.8665934	0.076199283
FBgn0261552:E016	FBgn0261552	E016	TRUE	OK	FALSE	3111.164916	34072.1388	0.003242966	0.003730292	0.00344963	0.000437827	0.045628725	3R	9445254	9445895	.	FBtr0111032;FBtr0111030;FBtr0082039;FBtr0111027;FBtr0082037;FBtr0344283;FBtr0334304;FBtr0082038;FBtr0302695;FBtr0344284;FBtr0111029;FBtr0302694;FBtr0302691;FBtr0111031;FBtr0302693;FBtr0334303;FBtr0111028;FBtr0302692	exonic_part	0.094895769	0.362990726	0.181487882	3237.563415	2981.602223	0.013298915
FBgn0029504:E010	FBgn0029504	E010	TRUE	OK	FALSE	166.2931458	9749.645387	4.26E-05	0.020557369	0.008986591	0.000457909	0.047515935	X	7696476	7696704	.	FBtr0071079	exonic_part	0.098684555	-0.695094405	-0.347540435	247.0199331	82.98541656	0.049609869
FBgn0053196:E001	FBgn0053196	E001	TRUE	OK	FALSE	2060.544703	107098.2992	0.005113845	0.004214777	0.004711437	0.000466601	0.048210045	2L	4477461	4479470	.	FBtr0332354;FBtr0305142;FBtr0332351;FBtr0332350;FBtr0332345;FBtr0332352;FBtr0332349;FBtr0332348	exonic_part	0.099989589	-0.42337398	-0.211681121	2186.168372	1932.966973	3.33E-05
FBgn0026401:E020	FBgn0026401	E020	TRUE	OK	FALSE	107.7045973	1201.311466	0.008099995	0.030227756	0.017677798	0.000478434	0.048921585	2R	4727085	4727157	.	FBtr0111119;FBtr0111118	exonic_part	0.101058908	-0.884454637	-0.442223777	137.9549665	77.74168548	0.083734666
FBgn0024329:E003	FBgn0024329	E003	TRUE	OK	FALSE	612.7940302	8597.242726	1.00E-08	0.007604287	0.003688708	0.000479584	0.048921585	3R	18733753	18736469	.	FBtr0331353;FBtr0083684	exonic_part	0.101058908	0.441150986	0.220460447	530.3743747	695.7547499	0.083326743
FBgn0051451:E002	FBgn0051451	E002	TRUE	OK	FALSE	1490.885645	257460.0647	4.34E-06	0.004762964	0.001905624	0.000479302	0.048921585	3R	23984565	23985065	.	FBtr0308923	exonic_part	0.101058908	-0.277435095	-0.138702567	1821.608973	1182.477414	0.001573229
FBgn0243512:E002	FBgn0243512	E002	TRUE	OK	FALSE	315.3775843	3488.342647	0.014090475	0.012153741	0.013161495	0.000483157	0.049078116	3R	8106487	8106739	.	FBtr0339722	exonic_part	0.101529818	-0.753075666	-0.376516448	303.504622	326.1798205	0.083341135
FBgn0052758:E003	FBgn0052758	E003	TRUE	OK	FALSE	612.9837329	4160.392488	0.000877056	0.007602794	0.003759802	0.000490338	0.049598327	X	5720926	5721696	.	FBtr0340670;FBtr0339525;FBtr0070843	exonic_part	0.102230516	0.402394906	0.20118	653.0754065	571.6655198	0.083970712
FBgn0039925:E004	FBgn0039925	E004	TRUE	OK	FALSE	483.7418845	123148.6976	0.01118004	0.008891282	0.00994175	0.000522844	0.052012138	4	1165549	1166367	.	FBtr0089196	exonic_part	0.105767778	0.626018744	0.312955786	164.0694401	802.5723345	1.84E-05
FBgn0001624:E020	FBgn0001624	E020	TRUE	OK	FALSE	144.7940409	3837.09626	0.009442152	0.023196951	0.015613217	0.000531224	0.052329528	X	11390175	11390230	.	FBtr0330390;FBtr0073486;FBtr0301289;FBtr0073489;FBtr0333262;FBtr0073485	exonic_part	0.106595353	-0.790568936	-0.395283152	189.5953225	99.94153047	6.56E-08
FBgn0001624:E025	FBgn0001624	E025	TRUE	OK	FALSE	1539.793232	82454.81853	0.008408553	0.004699983	0.006666118	0.000532555	0.052329528	X	11395853	11396103	.	FBtr0073484;FBtr0308088;FBtr0330390;FBtr0073490;FBtr0073486;FBtr0073487;FBtr0333261;FBtr0301288;FBtr0112812;FBtr0301289;FBtr0073489;FBtr0333262;FBtr0112813;FBtr0073488;FBtr0073485;FBtr0308089	exonic_part	0.106595353	0.501897696	0.250938686	1372.296155	1701.720218	6.56E-08
FBgn0261552:E017	FBgn0261552	E017	TRUE	OK	FALSE	2948.126499	15827.9187	0.004207237	0.003782841	0.004024783	0.000549202	0.053048564	3R	9445968	9446497	.	FBtr0111032;FBtr0111030;FBtr0082039;FBtr0111027;FBtr0082037;FBtr0344283;FBtr0334304;FBtr0082038;FBtr0302695;FBtr0344284;FBtr0111029;FBtr0302694;FBtr0302691;FBtr0111031;FBtr0302693;FBtr0334303;FBtr0111028;FBtr0302692	exonic_part	0.108496085	0.38416799	0.192076531	3047.392293	2847.659685	0.013298915
FBgn0000163:J018	FBgn0000163	J018	TRUE	OK	FALSE	62.22211054	184.2113036	4.51E-05	0.032598691	0.014269876	0.000544465	0.053048564	X	17192461	17192530	.	FBtr0074388;FBtr0343764;FBtr0343763;FBtr0111000	splice_site	0.108407181	0.897308802	0.448653803	51.12273018	73.61561914	0.045006338
FBgn0001624:J066	FBgn0001624	J066	TRUE	OK	FALSE	663.6433674	25756.07022	0.011261655	0.006468497	0.009073995	0.000559587	0.053671286	X	11395791	11395853	.	FBtr0073484;FBtr0308088;FBtr0330390;FBtr0073490;FBtr0073486;FBtr0073487;FBtr0333261;FBtr0301288;FBtr0112812;FBtr0301289;FBtr0073489;FBtr0333262;FBtr0112813;FBtr0073488;FBtr0073485;FBtr0308089	splice_site	0.109840712	0.590579426	0.295284898	564.5702774	757.5638586	6.56E-08
FBgn0001090:E002	FBgn0001090	E002	TRUE	OK	FALSE	1861.053341	311206.9051	0.005715729	0.004368565	0.004921384	0.000562273	0.053714958	X	18794519	18796294	.	FBtr0074656;FBtr0074659;FBtr0074658;FBtr0074657	exonic_part	0.109933141	0.460207019	0.229579551	1699.14774	2035.248513	0.065612199
FBgn0005614:E001	FBgn0005614	E001	TRUE	OK	FALSE	1945.166277	473166.9496	0.013133488	0.004299876	0.008669094	0.000569587	0.053977496	2R	9753696	9753839	.	FBtr0088471;FBtr0088473;FBtr0301662	exonic_part	0.110363369	-0.639367131	-0.319681607	2173.09398	1716.505358	0.000908583
FBgn0263352:E005	FBgn0263352	E005	TRUE	OK	FALSE	1766.014543	197985.6311	0.010300602	0.00445405	0.007456754	0.000570761	0.053977496	3L	8434783	8435731	.	FBtr0114592;FBtr0345595;FBtr0076661;FBtr0332984;FBtr0308954	exonic_part	0.110363369	0.500695268	0.250332135	1378.725051	2152.807735	1.52E-07
FBgn0003218:E021	FBgn0003218	E021	TRUE	OK	FALSE	306.8884269	13606.06986	0.025254606	0.012413036	0.018808806	0.000571748	0.053977496	X	13774943	13775189	.	FBtr0301532	exonic_part	0.110363369	-0.794797	-0.397396998	395.3488136	218.9038041	0.043196367
FBgn0085447:E019	FBgn0085447	E019	TRUE	OK	FALSE	126.0339721	2523.698722	0.023540899	0.026235986	0.024801002	0.000586692	0.054744252	3L	5676276	5676445	.	FBtr0340655;FBtr0330125;FBtr0112708;FBtr0340654;FBtr0346962;FBtr0330122;FBtr0330123;FBtr0112712;FBtr0340656	exonic_part	0.111544952	-1.026126361	-0.513061775	159.2586339	93.07577755	0.001825881
FBgn0053144:J020	FBgn0053144	J020	TRUE	OK	FALSE	299.1784037	15972.44309	0.01333922	0.009761819	0.011630178	0.000596195	0.054781643	2R	10794484	10798339	.	FBtr0302517	splice_site	0.11222662	-0.663641881	-0.331816317	382.9391361	210.2757585	0.000509546
FBgn0265487:E008	FBgn0265487	E008	TRUE	OK	FALSE	2161.110811	1162641.902	0.004624475	0.004148015	0.004412643	0.000594179	0.054781643	2R	17352305	17353551	.	FBtr0086991	exonic_part	0.11212551	-0.427620097	-0.213806167	2933.185062	1377.233342	1.46E-07
FBgn0261549:E006	FBgn0261549	E006	TRUE	OK	FALSE	414.7627525	8734.730207	0.011544994	0.009907633	0.010769234	0.000589928	0.054781643	X	8999379	9000240	.	FBtr0302665;FBtr0333602;FBtr0333601;FBtr0344166;FBtr0302660;FBtr0344165	exonic_part	0.111879859	0.67616344	0.338080583	363.9434693	466.1530419	0.000275648
FBgn0003517:J011	FBgn0003517	J011	TRUE	OK	FALSE	334.4891948	6351.510498	0.042681216	0.009128768	0.02496214	0.000598677	0.054800564	X	1482915	1483257	.	FBtr0070290	splice_site	0.11227	-0.903864241	-0.451891149	328.5364538	339.0338048	0.065801628
FBgn0041210:E021	FBgn0041210	E021	TRUE	OK	FALSE	203.5647765	1161.808396	0.004431693	0.017302444	0.010226188	0.000608721	0.055002529	X	13285202	13285632	.	FBtr0333333;FBtr0301298;FBtr0301299;FBtr0333334;FBtr0333331;FBtr0308576;FBtr0333332	exonic_part	0.113144954	-0.640932494	-0.320460118	222.819134	183.8071729	0.00010443
FBgn0035600:E005	FBgn0035600	E005	TRUE	OK	FALSE	301.7831538	3133.202451	0.014582114	0.012575996	0.01355191	0.000622955	0.055751006	3L	5361694	5361988	.	FBtr0077144;FBtr0306086	exonic_part	0.114150263	0.68584785	0.342855703	286.5766333	315.8584184	0.068246003
FBgn0000017:E007	FBgn0000017	E007	TRUE	OK	FALSE	161.6782049	503.5221137	0.019063651	0.021064804	0.020008019	0.000621289	0.055751006	3L	16626742	16626863	.	FBtr0330131;FBtr0330132;FBtr0330136;FBtr0330133;FBtr0330135;FBtr0330134;FBtr0112790;FBtr0075357;FBtr0345369;FBtr0330130	exonic_part	0.114150263	0.870157701	0.435077213	151.080734	171.6694256	0.004051197
FBgn0003517:E006	FBgn0003517	E006	TRUE	OK	FALSE	336.9666183	6274.527011	0.042935287	0.011553183	0.026291389	0.000645429	0.056915946	X	1483257	1483292	.	FBtr0339594;FBtr0070290;FBtr0070289	exonic_part	0.116024241	-0.92107794	-0.460496779	332.4115543	340.1609892	0.065801628
FBgn0041605:J044	FBgn0041605	J044	TRUE	OK	FALSE	977.0842405	10545.87695	0.007941916	0.005601272	0.006893052	0.00066908	0.058572475	3R	4288083	4295128	.	FBtr0301772;FBtr0301768	splice_site	0.117491678	0.493792364	0.246894473	998.4911868	952.845037	0.011820043
FBgn0001624:E019	FBgn0001624	E019	TRUE	OK	FALSE	144.8494478	4164.886235	0.017646045	0.023189141	0.02054105	0.000702455	0.060830623	X	11390068	11390175	.	FBtr0301289;FBtr0333262;FBtr0073486	exonic_part	0.120561703	-0.878406731	-0.439201911	193.7491054	96.14207201	6.56E-08
FBgn0013334:E007	FBgn0013334	E007	TRUE	OK	FALSE	984.0609982	31912.88022	0.000973956	0.005784211	0.002923067	0.0007534	0.063196385	3R	15935976	15936340	.	FBtr0301655;FBtr0083204;FBtr0083208;FBtr0083209;FBtr0083210;FBtr0083205;FBtr0344384;FBtr0083206;FBtr0310672;FBtr0083207	exonic_part	0.125610897	0.332965171	0.166475992	1125.088049	839.8544267	1.70E-07
FBgn0250823:E005	FBgn0250823	E005	TRUE	OK	FALSE	1299.487979	154274.3142	0.018064858	0.005055015	0.01132865	0.000749897	0.063196385	3R	16274584	16274875	.	FBtr0100333;FBtr0305071;FBtr0083262;FBtr0100331;FBtr0083265;FBtr0305072;FBtr0301304;FBtr0083261;FBtr0334606;FBtr0330041	exonic_part	0.12548887	-0.653505474	-0.326742097	1608.698228	988.465147	0.024668295
FBgn0261641:E003	FBgn0261641	E003	TRUE	OK	FALSE	278.0240079	5936.456607	9.66E-06	0.013413127	0.005309856	0.00075858	0.063409948	3R	6362398	6362763	.	FBtr0345075;FBtr0303017;FBtr0303013;FBtr0345076;FBtr0334545	exonic_part	0.126197172	0.494806887	0.247390891	213.0525201	344.9818003	0.029111413
FBgn0085447:E015	FBgn0085447	E015	TRUE	OK	FALSE	224.9273973	4999.462053	0.012385143	0.015923174	0.013986517	0.000768098	0.063762728	3L	5673771	5674076	.	FBtr0340655;FBtr0330125;FBtr0112708;FBtr0340654;FBtr0346962;FBtr0330122;FBtr0330123;FBtr0112712;FBtr0340656	exonic_part	0.12646277	-0.747137608	-0.373566942	263.9112932	187.4695085	0.001825881
FBgn0013995:E008	FBgn0013995	E008	TRUE	OK	FALSE	10193.85562	4002519.045	0.00183252	0.003070091	0.002319723	0.000793955	0.064762905	3R	20992240	20994423	.	FBtr0309204;FBtr0083999;FBtr0084000;FBtr0309202;FBtr0344317;FBtr0309205;FBtr0344316;FBtr0309203;FBtr0083998	exonic_part	0.127979561	0.254182271	0.127062477	10701.7342	9682.662493	0.003935213
FBgn0003517:E002	FBgn0003517	E002	TRUE	OK	FALSE	832.9395589	28306.26188	0.024306365	0.006329254	0.014284628	0.000796287	0.064762905	X	1482672	1482915	.	FBtr0339594;FBtr0339593;FBtr0070290;FBtr0070289	exonic_part	0.127979561	-0.663511506	-0.331640023	709.9046043	955.7573364	0.065801628
FBgn0263289:E018	FBgn0263289	E018	TRUE	OK	FALSE	798.4317021	79291.82738	0.008329953	0.006482647	0.007458544	0.000799995	0.064845378	3R	26573503	26573770	.	FBtr0308622;FBtr0335520	exonic_part	0.128032939	-0.482050698	-0.241021207	1014.717719	576.8303074	0.065966336
FBgn0000568:J027	FBgn0000568	J027	TRUE	OK	FALSE	106.2781977	1598.325881	0.000383921	0.020646147	0.011108906	0.000817388	0.065699786	3L	18060274	18060421	.	FBtr0306814;FBtr0306813	splice_site	0.129459912	-0.733134789	-0.36656452	142.1221028	70.21448318	0.010812019
FBgn0053113:E019	FBgn0053113	E019	TRUE	OK	FALSE	1104.94547	38513.5653	0.012663872	0.005455551	0.009086562	0.00085789	0.067287284	2L	5008180	5009720	.	FBtr0079038;FBtr0301538	exonic_part	0.132091352	0.547827102	0.273877602	929.8227532	1279.497613	0.011576814
FBgn0260632:E014	FBgn0260632	E014	TRUE	OK	FALSE	124.6125114	1930.30716	0.031795336	0.026503549	0.02915661	0.000858906	0.067287284	2L	17449875	17450219	.	FBtr0081006;FBtr0081007	exonic_part	0.132091352	-0.969127081	-0.484542666	154.6416569	92.74719286	0.012328558
FBgn0085447:J073	FBgn0085447	J073	TRUE	OK	FALSE	97.78884598	1297.151203	0.004363625	0.022111642	0.0122486	0.000861451	0.067287284	3L	5679187	5703924	.	FBtr0330124	splice_site	0.132091352	0.736795632	0.36839706	65.87635953	129.5917966	0.001825881
FBgn0013576:E008	FBgn0013576	E008	TRUE	OK	FALSE	176.305604	3877.661015	0.004859684	0.019547791	0.011504255	0.000859013	0.067287284	3R	5279608	5279908	.	FBtr0078817	exonic_part	0.132091352	-0.665627045	-0.332811864	223.8069255	126.291781	0.014596425
FBgn0013576:E039	FBgn0013576	E039	TRUE	OK	FALSE	147.1217451	3704.081858	0.021501943	0.022873923	0.022125648	0.000859899	0.067287284	3R	5322987	5323125	.	FBtr0078810;FBtr0100199;FBtr0308581;FBtr0306694;FBtr0110933;FBtr0078811;FBtr0273434	exonic_part	0.132091352	-0.895463932	-0.447730127	198.6836898	95.67124901	0.014596425
FBgn0001624:E015	FBgn0001624	E015	TRUE	OK	FALSE	118.1900412	3449.723944	0.008845494	0.027792686	0.017278374	0.000863289	0.067287284	X	11387991	11388015	.	FBtr0073483;FBtr0073492;FBtr0073491;FBtr0302114	exonic_part	0.132091352	-0.859219434	-0.429608568	155.921143	78.31821974	6.56E-08
FBgn0261552:E003	FBgn0261552	E003	TRUE	OK	FALSE	658.295535	67841.90025	0.008245187	0.007270838	0.007790108	0.000867618	0.067377516	3R	9419782	9419806	.	FBtr0302695;FBtr0111027;FBtr0111029	exonic_part	0.132163622	-0.518414385	-0.25920523	864.4717406	446.8306351	0.013298915
FBgn0058196:E005	FBgn0058196	E005	TRUE	OK	FALSE	338.9176667	2730.318649	6.61E-06	0.011502679	0.004572783	0.000894816	0.068372707	2R	1516221	1516468	.	FBtr0113831;FBtr0344972;FBtr0301121;FBtr0113829;FBtr0113830	exonic_part	0.134231566	-0.448501502	-0.224221848	367.0158673	316.1322024	0.057034237
FBgn0261552:J043	FBgn0261552	J043	TRUE	OK	FALSE	640.7437643	1343.163779	0.005148026	0.006565114	0.005756198	0.000896594	0.068372707	3R	9445187	9445254	.	FBtr0111032;FBtr0111030;FBtr0082039;FBtr0111027;FBtr0082037;FBtr0344283;FBtr0334304;FBtr0082038;FBtr0302695;FBtr0344284;FBtr0111029;FBtr0302694;FBtr0302691;FBtr0111031;FBtr0302693;FBtr0334303;FBtr0111028;FBtr0302692	splice_site	0.134231566	0.456941817	0.228469128	639.863649	641.1104404	0.013298915
FBgn0262738:E002	FBgn0262738	E002	TRUE	OK	FALSE	74.22606503	1694.303097	0.04846534	0.042607607	0.045640516	0.000897473	0.068372707	X	4323608	4323801	.	FBtr0343599	exonic_part	0.134231566	-1.299820056	-0.64990987	106.3756588	41.01156997	4.84E-07
FBgn0004889:E015	FBgn0004889	E015	TRUE	OK	FALSE	116.7685464	24484.42912	0.100351267	0.02809718	0.062874956	0.000910786	0.068950521	3R	10134818	10135064	.	FBtr0082187;FBtr0345177;FBtr0082186	exonic_part	0.134859648	1.892488606	0.946229826	37.17737989	198.4597649	0.002647927
FBgn0053196:E005	FBgn0053196	E005	TRUE	OK	FALSE	981.9276575	9909.774944	0.002561844	0.005790738	0.003911236	0.00091494	0.069047837	2L	4483634	4484630	.	FBtr0332343;FBtr0332354;FBtr0305142;FBtr0332347;FBtr0332351;FBtr0332355;FBtr0332344;FBtr0332346;FBtr0332350;FBtr0332345;FBtr0332352;FBtr0332349;FBtr0305141;FBtr0332353;FBtr0332348;FBtr0305145	exonic_part	0.135033717	-0.360347319	-0.180171375	1025.888543	935.6642998	3.33E-05
FBgn0261606:J007	FBgn0261606	J007	TRUE	OK	FALSE	297.3233563	20349.9104	0.035371741	0.009799234	0.021884147	0.000945158	0.070663768	2L	4457289	4457374	.	FBtr0335136;FBtr0345285;FBtr0077452	splice_site	0.137293983	0.885664821	0.442763805	182.5735681	414.502019	0.031535001
FBgn0005614:E002	FBgn0005614	E002	TRUE	OK	FALSE	1944.694055	470323.7559	0.014157071	0.004300246	0.009126691	0.000955342	0.071204011	2R	9753839	9753852	.	FBtr0088471;FBtr0088473	exonic_part	0.138042322	-0.633710273	-0.316853196	2168.827051	1719.73378	0.000908583
FBgn0013733:E006	FBgn0013733	E006	TRUE	OK	FALSE	854.0797561	2603.341557	0.005806457	0.006241405	0.005998731	0.000964728	0.071461129	2R	13866701	13866975	.	FBtr0087616;FBtr0301592;FBtr0304852;FBtr0087617;FBtr0273223;FBtr0304853;FBtr0304849;FBtr0273226;FBtr0304848;FBtr0273222;FBtr0301593;FBtr0087618;FBtr0273225;FBtr0087621;FBtr0304850;FBtr0301964;FBtr0304847;FBtr0304851;FBtr0273224;FBtr0087619;FBtr0301591;FBtr0087620	exonic_part	0.138869605	0.450324988	0.225161323	844.2764315	864.132609	0.000518537
FBgn0002521:E007	FBgn0002521	E007	TRUE	OK	FALSE	81.36718228	1110.972868	0.043221923	0.03911218	0.0413045	0.00098788	0.072728529	4	1181367	1181589	.	FBtr0089204	exonic_part	0.141397349	1.270525495	0.635250886	65.55067836	97.82457132	0.076199283
FBgn0001624:E014	FBgn0001624	E014	TRUE	OK	FALSE	98.40337069	2688.969037	0.011638331	0.032822148	0.021192304	0.00102272	0.074835716	X	11387985	11387991	.	FBtr0073483;FBtr0073492;FBtr0073491	exonic_part	0.14420726	-0.929579604	-0.464788773	132.0892742	63.15915319	6.56E-08
FBgn0266599:E002	FBgn0266599	E002	TRUE	OK	FALSE	331.7819009	9192.551389	0.048236189	0.011690279	0.02888645	0.001062389	0.076288468	3R	15242889	15242970	.	FBtr0337053	exonic_part	0.146062128	-1.006487097	-0.503239006	353.6976004	308.1705329	0.036839408
FBgn0013995:E025	FBgn0013995	E025	TRUE	OK	FALSE	551.5356213	61014.64292	0.033376903	0.008140105	0.020150189	0.001056227	0.076288468	3R	21015114	21015613	.	FBtr0309205;FBtr0344316;FBtr0344317	exonic_part	0.146062128	0.911638774	0.455815906	441.4353523	664.9574036	0.003935213
FBgn0013334:E003	FBgn0013334	E003	TRUE	OK	FALSE	606.0804893	13711.3801	0.004326675	0.007657725	0.005789448	0.001074246	0.076740068	3R	15935584	15935830	.	FBtr0301655;FBtr0083204;FBtr0083209;FBtr0083205;FBtr0344384;FBtr0083207	exonic_part	0.146833003	0.433715729	0.216852765	669.7744217	538.5121753	1.70E-07
FBgn0266599:E008	FBgn0266599	E008	TRUE	OK	FALSE	146.2328144	1666.74929	0.068908994	0.022996071	0.045517475	0.00109937	0.078071451	3R	15244302	15244359	.	FBtr0083056	exonic_part	0.149171042	-1.209301554	-0.604648408	166.2958519	124.8563488	0.036839408
FBgn0028509:E007	FBgn0028509	E007	TRUE	OK	FALSE	1419.845348	68454.72799	0.000662261	0.004862175	0.002376013	0.001112728	0.078787679	2L	13895456	13896740	.	FBtr0080546;FBtr0080547;FBtr0080548	exonic_part	0.149677268	0.296267053	0.148110898	1194.940144	1641.154618	0.014358374
FBgn0035397:E017	FBgn0035397	E017	TRUE	OK	FALSE	237.546206	695.6725058	0.006889917	0.015224994	0.010579446	0.001127754	0.079617423	3L	3085203	3085800	.	FBtr0072995;FBtr0113130;FBtr0072999;FBtr0113131;FBtr0072991;FBtr0073000;FBtr0072998;FBtr0073003;FBtr0072992;FBtr0332113;FBtr0073002;FBtr0072993;FBtr0113129;FBtr0072996;FBtr0073001;FBtr0072994	exonic_part	0.151150867	0.59639672	0.298181659	216.2183794	258.9848783	0.011005469
FBgn0087007:E017	FBgn0087007	E017	TRUE	OK	FALSE	86.39565722	940.4951644	0.003987394	0.036997549	0.019218482	0.001165653	0.081185712	3L	14510903	14513270	.	FBtr0308596;FBtr0273422	exonic_part	0.154208529	-0.890664831	-0.445307622	111.1991349	61.48442558	0.027064981
FBgn0259938:E005	FBgn0259938	E005	TRUE	OK	FALSE	526.0065643	282068.1493	0.021876371	0.008400247	0.013916632	0.00116067	0.081185712	3R	10397746	10400752	.	FBtr0305151;FBtr0082246;FBtr0305152	exonic_part	0.154200342	-0.899423397	-0.449461534	293.5298251	770.0023114	0.014523352
FBgn0085447:E009	FBgn0085447	E009	TRUE	OK	FALSE	145.8087013	1080.06542	0.006583395	0.023054873	0.01379371	0.001198878	0.082227349	3L	5668699	5668884	.	FBtr0340655;FBtr0330125;FBtr0112708;FBtr0340654;FBtr0346962;FBtr0330122;FBtr0330123;FBtr0112712;FBtr0340656	exonic_part	0.156535144	-0.72144023	-0.360718955	169.9491002	122.5677397	0.001825881
FBgn0261606:E002	FBgn0261606	E002	TRUE	OK	FALSE	624.6661866	44787.09545	0.036196473	0.0075126	0.019807147	0.001225892	0.083680319	2L	4457374	4457509	.	FBtr0335136;FBtr0345285;FBtr0077452	exonic_part	0.159113398	0.828797578	0.414118171	445.7638169	805.158426	0.031535001
FBgn0013995:E024	FBgn0013995	E024	TRUE	OK	FALSE	849.814204	96733.43308	0.024461523	0.006258778	0.014975158	0.001260834	0.085191543	3R	21014460	21015114	.	FBtr0309205;FBtr0083998;FBtr0344316;FBtr0344317	exonic_part	0.160481265	0.76001583	0.380003374	724.5999811	978.9016995	0.003935213
FBgn0250823:E007	FBgn0250823	E007	TRUE	OK	FALSE	686.0109421	78249.13952	0.035294545	0.007089408	0.020064166	0.001306952	0.086908535	3R	16274881	16274953	.	FBtr0305071;FBtr0083262;FBtr0083265;FBtr0305072;FBtr0301304;FBtr0083261;FBtr0334606;FBtr0330041	exonic_part	0.163504481	-0.832131178	-0.416058832	891.9740867	478.0311822	0.024668295
FBgn0261552:E001	FBgn0261552	E001	TRUE	OK	FALSE	705.4085079	192231.6668	0.041292224	0.006970908	0.02244584	0.001364152	0.08946965	3R	9417939	9418000	.	FBtr0302692;FBtr0302695;FBtr0302693;FBtr0111027	exonic_part	0.167722097	-0.906676379	-0.453334641	1007.596489	400.3311756	0.013298915
FBgn0039757:E007	FBgn0039757	E007	TRUE	OK	FALSE	72.13250424	156.6986932	0.009973727	0.043763553	0.0250909	0.001381752	0.089661197	3R	30208916	30208942	.	FBtr0089422;FBtr0089423;FBtr0089425	exonic_part	0.168791831	-0.952613899	-0.476296561	79.87778859	64.41445053	0.056309106
FBgn0262737:E020	FBgn0262737	E020	TRUE	OK	FALSE	367.0948663	16593.09442	0.015541917	0.010833157	0.013293627	0.001406152	0.090271192	3L	21924114	21925179	.	FBtr0111017	exonic_part	0.170107833	-0.675880459	-0.337937413	456.8531886	274.5078557	0.034548502
FBgn0041210:E008	FBgn0041210	E008	TRUE	OK	FALSE	801.8793326	60979.49234	0.005724207	0.006466728	0.00607681	0.001402638	0.090271192	X	13267321	13268262	.	FBtr0333333;FBtr0073798;FBtr0301298;FBtr0301299;FBtr0333334;FBtr0333331;FBtr0308576;FBtr0333332	exonic_part	0.170107833	0.437900469	0.218931245	616.9041804	990.8525194	0.00010443
FBgn0263289:E009	FBgn0263289	E009	TRUE	OK	FALSE	418.3525872	6132.617398	0.014813476	0.009846472	0.01245578	0.001412707	0.090450805	3R	26554356	26554939	.	FBtr0308634;FBtr0308629;FBtr0308623;FBtr0308625;FBtr0335521;FBtr0308626;FBtr0308627;FBtr0308632;FBtr0335522;FBtr0308621;FBtr0308620;FBtr0308631;FBtr0308628;FBtr0308633;FBtr0308622;FBtr0308630;FBtr0308624	exonic_part	0.170107833	0.645448273	0.322721177	377.9913729	457.1923903	0.065966336
FBgn0261552:E007	FBgn0261552	E007	TRUE	OK	FALSE	2240.323317	552836.8517	0.003011961	0.004099648	0.003467995	0.001457723	0.092839246	3R	9432031	9432601	.	FBtr0111032;FBtr0111027;FBtr0302695;FBtr0111029;FBtr0302694;FBtr0302693;FBtr0111028;FBtr0302692	exonic_part	0.174496912	-0.338197404	-0.16909402	2811.050937	1662.222314	0.013298915
FBgn0085447:E004	FBgn0085447	E004	TRUE	OK	FALSE	125.3917745	2249.299658	0.029775379	0.026356116	0.028163293	0.001473991	0.093136085	3L	5665100	5666036	.	FBtr0340655;FBtr0330125;FBtr0112708;FBtr0346962;FBtr0330123;FBtr0112712;FBtr0340656	exonic_part	0.17498736	-0.950845942	-0.475421673	155.1993831	95.52340979	0.001825881
FBgn0266599:E006	FBgn0266599	E006	TRUE	OK	FALSE	161.6022505	1370.073548	0.038069723	0.021073398	0.029784162	0.001538679	0.09546951	3R	15244218	15244255	.	FBtr0083060	exonic_part	0.17847741	-0.992726364	-0.496361034	171.9508679	149.9011465	0.036839408
FBgn0040319:E002	FBgn0040319	E002	TRUE	OK	FALSE	801.7109301	25846.11724	0.009630404	0.006467502	0.007984713	0.001545348	0.095609534	X	8102581	8103721	.	FBtr0340138;FBtr0340139;FBtr0071108;FBtr0071107	exonic_part	0.178704424	-0.532739027	-0.266251251	888.4924623	714.7392353	0.043465158
FBgn0261606:E001	FBgn0261606	E001	TRUE	OK	FALSE	341.7211562	25034.93972	0.033468861	0.011431119	0.021922731	0.001558096	0.095932472	2L	4457185	4457289	.	FBtr0335136;FBtr0345285;FBtr0077452	exonic_part	0.179630914	0.851961323	0.425898785	216.1338427	469.5981941	0.031535001
FBgn0000556:E003	FBgn0000556	E003	TRUE	OK	FALSE	87.34574441	2056.866939	0.015843092	0.036625354	0.0250553	0.001588452	0.096737912	2R	11892121	11892184	.	FBtr0088035	exonic_part	0.181698362	0.896369626	0.448183961	48.77551357	127.1458609	0.015506993
FBgn0261873:E030	FBgn0261873	E030	TRUE	OK	FALSE	179.8124414	2010.833191	0.008955829	0.019220775	0.013599258	0.001594862	0.096737912	X	8237593	8237650	.	FBtr0308220;FBtr0308218	exonic_part	0.181698362	-0.654646799	-0.327322476	218.6833341	140.8365735	0.043363431
FBgn0053526:E008	FBgn0053526	E008	TRUE	OK	FALSE	2100.097856	503415.2525	0.004581591	0.004187756	0.004395006	0.001670112	0.099789571	2L	872207	873539	.	FBtr0332000;FBtr0091487;FBtr0091489;FBtr0091486	exonic_part	0.186393747	-0.365138705	-0.182498028	2673.846548	1521.409989	1.64E-07
FBgn0262509:J066	FBgn0262509	J066	TRUE	OK	FALSE	57.76407605	307.8824026	0.004311567	0.034823969	0.018383568	0.001670483	0.099789571	3L	23037753	23038011	.	FBtr0304836	splice_site	0.186393747	0.882430086	0.44121462	50.72282998	62.75128612	0.000224566
FBgn0259246:E019	FBgn0259246	E019	TRUE	OK	FALSE	338.060073	3839.027271	0.002273292	0.011524806	0.006162571	0.001718589	0.1008717	2R	9530089	9530206	.	FBtr0305059;FBtr0300542;FBtr0299915;FBtr0299916;FBtr0305060;FBtr0300245;FBtr0305062;FBtr0305061;FBtr0336693	exonic_part	0.188529294	0.467982276	0.233989111	283.1557269	392.3183792	0.008266512
FBgn0265487:N045	FBgn0265487	N045	TRUE	OK	FALSE	219.1761196	2300.498341	0.000558718	0.011950701	0.005878508	0.00173396	0.1008717	2R	17276063	17276745	.	UNKNOWN_TX	novel_splice_site	0.188529294	0.485069756	0.242534424	231.9761831	201.7717206	1.46E-07
FBgn0266696:E026	FBgn0266696	E026	TRUE	OK	FALSE	228.3873655	11365.77804	0.005172989	0.015724062	0.009804483	0.001713016	0.1008717	3L	2462860	2462984	.	FBtr0345095	exonic_part	0.188529294	-0.59564287	-0.297820469	319.0410586	136.0091404	0.000364689
FBgn0267698:E015	FBgn0267698	E015	TRUE	OK	FALSE	885.580449	81011.70349	2.02E-05	0.006118283	0.002604495	0.00171893	0.1008717	3R	6360248	6361614	.	FBtr0334544;FBtr0334542;FBtr0334543	exonic_part	0.188529294	-0.288629704	-0.144298253	1110.491653	664.1577164	0.012352474
FBgn0261552:E009	FBgn0261552	E009	TRUE	OK	FALSE	433.5955551	50473.10726	0.027689812	0.009598055	0.018376275	0.001701001	0.1008717	3R	9434265	9434422	.	FBtr0082037;FBtr0334303;FBtr0111031	exonic_part	0.188101905	-0.751042507	-0.375519437	599.9658338	263.790064	0.013298915
FBgn0261641:E010	FBgn0261641	E010	TRUE	OK	FALSE	277.4339606	7855.277725	0.005553553	0.013435741	0.009355905	0.001759644	0.102076305	3R	6364725	6365003	.	FBtr0345076	exonic_part	0.19069512	0.571164652	0.285567958	206.1578258	349.5302342	0.029111413
FBgn0053196:E073	FBgn0053196	E073	TRUE	OK	FALSE	329.4628889	1463.601415	0.000424729	0.011752996	0.005301295	0.001795068	0.102462089	2L	4552242	4552335	.	FBtr0332343;FBtr0332354;FBtr0305142;FBtr0332347;FBtr0332351;FBtr0332355;FBtr0332344;FBtr0332346;FBtr0332350;FBtr0332345;FBtr0332352;FBtr0332349;FBtr0305141;FBtr0332353;FBtr0332348;FBtr0305145	exonic_part	0.191903056	-0.430188084	-0.215093148	353.136441	305.3046125	3.33E-05
FBgn0261552:J038	FBgn0261552	J038	TRUE	OK	FALSE	146.913307	5757.600258	0.030830141	0.015976979	0.023508619	0.001792449	0.102462089	3R	9439705	9440680	.	FBtr0302691	splice_site	0.191903056	-0.83423242	-0.417115535	208.4543033	86.14912024	0.013298915
FBgn0001624:J078	FBgn0001624	J078	TRUE	OK	FALSE	495.4416091	8412.663371	0.007443485	0.007386295	0.00741375	0.001793099	0.102462089	X	11400832	11402706	.	FBtr0112813;FBtr0301288;FBtr0073484	splice_site	0.191903056	0.491606094	0.245800081	436.9295594	551.2343303	6.56E-08
FBgn0265487:E009	FBgn0265487	E009	TRUE	OK	FALSE	538.5727819	91380.48301	0.019072947	0.008269115	0.01356414	0.001821918	0.103201986	2R	17354178	17354412	.	FBtr0336941;FBtr0306601;FBtr0336942;FBtr0336940	exonic_part	0.192762438	-0.615623665	-0.307810527	760.4306229	310.5099683	1.46E-07
FBgn0041605:J052	FBgn0041605	J052	TRUE	OK	FALSE	3340.837359	1177866.86	0.001405797	0.004302125	0.002402818	0.001860181	0.103774133	3R	4298585	4299789	.	FBtr0078900;FBtr0078898;FBtr0301772;FBtr0113341;FBtr0113337;FBtr0078899;FBtr0301770;FBtr0301769;FBtr0113338;FBtr0100499;FBtr0078901;FBtr0078897;FBtr0300789;FBtr0100500;FBtr0113340	splice_site	0.194228995	-0.266347184	-0.13317043	4238.022471	2431.210779	0.011820043
FBgn0264598:E011	FBgn0264598	E011	TRUE	OK	FALSE	85.61923817	2193.626141	0.024369327	0.037307842	0.030717908	0.001841418	0.103774133	X	2372332	2372590	.	FBtr0333533	exonic_part	0.194013866	-0.968609712	-0.484304043	121.5441889	49.55180683	0.000911985
FBgn0000568:E003	FBgn0000568	E003	TRUE	OK	FALSE	1306.935458	19149.60778	0.000733564	0.005042052	0.002517082	0.001893187	0.10477377	3L	17953357	17955049	.	FBtr0306814;FBtr0075149;FBtr0075150;FBtr0075148;FBtr0306813;FBtr0347013;FBtr0075151	exonic_part	0.195930676	0.280218687	0.140090083	1349.136523	1257.176836	0.010812019
FBgn0266696:E027	FBgn0266696	E027	TRUE	OK	FALSE	4818.490001	2560878.336	0.000294249	0.003393609	0.001336252	0.00194598	0.107202546	3L	2463056	2464558	.	FBtr0345100;FBtr0345111;FBtr0345093;FBtr0345099;FBtr0345094;FBtr0345109;FBtr0345088;FBtr0345095;FBtr0345102;FBtr0345098;FBtr0345087;FBtr0345096;FBtr0345110;FBtr0345085;FBtr0345103;FBtr0345092	exonic_part	0.199218713	-0.196977572	-0.098480066	6100.328282	3506.427039	0.000364689
FBgn0263111:J063	FBgn0263111	J063	TRUE	OK	FALSE	76.40535921	703.697353	0.027050747	0.027246267	0.027161113	0.001952519	0.107317244	X	11950157	11953665	.	FBtr0332391	splice_site	0.199218713	0.948478001	0.474238264	60.02489832	90.79032322	0.027549638
FBgn0004242:E005	FBgn0004242	E005	TRUE	OK	FALSE	112.9076063	4318.310896	0.019868584	0.028962912	0.024308154	0.001984281	0.108321018	2L	2782839	2782940	.	FBtr0332218	exonic_part	0.20070336	-0.875086608	-0.437542664	171.6798239	52.9575274	7.99E-10
FBgn0085447:E007	FBgn0085447	E007	TRUE	OK	FALSE	99.26979441	1124.459659	0.024202209	0.032559942	0.028073508	0.001981398	0.108321018	3L	5668005	5668141	.	FBtr0340655;FBtr0330125;FBtr0112708;FBtr0340654;FBtr0346962;FBtr0330122;FBtr0330123;FBtr0112712;FBtr0340656	exonic_part	0.200679347	-0.963419268	-0.481708597	123.1147408	75.04363737	0.001825881
FBgn0263289:J054	FBgn0263289	J054	TRUE	OK	FALSE	138.8156795	643.2322852	0.011791379	0.016689343	0.014008677	0.001979505	0.108321018	3R	26545160	26554356	.	FBtr0308634;FBtr0308629;FBtr0308623;FBtr0308625;FBtr0335521;FBtr0308626;FBtr0308627;FBtr0308632;FBtr0335522;FBtr0308621;FBtr0308620;FBtr0308631;FBtr0308628;FBtr0308633;FBtr0308622;FBtr0308630;FBtr0308624	splice_site	0.200679347	0.709868307	0.354933096	121.505781	154.7847624	0.065966336
FBgn0013342:E011	FBgn0013342	E011	TRUE	OK	FALSE	1506.404608	94281.09332	0.002717117	0.004742536	0.003564055	0.001991819	0.10848652	3L	1636817	1637269	.	FBtr0302310;FBtr0300893;FBtr0072815;FBtr0331461;FBtr0331462;FBtr0072819;FBtr0300894;FBtr0306578	exonic_part	0.201197552	0.335868534	0.167928573	1244.708103	1766.522295	0.016576126
FBgn0005614:E003	FBgn0005614	E003	TRUE	OK	FALSE	2301.490422	505182.2846	0.016470811	0.004064578	0.010004902	0.002025983	0.109850236	2R	9753852	9753977	.	FBtr0088473	exonic_part	0.20356429	-0.619450004	-0.30972275	2554.039577	2047.619829	0.000908583
FBgn0028665:E002	FBgn0028665	E002	TRUE	OK	FALSE	418.4661336	2871.742952	0.012885871	0.009844555	0.011366719	0.002049316	0.110617101	X	3881453	3881962	.	FBtr0070611	exonic_part	0.204823572	0.623626906	0.311754254	409.2528377	428.4177407	0.001425556
FBgn0085447:J068	FBgn0085447	J068	TRUE	OK	FALSE	64.51948304	467.4906377	0.016238256	0.031572002	0.023294298	0.00209886	0.111540737	3L	5675208	5676276	.	FBtr0112708;FBtr0340654;FBtr0330122;FBtr0112712;FBtr0340656	splice_site	0.206510395	-0.941951708	-0.470975194	79.83139262	49.31905106	0.001825881
FBgn0000017:J017	FBgn0000017	J017	TRUE	OK	FALSE	62.56683043	189.9942697	0.031634349	0.032439829	0.03201556	0.002112278	0.111613739	3L	16626616	16626742	.	FBtr0330131;FBtr0330132;FBtr0330136;FBtr0330133;FBtr0330135;FBtr0330134;FBtr0112790;FBtr0075357;FBtr0345369;FBtr0330130	splice_site	0.20720781	1.016962688	0.508480609	55.13144207	69.59776868	0.004051197
FBgn0266599:E005	FBgn0266599	E005	TRUE	OK	FALSE	546.1809108	7126.433689	0.038614459	0.008192654	0.022310564	0.002181701	0.114435073	3R	15243197	15243294	.	FBtr0083059	exonic_part	0.211655552	-0.76861967	-0.384304056	537.2732785	554.3676166	0.036839408
FBgn0053196:E012	FBgn0053196	E012	TRUE	OK	FALSE	130.0310355	2569.679148	0.009321016	0.025514968	0.016895238	0.002264608	0.115749825	2L	4490375	4493720	.	FBtr0332343;FBtr0332347;FBtr0332344;FBtr0332346;FBtr0332350;FBtr0332345;FBtr0332349;FBtr0332353;FBtr0332348	exonic_part	0.214530485	0.735636045	0.367817445	89.33535547	172.3066251	3.33E-05
FBgn0267252:E012	FBgn0267252	E012	TRUE	OK	FALSE	4606.389328	2393393.496	0.034742351	0.003421858	0.016614561	0.002234591	0.115749825	2L	9295521	9302494	.	FBtr0079797	exonic_part	0.214530485	0.709520755	0.354745178	4634.9879	4579.94047	7.71E-07
FBgn0259246:E020	FBgn0259246	E020	TRUE	OK	FALSE	373.6340195	4465.516176	0.000971771	0.010692216	0.005306577	0.002246705	0.115749825	2R	9532345	9532528	.	FBtr0305059;FBtr0300542;FBtr0299915;FBtr0299916;FBtr0305060;FBtr0300245;FBtr0305062;FBtr0305061	exonic_part	0.214530485	0.43275391	0.216374871	318.0371607	430.0071441	0.008266512
FBgn0020386:J019	FBgn0020386	J019	TRUE	OK	FALSE	152.4137789	13389.99396	0.021510369	0.015536264	0.018672591	0.002253052	0.115749825	3L	129888	135457	.	FBtr0333218;FBtr0072464	splice_site	0.214530485	0.911435007	0.455714532	86.73850611	222.5918053	0.011914448
FBgn0013334:E021	FBgn0013334	E021	TRUE	OK	FALSE	1019.982584	161584.2289	0.003213058	0.005678413	0.004298595	0.002242092	0.115749825	3R	15959548	15959741	.	FBtr0301655;FBtr0083204;FBtr0083208;FBtr0083209;FBtr0083210;FBtr0083205;FBtr0344384;FBtr0083206;FBtr0083207	exonic_part	0.214530485	-0.354872719	-0.177429471	1369.500921	665.0340463	1.70E-07
FBgn0250823:E006	FBgn0250823	E006	TRUE	OK	FALSE	415.5664458	31382.0118	0.032175041	0.009893849	0.020645714	0.00222947	0.115749825	3R	16274875	16274881	.	FBtr0305071;FBtr0083262;FBtr0100331;FBtr0083265;FBtr0305072;FBtr0301304;FBtr0083261;FBtr0334606;FBtr0330041	exonic_part	0.214530485	-0.821730699	-0.410861386	540.4911597	288.8390521	0.024668295
FBgn0039925:J008	FBgn0039925	J008	TRUE	OK	FALSE	84.77493966	5298.801701	0.030158829	0.024928042	0.027415681	0.00226267	0.115749825	4	1165487	1165549	.	FBtr0089196	splice_site	0.214530485	1.035758975	0.517869771	20.59116418	148.1290281	1.84E-05
FBgn0041210:E015	FBgn0041210	E015	TRUE	OK	FALSE	164.2648949	1086.71823	0.011918353	0.020776873	0.015994232	0.00222686	0.115749825	X	13271481	13271589	.	FBtr0333333;FBtr0073798;FBtr0301298;FBtr0301299;FBtr0333334;FBtr0333331;FBtr0308576;FBtr0333332	exonic_part	0.214530485	-0.701173624	-0.350581467	183.2104906	144.5456205	0.00010443
FBgn0013733:J079	FBgn0013733	J079	TRUE	OK	FALSE	386.2002896	13967.86803	1.13E-05	0.00841059	0.003346999	0.002342961	0.118496747	2R	13899671	13900365	.	FBtr0087616;FBtr0301592;FBtr0304852;FBtr0087617;FBtr0273223;FBtr0304853;FBtr0304849;FBtr0273226;FBtr0304848;FBtr0273222;FBtr0301593;FBtr0273225;FBtr0087621;FBtr0304850;FBtr0304847;FBtr0273224;FBtr0087619;FBtr0301591	splice_site	0.21888799	-0.353001825	-0.176500518	482.0412036	284.4012245	0.000518537
FBgn0004242:J037	FBgn0004242	J037	TRUE	OK	FALSE	346.1243918	5202.997453	0.001909027	0.008948465	0.004878516	0.002376686	0.118952893	2L	2793270	2793327	.	FBtr0332220;FBtr0077726;FBtr0332218;FBtr0343993	splice_site	0.219337481	0.410627226	0.205312541	394.2641081	294.5914423	7.99E-10
FBgn0003392:J051	FBgn0003392	J051	TRUE	OK	FALSE	638.2624208	55990.06116	0.003805088	0.006576	0.005038426	0.00237245	0.118952893	X	15901747	15901822	.	FBtr0333717;FBtr0333718;FBtr0301594;FBtr0074124;FBtr0074123;FBtr0301597;FBtr0074118;FBtr0111037;FBtr0074122;FBtr0074119;FBtr0074121;FBtr0301596;FBtr0111036;FBtr0340413;FBtr0301595	splice_site	0.219337481	-0.37455989	-0.187276417	832.7575811	439.728825	0.028586468
FBgn0266696:E014	FBgn0266696	E014	TRUE	OK	FALSE	118.1659021	4843.752745	0.055296626	0.027797796	0.041310372	0.002407659	0.120004094	3L	2439235	2439415	.	FBtr0345085	exonic_part	0.221387872	-1.006428566	-0.503213487	177.9653941	57.03175435	0.000364689
FBgn0261565:E022	FBgn0261565	E022	TRUE	OK	FALSE	61.72731211	307.5532394	0.061386064	0.050672016	0.056382442	0.002415462	0.12014427	3L	16912139	16912329	.	FBtr0302779;FBtr0302782;FBtr0302781;FBtr0302780;FBtr0302785;FBtr0306704;FBtr0302778;FBtr0346965;FBtr0302783;FBtr0332703	exonic_part	0.221568235	1.293155547	0.646576272	48.96783296	75.17397643	0.025351748
FBgn0028509:E006	FBgn0028509	E006	TRUE	OK	FALSE	305.136032	6764.198218	0.001303927	0.012468358	0.006300701	0.002433855	0.120809558	2L	13895254	13895389	.	FBtr0080546;FBtr0080547;FBtr0080548	exonic_part	0.222265499	0.456683953	0.228336443	234.5068018	374.7728068	0.014358374
FBgn0041605:E014	FBgn0041605	E014	TRUE	OK	FALSE	3375.027647	322595.6803	0.000821488	0.003656004	0.001849484	0.002467345	0.121719007	3R	4284225	4284406	.	FBtr0078900;FBtr0078898;FBtr0301772;FBtr0113341;FBtr0336482;FBtr0301768;FBtr0078899;FBtr0301770;FBtr0301769;FBtr0078902;FBtr0113338;FBtr0301771;FBtr0078901;FBtr0078897;FBtr0300789;FBtr0113340	exonic_part	0.223957032	0.229013905	0.114504112	3759.933939	2974.812812	0.011820043
FBgn0013342:J028	FBgn0013342	J028	TRUE	OK	FALSE	391.1373624	9052.764115	0.002263605	0.008351953	0.004732554	0.002546085	0.124077811	3L	1636009	1636817	.	FBtr0302310;FBtr0072819;FBtr0300894;FBtr0306578	splice_site	0.226972442	0.404411289	0.202203998	310.1471011	467.9149333	0.016576126
FBgn0263352:J020	FBgn0263352	J020	TRUE	OK	FALSE	295.6938565	9266.426064	0.016447093	0.009832486	0.013369558	0.002562617	0.124128222	3L	8434727	8434783	.	FBtr0114592;FBtr0345595;FBtr0076661;FBtr0332984;FBtr0308954	splice_site	0.227310504	0.627265323	0.313629865	212.7014534	377.5244108	1.52E-07
FBgn0000017:E009	FBgn0000017	E009	TRUE	OK	FALSE	352.3549761	3548.215763	0.038022305	0.011170037	0.023898601	0.002579443	0.12419504	3L	16627501	16628088	.	FBtr0330131;FBtr0330132;FBtr0330136;FBtr0330133;FBtr0330135;FBtr0330134;FBtr0112790;FBtr0075357;FBtr0345369;FBtr0330130	exonic_part	0.227310504	0.792563079	0.396278247	340.180162	364.0510304	0.004051197
FBgn0001090:E003	FBgn0001090	E003	TRUE	OK	FALSE	85.77377433	532.2932423	0.000884888	0.037245634	0.018447745	0.002587406	0.124329786	X	18796294	18796502	.	FBtr0074658	exonic_part	0.227703774	-0.789156335	-0.394572292	103.2312239	69.60269199	0.065612199
FBgn0013342:J026	FBgn0013342	J026	TRUE	OK	FALSE	433.4323194	11339.48907	0.002322612	0.007904362	0.004563319	0.002632344	0.125688215	3L	1635684	1635936	.	FBtr0306578;FBtr0300894;FBtr0072819;FBtr0302310	splice_site	0.230691408	0.389078002	0.19453724	345.8141522	516.0145018	0.016576126
FBgn0000017:E006	FBgn0000017	E006	TRUE	OK	FALSE	117.4816	569.1266186	0.050785745	0.027943518	0.039350858	0.002650847	0.126119566	3L	16626527	16626616	.	FBtr0330131;FBtr0330132;FBtr0330136;FBtr0330133;FBtr0330135;FBtr0330134;FBtr0112790;FBtr0075357;FBtr0345369;FBtr0330130	exonic_part	0.23154721	1.027715058	0.513856123	103.6031202	131.434345	0.004051197
FBgn0261552:E011	FBgn0261552	E011	TRUE	OK	FALSE	1611.878499	395586.6193	0.008435979	0.004614123	0.006633801	0.002699378	0.127664091	3R	9439345	9439705	.	FBtr0302691;FBtr0344283	exonic_part	0.234296167	-0.445397407	-0.2226944	2078.753577	1139.912657	0.013298915
FBgn0041210:J036	FBgn0041210	J036	TRUE	OK	FALSE	69.44153966	577.5235682	0.03830834	0.029601033	0.034173523	0.002704523	0.127664091	X	13271589	13276434	.	FBtr0333333;FBtr0301298;FBtr0301299;FBtr0333334;FBtr0333331;FBtr0308576	splice_site	0.234393371	-0.981525793	-0.490759838	84.1304872	54.19397416	0.00010443
FBgn0265959:J020	FBgn0265959	J020	TRUE	OK	FALSE	135.1902841	3631.470455	0.004138102	0.017035932	0.010136267	0.002725791	0.128165407	3L	20256638	20260861	.	FBtr0342949;FBtr0342948;FBtr0342947	splice_site	0.235242882	-0.587832793	-0.293915322	183.5274197	84.87291106	0.000337255
FBgn0013733:E044	FBgn0013733	E044	TRUE	OK	FALSE	225.3099689	934.5412511	0.003590191	0.015900857	0.009106133	0.002740486	0.128322241	2R	13933629	13934182	.	FBtr0087616;FBtr0087617;FBtr0273223;FBtr0304849;FBtr0273222;FBtr0304850;FBtr0273224;FBtr0301591	exonic_part	0.235570813	0.528551112	0.264275198	215.7575992	233.8505658	0.000518537
FBgn0267698:J017	FBgn0267698	J017	TRUE	OK	FALSE	56.16220384	142.858106	0.018331317	0.035709837	0.026347692	0.002762648	0.128891434	3R	6351351	6354913	.	FBtr0334544;FBtr0081715;FBtr0334541	splice_site	0.236540013	0.931838047	0.465916328	48.27894479	63.13592986	0.012352474
FBgn0000163:E002	FBgn0000163	E002	TRUE	OK	FALSE	506.3798904	52005.47101	0.012259888	0.008618077	0.010541052	0.002807421	0.130229252	X	17175346	17178970	.	FBtr0343764;FBtr0111000	exonic_part	0.239035708	-0.565542496	-0.282768239	661.4869912	350.3324168	0.045006338
FBgn0260632:E004	FBgn0260632	E004	TRUE	OK	FALSE	101.464786	895.6294226	0.000112001	0.031915713	0.014267028	0.002884357	0.132011438	2L	17438645	17439189	.	FBtr0081007;FBtr0340250	exonic_part	0.242849434	0.702603009	0.351289558	74.87013988	127.7208278	0.012328558
FBgn0087007:E015	FBgn0087007	E015	TRUE	OK	FALSE	246.4764504	3019.599798	1.00E-08	0.014774094	0.010617362	0.002895937	0.132289903	3L	14507613	14509919	.	FBtr0273427;FBtr0308596;FBtr0273422	exonic_part	0.243031263	-0.585649818	-0.292757408	283.658895	208.1971262	0.027064981
FBgn0053196:E007	FBgn0053196	E007	TRUE	OK	FALSE	255.199963	1565.030056	0.004293644	0.014364103	0.008718341	0.002947146	0.134120209	2L	4484947	4485148	.	FBtr0332343;FBtr0332354;FBtr0305142;FBtr0332347;FBtr0332351;FBtr0332355;FBtr0332344;FBtr0332346;FBtr0332350;FBtr0332345;FBtr0332352;FBtr0332349;FBtr0305141;FBtr0332353;FBtr0332348;FBtr0305145	exonic_part	0.245681856	-0.514611853	-0.257305102	280.6972834	228.8247788	3.33E-05
FBgn0013995:J036	FBgn0013995	J036	TRUE	OK	FALSE	136.4122225	1280.244328	0.006560138	0.016917056	0.011159767	0.002973163	0.134288813	3R	21008240	21008721	.	FBtr0344316;FBtr0344317;FBtr0309202	splice_site	0.246442748	0.650808705	0.325403744	120.6744794	153.3771192	0.003935213
FBgn0053526:E007	FBgn0053526	E007	TRUE	OK	FALSE	646.0382466	62745.53683	0.002983354	0.007356041	0.004985093	0.003008853	0.135392755	2L	871805	872080	.	FBtr0332000;FBtr0091487;FBtr0091489;FBtr0091486	exonic_part	0.248099542	-0.38012136	-0.190047939	849.9178909	437.1367193	1.64E-07
FBgn0053196:E003	FBgn0053196	E003	TRUE	OK	FALSE	638.6044922	4595.091969	0.000986864	0.007409308	0.003573428	0.003093835	0.137672812	2L	4479843	4480269	.	FBtr0332343;FBtr0332354;FBtr0305142;FBtr0332347;FBtr0332351;FBtr0332355;FBtr0332344;FBtr0332346;FBtr0332350;FBtr0332345;FBtr0332352;FBtr0332349;FBtr0305141;FBtr0332353;FBtr0332348;FBtr0305145	exonic_part	0.25182226	-0.331007497	-0.165502396	663.706459	615.6524625	3.33E-05
FBgn0003218:E024	FBgn0003218	E024	TRUE	OK	FALSE	9644.603076	6492700.862	0.002553467	0.003086606	0.002772727	0.003119795	0.1380624	X	13776675	13779488	.	FBtr0331716;FBtr0100195;FBtr0100194;FBtr0073822	exonic_part	0.252580205	-0.249653241	-0.124803821	10414.615	8882.421484	0.043196367
FBgn0013342:E004	FBgn0013342	E004	TRUE	OK	FALSE	504.857369	14829.76589	0.017594629	0.008635683	0.013205957	0.003157631	0.138970406	3L	1633057	1633505	.	FBtr0306578;FBtr0331461	exonic_part	0.254016859	-0.60398425	-0.301988862	571.6458152	436.6994544	0.016576126
FBgn0085447:E031	FBgn0085447	E031	TRUE	OK	FALSE	804.9256589	35916.8917	0.001193027	0.006452776	0.003401577	0.003318823	0.14344225	3L	5722381	5722568	.	FBtr0112709;FBtr0340655;FBtr0330125;FBtr0112708;FBtr0112710;FBtr0340654;FBtr0346962;FBtr0330122;FBtr0330124;FBtr0330126;FBtr0330123;FBtr0112712;FBtr0340656	exonic_part	0.261439123	0.316339417	0.158166831	654.6142349	955.0796537	0.001825881
FBgn0026206:E015	FBgn0026206	E015	TRUE	OK	FALSE	4635.524192	664620.3934	0.012000916	0.003417825	0.007591754	0.003414584	0.146008344	X	9175190	9189309	.	FBtr0333474;FBtr0333473	exonic_part	0.266492129	0.425964592	0.212911159	4209.982834	5066.320502	0.001134592
FBgn0266690:E003	FBgn0266690	E003	TRUE	OK	FALSE	210.5943617	9343.021403	0.00267474	0.016817691	0.009534795	0.003439178	0.146539408	3L	25709052	25709251	.	FBtr0345126	exonic_part	0.267481737	0.526870591	0.263400135	254.7979398	162.1984515	0.046661888
FBgn0085447:J093	FBgn0085447	J093	TRUE	OK	FALSE	404.6991784	11567.94074	0.005047951	0.008198244	0.006391575	0.003524162	0.149367373	3L	5739016	5739105	.	FBtr0112709;FBtr0340655;FBtr0330125;FBtr0112708;FBtr0112710;FBtr0340654;FBtr0346962;FBtr0330122;FBtr0330124;FBtr0330126;FBtr0330123;FBtr0112712;FBtr0340656	splice_site	0.271206076	0.418252299	0.209124298	314.3153375	493.8115756	0.001825881
FBgn0015037:J012	FBgn0015037	J012	TRUE	OK	FALSE	130.0758589	18957.66564	0.009402308	0.017557724	0.013887721	0.003533641	0.149505932	2R	9240842	9240908	.	FBtr0088592	splice_site	0.271592717	0.83966932	0.419822831	18.6153744	245.4773614	0.06856591
FBgn0004587:J032	FBgn0004587	J032	TRUE	OK	FALSE	56.90432324	229.6053679	0.005776419	0.035293229	0.019980594	0.003555319	0.149634166	3R	13666248	13666418	.	FBtr0082801;FBtr0300588;FBtr0300586;FBtr0082806;FBtr0308195;FBtr0082803;FBtr0082804;FBtr0308197;FBtr0308196	splice_site	0.272155881	0.838786155	0.419391265	49.09338681	65.41498316	0.022547574
FBgn0053547:J056	FBgn0053547	J056	TRUE	OK	FALSE	64.7757618	1596.307546	0.020536391	0.031461987	0.026031059	0.003638216	0.151813797	3R	17892406	17892539	.	FBtr0336716;FBtr0336713;FBtr0305016;FBtr0308498;FBtr0305021;FBtr0336720;FBtr0336721;FBtr0336719;FBtr0336718;FBtr0336714;FBtr0336722;FBtr0336717	splice_site	0.274653778	-0.930066758	-0.465032898	94.21290796	33.59552452	0.00362742
FBgn0082582:E027	FBgn0082582	E027	TRUE	OK	FALSE	499.3870299	2445.739608	0.008615492	0.008699826	0.008644795	0.003638452	0.151813797	3R	30577178	30577558	.	FBtr0085661;FBtr0302112;FBtr0085659;FBtr0306687;FBtr0085660;FBtr0113483;FBtr0302600;FBtr0302111;FBtr0085663;FBtr0336447;FBtr0302601;FBtr0302110;FBtr0085662;FBtr0085658	exonic_part	0.274653778	0.487693285	0.243836217	479.328941	517.7974393	0.057844165
FBgn0035397:E028	FBgn0035397	E028	TRUE	OK	FALSE	507.6562229	14597.89207	0.003857448	0.008603399	0.006061921	0.003788416	0.156436247	3L	3088634	3090406	.	FBtr0072998;FBtr0073000;FBtr0332113;FBtr0072994	exonic_part	0.280106485	-0.419240424	-0.209590552	603.2421158	409.1565459	0.011005469
FBgn0053196:E075	FBgn0053196	E075	TRUE	OK	FALSE	382.6639672	4018.414996	0.002632536	0.010505509	0.005942653	0.0038376	0.157237854	2L	4554350	4554659	.	FBtr0332343;FBtr0332354;FBtr0305142;FBtr0332347;FBtr0332351;FBtr0332355;FBtr0332344;FBtr0332346;FBtr0332350;FBtr0332345;FBtr0332352;FBtr0332349;FBtr0305141;FBtr0332353;FBtr0332348;FBtr0305145	exonic_part	0.282093354	-0.413475572	-0.206736787	407.3819128	356.4468023	3.33E-05
FBgn0263111:E017	FBgn0263111	E017	TRUE	OK	FALSE	382.4322143	1512.592371	0.001079437	0.01051019	0.005129131	0.003847017	0.157237854	X	11949875	11950157	.	FBtr0307317;FBtr0307320;FBtr0307321;FBtr0307316;FBtr0307314;FBtr0307325;FBtr0307319;FBtr0307315;FBtr0307313;FBtr0308609;FBtr0307324;FBtr0307322;FBtr0307318;FBtr0307323;FBtr0332391	exonic_part	0.282238625	0.401235942	0.200616356	375.4080803	387.4339713	0.027549638
FBgn0263289:E007	FBgn0263289	E007	TRUE	OK	FALSE	431.8987232	2646.251665	0.014818322	0.009624841	0.012328399	0.003899536	0.158309333	3R	26537370	26537784	.	FBtr0308634;FBtr0308629;FBtr0308623;FBtr0308625;FBtr0335521;FBtr0308626;FBtr0308627;FBtr0308632;FBtr0335522;FBtr0308621;FBtr0308620;FBtr0308631;FBtr0308628;FBtr0308633;FBtr0308622;FBtr0308630;FBtr0308624	exonic_part	0.283895217	0.574344384	0.287169466	401.2340179	462.3795461	0.065966336
FBgn0053196:J090	FBgn0053196	J090	TRUE	OK	FALSE	179.4183966	1328.304893	0.006759547	0.013764564	0.009876642	0.003982181	0.159505349	2L	4483561	4483634	.	FBtr0332343;FBtr0332354;FBtr0305142;FBtr0332347;FBtr0332351;FBtr0332355;FBtr0332344;FBtr0332346;FBtr0332350;FBtr0332345;FBtr0332352;FBtr0332349;FBtr0305141;FBtr0332353;FBtr0332348;FBtr0305145	splice_site	0.285654956	-0.547358538	-0.273678655	199.2427674	158.6355719	3.33E-05
FBgn0085447:J072	FBgn0085447	J072	TRUE	OK	FALSE	97.05166355	592.4260025	0.010690131	0.022250998	0.015898466	0.003987959	0.159505349	3L	5676948	5703924	.	FBtr0340655;FBtr0330125;FBtr0112708;FBtr0340654;FBtr0346962;FBtr0330122;FBtr0330123;FBtr0112712;FBtr0340656	splice_site	0.285654956	-0.680407647	-0.340203103	110.9482629	82.19019136	0.001825881
FBgn0013576:J071	FBgn0013576	J071	TRUE	OK	FALSE	122.8185464	1323.195543	0.004086197	0.018372726	0.010640987	0.003992469	0.159505349	3R	5295963	5296146	.	FBtr0333694;FBtr0110932;FBtr0273433;FBtr0078810;FBtr0100199;FBtr0078813;FBtr0078818;FBtr0308581;FBtr0308580;FBtr0273432;FBtr0078812;FBtr0306695;FBtr0306694;FBtr0273431;FBtr0110933;FBtr0078811;FBtr0273434;FBtr0100197	splice_site	0.285654956	-0.578176346	-0.289087168	152.710717	91.32869267	0.014596425
FBgn0052758:J011	FBgn0052758	J011	TRUE	OK	FALSE	134.4084216	89.93838772	5.64E-05	0.017113129	0.007801953	0.003962922	0.159505349	X	5721696	5721961	.	FBtr0340670;FBtr0339525;FBtr0070843	splice_site	0.285225141	0.52415465	0.262073138	134.3562246	132.9685858	0.083970712
FBgn0263111:J069	FBgn0263111	J069	TRUE	OK	FALSE	150.5114371	1170.850977	0.011251232	0.015685042	0.01329261	0.003980524	0.159505349	X	11956924	11960074	.	FBtr0307320;FBtr0308609;FBtr0307322	splice_site	0.285654956	0.610719557	0.305358829	136.0218336	162.6842707	0.027549638
FBgn0033226:E007	FBgn0033226	E007	TRUE	OK	FALSE	1708.943853	486584.0671	0.015373294	0.004509952	0.00931179	0.004046933	0.160124835	2R	7813280	7814618	.	FBtr0339120;FBtr0088837;FBtr0088835;FBtr0339119;FBtr0345697;FBtr0088836;FBtr0088834	exonic_part	0.286257371	0.523087526	0.261304956	1087.660991	2331.950194	4.73E-05
FBgn0250823:J039	FBgn0250823	J039	TRUE	OK	FALSE	189.7204018	2753.445769	0.007598863	0.013221584	0.010237899	0.004029986	0.160124835	3R	16282408	16289630	.	FBtr0083263;FBtr0083264	splice_site	0.286253268	0.569625968	0.284811698	161.215015	221.6130531	0.024668295
FBgn0041605:N057	FBgn0041605	N057	TRUE	OK	FALSE	639.0201515	52957.95017	0.002055316	0.006572667	0.003900027	0.004064893	0.160423345	3R	4284406	4286008	.	UNKNOWN_TX	novel_splice_site	0.28661892	-0.333011169	-0.166504874	823.9565139	447.3777615	0.011820043
FBgn0085447:E003	FBgn0085447	E003	TRUE	OK	FALSE	76.58025413	1454.299167	0.073673198	0.04138325	0.057334657	0.004120977	0.161577182	3L	5659428	5659681	.	FBtr0340654;FBtr0330122	exonic_part	0.288126528	-1.180521591	-0.590259819	101.178943	53.0478929	0.001825881
FBgn0250823:J036	FBgn0250823	J036	TRUE	OK	FALSE	211.6739755	3985.975259	0.022078083	0.012240814	0.017322075	0.004153304	0.162315977	3R	16275169	16289630	.	FBtr0100333;FBtr0305071;FBtr0083262;FBtr0100331;FBtr0083265;FBtr0305072;FBtr0301304;FBtr0083261;FBtr0334606;FBtr0330041	splice_site	0.289320153	-0.69430809	-0.347152349	267.7018437	154.9431986	0.024668295
FBgn0039227:E004	FBgn0039227	E004	TRUE	OK	FALSE	92.3329256	416.9055528	0.029538888	0.034797269	0.032369671	0.004182078	0.163175602	3R	24804220	24805259	.	FBtr0084740	exonic_part	0.290258407	-0.923823939	-0.461869688	105.8577184	77.93183047	0.051611219
FBgn0041605:J049	FBgn0041605	J049	TRUE	OK	FALSE	1716.454785	77235.46282	0.003805354	0.004810336	0.004211964	0.004269857	0.16428881	3R	4295286	4295567	.	FBtr0078900;FBtr0078898;FBtr0301772;FBtr0310506;FBtr0113341;FBtr0336482;FBtr0113337;FBtr0301768;FBtr0310614;FBtr0078899;FBtr0301770;FBtr0301769;FBtr0078902;FBtr0113338;FBtr0100499;FBtr0301771;FBtr0078901;FBtr0078897;FBtr0300789;FBtr0100500;FBtr0113340	splice_site	0.292647933	0.312788447	0.156392307	1861.037329	1565.543584	0.011820043
FBgn0013576:E042	FBgn0013576	E042	TRUE	OK	FALSE	107.7492947	1926.742732	0.010635981	0.03021637	0.019334477	0.004271786	0.16428881	3R	5323691	5323738	.	FBtr0078810;FBtr0100199;FBtr0308581;FBtr0306694;FBtr0110933;FBtr0273434	exonic_part	0.292647933	-0.764398575	-0.382198138	140.313571	73.80889129	0.014596425
FBgn0013334:E006	FBgn0013334	E006	TRUE	OK	FALSE	484.4648751	8088.209969	0.000589782	0.008882161	0.004135428	0.004258586	0.16428881	3R	15935952	15935976	.	FBtr0301655;FBtr0083204;FBtr0083208;FBtr0083209;FBtr0083210;FBtr0083205;FBtr0344384;FBtr0310672	exonic_part	0.292623464	0.344647476	0.172320558	548.43912	417.4153261	1.70E-07
FBgn0053547:N071	FBgn0053547	N071	TRUE	OK	FALSE	134.3476829	4246.581317	0.008557576	0.017119164	0.012755377	0.004225754	0.16428881	3R	17899728	17900383	.	UNKNOWN_TX	novel_splice_site	0.291435262	-0.594239611	-0.297119136	183.9354143	82.84093356	0.00362742
FBgn0053144:E007	FBgn0053144	E007	TRUE	OK	FALSE	1629.413619	72018.88335	0.004347379	0.004594386	0.004457047	0.004291091	0.164300847	2R	10756529	10757544	.	FBtr0302517;FBtr0088254	exonic_part	0.292829135	0.318780662	0.159374852	1612.169111	1640.747089	0.000509546
FBgn0003380:E014	FBgn0003380	E014	TRUE	OK	FALSE	792.0477168	181725.0174	3.93E-06	0.00651249	0.002531321	0.004338573	0.165263927	X	17949920	17949979	.	FBtr0089657;FBtr0089658;FBtr0346705;FBtr0308200;FBtr0346706;FBtr0346703;FBtr0089660;FBtr0302902;FBtr0089661;FBtr0346704;FBtr0302903	exonic_part	0.294386524	0.275669739	0.137833835	1075.196575	488.4585643	0.040549674
FBgn0000108:E007	FBgn0000108	E007	TRUE	OK	FALSE	1122.585129	87844.68356	0.0040795	0.00541351	0.004670577	0.004360265	0.165764067	X	571133	571352	.	FBtr0307291;FBtr0307292;FBtr0307295;FBtr0307293;FBtr0070109;FBtr0307294	exonic_part	0.295594045	0.330394857	0.165192499	991.3558783	1257.755784	0.001156673
FBgn0261549:J046	FBgn0261549	J046	TRUE	OK	FALSE	825.3049722	89529.98809	0.004783545	0.005938955	0.005270684	0.004460921	0.168590599	X	9017988	9019404	.	FBtr0302663;FBtr0302665;FBtr0333602;FBtr0302662;FBtr0333601;FBtr0344166;FBtr0302661;FBtr0302660;FBtr0344165;FBtr0302664	splice_site	0.298918414	-0.360851658	-0.180424646	1009.771619	636.0312898	0.000275648
FBgn0000108:J028	FBgn0000108	J028	TRUE	OK	FALSE	693.8125042	37176.98639	0.004139426	0.006350946	0.00509296	0.004475804	0.168623641	X	571352	571426	.	FBtr0307291;FBtr0307292;FBtr0307295;FBtr0307293;FBtr0070109;FBtr0307294	splice_site	0.298918414	0.359897626	0.179945598	604.4062046	787.0512218	0.001156673
FBgn0004395:E013	FBgn0004395	E013	TRUE	OK	FALSE	75.3372191	635.4760964	0.011930807	0.042020188	0.026675944	0.004524812	0.170203645	3R	23157500	23157710	.	FBtr0305572;FBtr0305571;FBtr0337052;FBtr0084402;FBtr0084403;FBtr0305573	exonic_part	0.301098479	0.864794836	0.432392789	53.73408377	96.58043486	0.076377683
FBgn0003218:E019	FBgn0003218	E019	TRUE	OK	FALSE	743.3344419	44042.6003	0.020323208	0.006757087	0.013327303	0.004593353	0.171256691	X	13773978	13774685	.	FBtr0301532	exonic_part	0.30309982	-0.523439804	-0.261717428	890.7121775	597.4297203	0.043196367
FBgn0053547:E012	FBgn0053547	E012	TRUE	OK	FALSE	228.1398728	1391.714695	0.00093039	0.015738104	0.007466857	0.004629345	0.171985897	3R	17882100	17882183	.	FBtr0336716;FBtr0336713;FBtr0336723;FBtr0305016;FBtr0308498;FBtr0336715;FBtr0305021;FBtr0336720;FBtr0336721;FBtr0336719;FBtr0336718;FBtr0336714;FBtr0336722;FBtr0336717	exonic_part	0.303266098	0.478513013	0.23925551	234.3469044	220.6315096	0.00362742
FBgn0267252:J017	FBgn0267252	J017	TRUE	OK	FALSE	1093.535006	89608.53438	0.013289433	0.005405738	0.009517582	0.004665037	0.172893071	2L	9257206	9272465	.	FBtr0303895;FBtr0079797;FBtr0079795;FBtr0346282	splice_site	0.30475399	0.426550236	0.213273156	1181.185755	1003.595651	7.71E-07
FBgn0082582:E019	FBgn0082582	E019	TRUE	OK	FALSE	645.8292593	10397.24634	0.006544635	0.007357521	0.006920222	0.004740478	0.174232455	3R	30572598	30572850	.	FBtr0306686;FBtr0085661;FBtr0302112;FBtr0085659;FBtr0306687;FBtr0306685;FBtr0085660;FBtr0113483;FBtr0302600;FBtr0302111;FBtr0085663;FBtr0336447;FBtr0302601;FBtr0302110;FBtr0085662;FBtr0085658;FBtr0336446	exonic_part	0.306834444	0.431483248	0.2157293	632.5569009	653.5797183	0.057844165
FBgn0264006:E015	FBgn0264006	E015	TRUE	OK	FALSE	1145.389424	32588.95814	0.005533358	0.00536108	0.005456258	0.004798225	0.174516986	3L	13887169	13887453	.	FBtr0330419;FBtr0330417;FBtr0333021;FBtr0330414;FBtr0330418;FBtr0330420;FBtr0330416	exonic_part	0.307203889	0.357746694	0.178869866	1022.587941	1268.10128	0.000437879
FBgn0053196:E034	FBgn0053196	E034	TRUE	OK	FALSE	372.3293727	7287.677161	0.000594521	0.01071994	0.004771686	0.004806894	0.174541747	2L	4508310	4508649	.	FBtr0332343;FBtr0332354;FBtr0332347;FBtr0332351;FBtr0332355;FBtr0332346;FBtr0332350;FBtr0332345;FBtr0332349;FBtr0332353;FBtr0332348	exonic_part	0.307203889	0.371860684	0.185929481	298.8954826	447.5337846	3.33E-05
FBgn0004373:J023	FBgn0004373	J023	TRUE	OK	FALSE	169.9220649	1374.737965	0.010007665	0.014323398	0.011967737	0.004818757	0.174708962	3L	310178	310276	.	FBtr0072516;FBtr0072517;FBtr0072515;FBtr0332841	splice_site	0.30749545	-0.572573626	-0.286283603	198.3120507	143.1944699	6.09E-05
FBgn0053196:J125	FBgn0053196	J125	TRUE	OK	FALSE	138.7669906	1763.048938	0.003895154	0.016693877	0.009256218	0.004967076	0.176367835	2L	4508649	4508712	.	FBtr0332343;FBtr0332354;FBtr0332347;FBtr0332351;FBtr0332355;FBtr0332346;FBtr0332350;FBtr0332345;FBtr0332349;FBtr0332353;FBtr0332348	splice_site	0.310264895	0.542374418	0.271186748	103.8818522	175.3298023	3.33E-05
FBgn0082582:E018	FBgn0082582	E018	TRUE	OK	FALSE	863.7987839	36556.27889	0.007828741	0.00620246	0.007053493	0.005027212	0.178240213	3R	30572022	30572535	.	FBtr0306686;FBtr0085661;FBtr0302112;FBtr0085659;FBtr0306687;FBtr0306685;FBtr0085660;FBtr0113483;FBtr0302600;FBtr0302111;FBtr0085663;FBtr0336447;FBtr0302601;FBtr0302110;FBtr0085662;FBtr0085658;FBtr0336446	exonic_part	0.312337683	0.388246501	0.194107575	862.8467416	858.2190061	0.057844165
FBgn0053653:J031	FBgn0053653	J031	TRUE	OK	FALSE	335.8559945	795.0063757	0.00231603	0.00910694	0.005204428	0.005324728	0.185242072	4	1232190	1233128	.	FBtr0307334;FBtr0091631;FBtr0091630;FBtr0307333	splice_site	0.320726792	0.389351848	0.194674649	342.997716	326.8227363	0.004117226
FBgn0020386:E016	FBgn0020386	E016	TRUE	OK	FALSE	1206.406864	116291.9021	0.004789799	0.005230539	0.004990473	0.005389461	0.186684738	3L	144054	144642	.	FBtr0072465;FBtr0333218;FBtr0072471;FBtr0072464;FBtr0072467;FBtr0072466;FBtr0072470	exonic_part	0.32106284	-0.363545861	-0.181761148	1142.532884	1276.717471	0.011914448
FBgn0263352:E013	FBgn0263352	E013	TRUE	OK	FALSE	556.3839819	20398.19043	0.000700395	0.008093398	0.003800587	0.005456554	0.187070407	3L	8437507	8438055	.	FBtr0114592;FBtr0345595;FBtr0076661;FBtr0332984;FBtr0308954	exonic_part	0.321203167	0.342614097	0.171304037	454.807498	662.9504125	1.52E-07
FBgn0263352:E008	FBgn0263352	E008	TRUE	OK	FALSE	907.3512037	47851.35242	0.010640779	0.006038188	0.008449882	0.005483932	0.187262655	3L	8436245	8436689	.	FBtr0114592;FBtr0345595;FBtr0076661;FBtr0332984;FBtr0308954	exonic_part	0.321492318	0.434442366	0.217214811	715.9021461	1098.269128	1.52E-07
FBgn0259735:J016	FBgn0259735	J016	TRUE	OK	FALSE	64.04603496	762.7778593	0.014058374	0.031777559	0.022427525	0.005500122	0.187549493	2L	16602085	16603823	.	FBtr0335497;FBtr0300004	splice_site	0.321943882	-0.825253877	-0.412624791	83.22579917	43.28070607	0.009041763
FBgn0266599:E009	FBgn0266599	E009	TRUE	OK	FALSE	13201.56187	24241259.22	0.038358294	0.00300402	0.038358294	0.005538712	0.188598225	3R	15244359	15246614	.	FBtr0083060;FBtr0083058;FBtr0083059;FBtr0083055;FBtr0083056;FBtr0337053;FBtr0083057	exonic_part	0.323205129	0.923222541	0.459508824	9415.92632	16987.79602	0.036839408
FBgn0263352:E001	FBgn0263352	E001	TRUE	OK	FALSE	687.9016666	50769.55233	0.012880397	0.007077563	0.010018091	0.005624652	0.190183626	3L	8432321	8433231	.	FBtr0345595;FBtr0308954	exonic_part	0.325419557	0.487690771	0.243840082	529.9565845	846.8904637	1.52E-07
FBgn0003218:E011	FBgn0003218	E011	TRUE	OK	FALSE	1807.886479	126388.5015	0.001850098	0.00441528	0.002872893	0.005647273	0.190199551	X	13769810	13770142	.	FBtr0340289;FBtr0301532;FBtr0100194;FBtr0073822;FBtr0301535;FBtr0100195;FBtr0301534;FBtr0331716;FBtr0301533;FBtr0331717;FBtr0073823	exonic_part	0.32548542	0.255441094	0.127717452	1699.440017	1918.000638	0.043196367
FBgn0085447:E021	FBgn0085447	E021	TRUE	OK	FALSE	171.6628716	2748.314265	0.02650778	0.020001285	0.023435099	0.00574359	0.191900125	3L	5676818	5676948	.	FBtr0340655;FBtr0330125;FBtr0112708;FBtr0340654;FBtr0346962;FBtr0330122;FBtr0330123;FBtr0112712;FBtr0340656	exonic_part	0.327634153	-0.685122457	-0.342559934	196.9860983	145.7654539	0.001825881
FBgn0000017:E008	FBgn0000017	E008	TRUE	OK	FALSE	220.2960649	664.6837971	0.018564826	0.016199484	0.01744507	0.005794758	0.192205903	3L	16626921	16627192	.	FBtr0330131;FBtr0330132;FBtr0330136;FBtr0330133;FBtr0330135;FBtr0330134;FBtr0112790;FBtr0075357;FBtr0345369;FBtr0330130	exonic_part	0.328633484	0.64683877	0.323417728	222.8457755	216.8817288	0.004051197
FBgn0053526:J014	FBgn0053526	J014	TRUE	OK	FALSE	234.8777139	12382.45236	0.020651677	0.011403493	0.015948067	0.005837538	0.192456381	2L	871738	871805	.	FBtr0332000;FBtr0091487;FBtr0091489;FBtr0091486	splice_site	0.329302082	-0.596039964	-0.298013688	325.1933082	141.5347642	1.64E-07
FBgn0085447:E016	FBgn0085447	E016	TRUE	OK	FALSE	247.1548447	8162.863762	0.026313638	0.014741173	0.020721754	0.005830546	0.192456381	3L	5674374	5674721	.	FBtr0340655;FBtr0330125;FBtr0112708;FBtr0340654;FBtr0346962;FBtr0330122;FBtr0330123;FBtr0112712;FBtr0340656	exonic_part	0.329302082	-0.743394019	-0.371694971	289.5227577	206.3281965	0.001825881
FBgn0085447:E020	FBgn0085447	E020	TRUE	OK	FALSE	178.5063022	4659.329571	0.039717256	0.019341072	0.029642786	0.005878482	0.193067639	3L	5676510	5676759	.	FBtr0340655;FBtr0330125;FBtr0112708;FBtr0340654;FBtr0346962;FBtr0330122;FBtr0330123;FBtr0112712;FBtr0340656	exonic_part	0.330327153	-0.80087558	-0.400436219	211.976567	144.9122375	0.001825881
FBgn0015609:J036	FBgn0015609	J036	TRUE	OK	FALSE	181.0959017	7781.393665	0.005253005	0.013671939	0.008898983	0.005898522	0.193268961	2L	17655910	17657062	.	FBtr0081016;FBtr0081015;FBtr0100316;FBtr0100313;FBtr0081013;FBtr0081020	splice_site	0.33044893	-0.480809052	-0.240403739	255.0661647	105.7639228	0.067732937
FBgn0261873:E023	FBgn0261873	E023	TRUE	OK	FALSE	382.2739153	10884.68535	0.01340317	0.010513391	0.012035904	0.005925704	0.19346506	X	8227870	8228098	.	FBtr0308217;FBtr0111034;FBtr0340142;FBtr0340141;FBtr0089974;FBtr0089978;FBtr0100375;FBtr0333720;FBtr0333721;FBtr0308220;FBtr0100376;FBtr0308218	exonic_part	0.33044893	0.572172736	0.286084629	307.4080276	458.7244805	0.043363431
FBgn0000163:J015	FBgn0000163	J015	TRUE	OK	FALSE	89.76124808	335.0603391	0.015094752	0.023752424	0.018930202	0.005959309	0.19387083	X	17190686	17190754	.	FBtr0074388;FBtr0343764;FBtr0343763;FBtr0111000	splice_site	0.330735041	0.746338196	0.37316838	77.9314228	101.0189983	0.045006338
FBgn0000108:E014	FBgn0000108	E014	TRUE	OK	FALSE	1926.884985	217928.1833	0.000876309	0.004314295	0.0022047	0.005983889	0.19388445	X	574195	574878	.	FBtr0307291;FBtr0307292;FBtr0307295;FBtr0307293;FBtr0070109;FBtr0307294	exonic_part	0.330735041	0.226908865	0.113448234	1772.715796	2090.701464	0.001156673
FBgn0265959:E015	FBgn0265959	E015	TRUE	OK	FALSE	922.6767876	115154.3478	0.001572117	0.005984071	0.003358051	0.006002121	0.1942138	3L	20263633	20263733	.	FBtr0342949;FBtr0342948;FBtr0342947;FBtr0342946	exonic_part	0.331383492	-0.283673346	-0.141832763	1166.878316	673.7438938	0.000337255
FBgn0003218:E020	FBgn0003218	E020	TRUE	OK	FALSE	278.5877858	6288.204468	0.016874256	0.013391609	0.015198656	0.00611398	0.19658878	X	13774685	13774943	.	FBtr0301532;FBtr0340289;FBtr0331717	exonic_part	0.33517667	-0.568243802	-0.284120914	338.599755	218.9327872	0.043196367
FBgn0082582:J047	FBgn0082582	J047	TRUE	OK	FALSE	220.0017775	1685.643191	0.024098395	0.01191998	0.018141383	0.006155356	0.196725483	3R	30573072	30577178	.	FBtr0085661;FBtr0302112;FBtr0085659;FBtr0085660;FBtr0302111;FBtr0085663;FBtr0302601;FBtr0302110;FBtr0085662;FBtr0085658	splice_site	0.335275545	0.682681636	0.341334813	194.5310638	243.8660597	0.057844165
FBgn0003380:E012	FBgn0003380	E012	TRUE	OK	FALSE	934.8456508	212633.1762	0.00225186	0.005942365	0.003811478	0.006178359	0.196725483	X	17945218	17945348	.	FBtr0089657;FBtr0089658;FBtr0346705;FBtr0308200;FBtr0346703;FBtr0089660;FBtr0302902;FBtr0089661;FBtr0346704;FBtr0302903	exonic_part	0.335536067	0.337358432	0.168677696	1258.701872	595.7118515	0.040549674
FBgn0265959:J031	FBgn0265959	J031	TRUE	OK	FALSE	545.8460532	39745.55091	0.000677836	0.007051907	0.003256035	0.006201028	0.196769909	3L	20263733	20263794	.	FBtr0342949;FBtr0342948;FBtr0342947;FBtr0342946	splice_site	0.336119161	-0.280816982	-0.140406275	690.7072991	397.2455625	0.000337255
FBgn0041210:E002	FBgn0041210	E002	TRUE	OK	FALSE	408.30739	719.1217512	0.008542433	0.01002032	0.009232803	0.006245129	0.197044874	X	13262888	13263754	.	FBtr0333333;FBtr0301298;FBtr0333334;FBtr0333331;FBtr0333332	exonic_part	0.336713217	-0.454157296	-0.227069428	419.3030817	397.4103877	0.00010443
FBgn0266696:E038	FBgn0266696	E038	TRUE	OK	FALSE	61.05116759	558.306473	0.113897275	0.051202421	0.083135975	0.006600197	0.204759217	3L	2495010	2495152	.	FBtr0345104;FBtr0345106;FBtr0345112;FBtr0345105;FBtr0345108;FBtr0345107	exonic_part	0.347219816	1.288777233	0.644388005	47.81609927	74.80835756	0.000364689
FBgn0003380:E009	FBgn0003380	E009	TRUE	OK	FALSE	1834.050996	936012.6775	0.000859101	0.004391952	0.002224422	0.006673874	0.204928174	X	17940719	17941157	.	FBtr0089657;FBtr0308200;FBtr0346706;FBtr0302902;FBtr0089661;FBtr0302903	exonic_part	0.348292423	0.249712823	0.124854177	2521.494185	1120.078059	0.040549674
FBgn0005671:E003	FBgn0005671	E003	TRUE	OK	FALSE	1856.780296	62784.97197	0.006072723	0.004372221	0.005242268	0.006721244	0.205339134	3R	12624965	12626227	.	FBtr0082670;FBtr0082671;FBtr0301661	exonic_part	0.348832561	0.336994468	0.168402734	1672.456294	2042.239635	0.00739569
FBgn0004373:E002	FBgn0004373	E002	TRUE	OK	FALSE	414.4390077	2416.078329	0.000250985	0.009913201	0.004635918	0.006776123	0.206491629	3L	306225	306546	.	FBtr0072516;FBtr0072517;FBtr0072515;FBtr0332841	exonic_part	0.350878291	-0.34488354	-0.172436835	447.0855679	380.2540708	6.09E-05
FBgn0053196:E002	FBgn0053196	E002	TRUE	OK	FALSE	633.930083	10231.84616	0.005178774	0.007443442	0.006186899	0.006803524	0.206803071	2L	4479470	4479779	.	FBtr0332343;FBtr0332354;FBtr0305142;FBtr0332347;FBtr0332351;FBtr0332355;FBtr0332344;FBtr0332346;FBtr0332350;FBtr0332345;FBtr0332352;FBtr0332349;FBtr0305141;FBtr0332353;FBtr0332348;FBtr0305145	exonic_part	0.351816848	-0.393189071	-0.196592943	671.7608979	597.3649647	3.33E-05
FBgn0020251:E002	FBgn0020251	E002	TRUE	OK	FALSE	67.86256218	1096.614817	0.027795673	0.046342251	0.037177527	0.006866506	0.208191755	3L	6505082	6505119	.	FBtr0076968	exonic_part	0.353075011	-0.949788809	-0.474888337	93.28527033	42.51067104	0.021687101
FBgn0261552:E004	FBgn0261552	E004	TRUE	OK	FALSE	1575.623943	272789.4996	0.005777518	0.004656323	0.005265359	0.006895318	0.208572048	3R	9419806	9420047	.	FBtr0302695;FBtr0302693;FBtr0111027;FBtr0111029	exonic_part	0.353904948	-0.34154729	-0.170770399	1981.220554	1162.883163	0.013298915
FBgn0013733:J095	FBgn0013733	J095	TRUE	OK	FALSE	119.5242257	2539.109472	0.006976361	0.01877534	0.012513976	0.006956185	0.209688438	2R	13917910	13921546	.	FBtr0301592;FBtr0273226;FBtr0087618;FBtr0273225;FBtr0087619	splice_site	0.355167567	-0.598690575	-0.299345085	159.2702696	79.20149952	0.000518537
FBgn0001090:E004	FBgn0001090	E004	TRUE	OK	FALSE	65.91270545	564.5818097	0.026115095	0.047630924	0.036127708	0.006942749	0.209688438	X	18796502	18796580	.	FBtr0074659;FBtr0074658	exonic_part	0.355167567	-0.952525567	-0.476257459	82.4295562	49.50104524	0.065612199
FBgn0053196:J155	FBgn0053196	J155	TRUE	OK	FALSE	101.7714083	1574.500904	0.009630035	0.021393698	0.014798778	0.007050799	0.210858315	2L	4530277	4530530	.	FBtr0332343;FBtr0332354;FBtr0305142;FBtr0332347;FBtr0332351;FBtr0332355;FBtr0332344;FBtr0332346;FBtr0332350;FBtr0332345;FBtr0332352;FBtr0332349;FBtr0305141;FBtr0332353;FBtr0332348;FBtr0305145	splice_site	0.357058504	0.644670368	0.32233479	71.93727318	130.3621516	3.33E-05
FBgn0001624:E023	FBgn0001624	E023	TRUE	OK	FALSE	72.69699294	746.1398394	0.009887964	0.043445319	0.024875061	0.00704174	0.210858315	X	11394222	11394246	.	FBtr0112813;FBtr0333262;FBtr0073486;FBtr0308088	exonic_part	0.357058504	-0.789060063	-0.394529379	94.67288132	49.82166449	6.56E-08
FBgn0026319:E001	FBgn0026319	E001	TRUE	OK	FALSE	100.2080329	737.0840996	1.00E-08	0.032281116	0.025880336	0.007115879	0.211310983	2L	4361924	4362721	.	FBtr0334401	exonic_part	0.358101521	-0.837701579	-0.418745214	95.55067525	103.2896885	0.009406946
FBgn0261641:J019	FBgn0261641	J019	TRUE	OK	FALSE	99.76462619	969.0177593	0.002035289	0.0217483	0.011210693	0.00711715	0.211310983	3R	6362763	6362837	.	FBtr0345075;FBtr0303017;FBtr0303013;FBtr0345076;FBtr0334545	splice_site	0.358101521	0.588585415	0.29428786	72.07039305	127.4376134	0.029111413
FBgn0003392:E006	FBgn0003392	E006	TRUE	OK	FALSE	100.9225208	83.88054901	0.00023116	0.032072262	0.014847647	0.007118601	0.211310983	X	15892440	15892569	.	FBtr0111037;FBtr0111036	exonic_part	0.358101521	0.638646174	0.319322121	98.55561193	103.3110785	0.028586468
FBgn0086358:E005	FBgn0086358	E005	TRUE	OK	FALSE	668.8100212	12582.98355	0.000475915	0.007200238	0.00357389	0.007128248	0.211336766	2R	19302941	19303517	.	FBtr0331925;FBtr0086516;FBtr0305333	exonic_part	0.358349191	0.314242513	0.157100549	569.0227957	767.8166803	0.004243957
FBgn0000017:J021	FBgn0000017	J021	TRUE	OK	FALSE	116.2812968	524.2706538	0.017731113	0.019193956	0.018457917	0.007191662	0.21217167	3L	16628589	16628662	.	FBtr0330131;FBtr0330132;FBtr0330136;FBtr0330133;FBtr0330135;FBtr0330134;FBtr0112790;FBtr0075357;FBtr0345369;FBtr0330130	splice_site	0.359165516	0.638067262	0.319032778	117.3997759	113.9317165	0.004051197
FBgn0041210:J029	FBgn0041210	J029	TRUE	OK	FALSE	130.9170097	2922.077694	0.015268083	0.017469106	0.016330839	0.007292216	0.213633323	X	13268840	13269827	.	FBtr0333333;FBtr0073798;FBtr0301298;FBtr0333334;FBtr0333331;FBtr0308576;FBtr0333332	splice_site	0.362144623	0.65265512	0.326323779	89.648894	174.6919719	0.00010443
FBgn0013995:E019	FBgn0013995	E019	TRUE	OK	FALSE	1693.995358	166598.7895	0.001258904	0.004525217	0.002531001	0.007352138	0.214800216	3R	21012266	21012425	.	FBtr0309204;FBtr0083999;FBtr0084000;FBtr0309202;FBtr0344317;FBtr0309205;FBtr0344316;FBtr0309203;FBtr0083998	exonic_part	0.363972387	-0.218248344	-0.109121532	1987.929548	1400.748668	0.003935213
FBgn0053196:J170	FBgn0053196	J170	TRUE	OK	FALSE	229.0664679	746.8930222	0.003332211	0.011597273	0.006963971	0.007371725	0.215111412	2L	4552335	4552396	.	FBtr0332343;FBtr0332354;FBtr0305142;FBtr0332347;FBtr0332351;FBtr0332355;FBtr0332344;FBtr0332346;FBtr0332350;FBtr0332345;FBtr0332352;FBtr0332349;FBtr0305141;FBtr0332353;FBtr0332348;FBtr0305145	splice_site	0.364549598	-0.428144029	-0.214071399	245.1963117	212.062214	3.33E-05
FBgn0013733:E022	FBgn0013733	E022	TRUE	OK	FALSE	14808.80869	12094288.57	0.000824484	0.002979716	0.001569393	0.007431485	0.21659269	2R	13884094	13894129	.	FBtr0087621	exonic_part	0.366310869	-0.174911807	-0.087445847	17552.53427	12047.24975	0.000518537
FBgn0250823:E004	FBgn0250823	E004	TRUE	OK	FALSE	1667.743545	110656.4608	0.006096758	0.004552687	0.005391193	0.007461478	0.216959304	3R	16274151	16274584	.	FBtr0100333;FBtr0305071;FBtr0083262;FBtr0083265;FBtr0305072;FBtr0301304;FBtr0083261;FBtr0334606;FBtr0330041	exonic_part	0.367341977	-0.355780052	-0.177882285	1909.340887	1427.017912	0.024668295
FBgn0039925:E002	FBgn0039925	E002	TRUE	OK	FALSE	184.8856784	22926.93035	0.073929288	0.018769645	0.040730663	0.00750202	0.217332879	4	1148988	1149213	.	FBtr0089196	exonic_part	0.367637736	0.880870471	0.440414899	50.89986817	318.3694622	1.84E-05
FBgn0264006:E008	FBgn0264006	E008	TRUE	OK	FALSE	217.6445887	2690.862287	0.001353726	0.016362967	0.007944826	0.007720222	0.221911902	3L	13884035	13884312	.	FBtr0330419;FBtr0333021;FBtr0330414;FBtr0330418;FBtr0330420	exonic_part	0.37300359	-0.428909701	-0.214454092	252.7454516	184.5653407	0.000437879
FBgn0262509:J052	FBgn0262509	J052	TRUE	OK	FALSE	88.83806447	2979.050235	0.175168148	0.023960127	0.087641273	0.007724606	0.221911902	3L	23020842	23021678	.	FBtr0304834;FBtr0304836	splice_site	0.37300359	-1.153364392	-0.576681456	135.5972567	41.09393663	0.000224566
FBgn0053144:E011	FBgn0053144	E011	TRUE	OK	FALSE	678.8493731	64153.30528	0.020395517	0.007134869	0.013552396	0.007975343	0.225615047	2R	10798339	10798709	.	FBtr0302517	exonic_part	0.376952967	-0.50185626	-0.250919626	833.4782931	518.544498	0.000509546
FBgn0053196:J091	FBgn0053196	J091	TRUE	OK	FALSE	124.2266466	1186.740508	0.025292615	0.01820715	0.02190103	0.008054786	0.226796393	2L	4484630	4484691	.	FBtr0332343;FBtr0332354;FBtr0305142;FBtr0332347;FBtr0332351;FBtr0332355;FBtr0332344;FBtr0332346;FBtr0332350;FBtr0332345;FBtr0332352;FBtr0332349;FBtr0305141;FBtr0332353;FBtr0332348;FBtr0305145	splice_site	0.377184396	-0.671188474	-0.335593719	143.0230833	104.4751931	3.33E-05
FBgn0013576:E023	FBgn0013576	E023	TRUE	OK	FALSE	219.3757211	6627.757029	0.013308349	0.016255782	0.014689249	0.008084494	0.227101645	3R	5296146	5296164	.	FBtr0333694;FBtr0110932;FBtr0273433;FBtr0078810;FBtr0100199;FBtr0078813;FBtr0078818;FBtr0308581;FBtr0308580;FBtr0273432;FBtr0078812;FBtr0306695;FBtr0306694;FBtr0273431;FBtr0110933;FBtr0078811;FBtr0273434;FBtr0100197	exonic_part	0.377874134	-0.599076834	-0.299536534	275.1848202	162.7515972	0.014596425
FBgn0004587:E011	FBgn0004587	E011	TRUE	OK	FALSE	554.3781805	15747.34305	0.016594325	0.008112622	0.012455798	0.008081456	0.227101645	3R	13663051	13663454	.	FBtr0300588;FBtr0082804	exonic_part	0.377874134	0.561588069	0.280780834	539.6671881	571.4792839	0.022547574
FBgn0266696:J062	FBgn0266696	J062	TRUE	OK	FALSE	69.54186862	205.6778894	0.013329917	0.029563759	0.020647908	0.008261919	0.230472122	3L	2442960	2443389	.	FBtr0345111;FBtr0345089;FBtr0345099;FBtr0345101;FBtr0345112;FBtr0345088;FBtr0345090;FBtr0345102;FBtr0345087;FBtr0345085;FBtr0345092	splice_site	0.383098525	0.705974645	0.352986945	67.49896472	70.57342619	0.000364689
FBgn0264006:J036	FBgn0264006	J036	TRUE	OK	FALSE	469.5626737	9286.096905	0.005660812	0.007585868	0.00651139	0.008315646	0.230996665	3L	13886921	13887169	.	FBtr0330419;FBtr0330417;FBtr0333021;FBtr0330414;FBtr0330418;FBtr0330420;FBtr0330416	splice_site	0.384340575	0.379223342	0.189610207	414.0387086	524.8992325	0.000437879
FBgn0004395:E012	FBgn0004395	E012	TRUE	OK	FALSE	292.9460742	5775.666078	0.005242106	0.012871502	0.008771666	0.008318051	0.230996665	3R	23156073	23156493	.	FBtr0305572;FBtr0305571;FBtr0337052;FBtr0084402;FBtr0084403;FBtr0305573	exonic_part	0.384340575	0.440525164	0.220252287	252.6610874	331.9054675	0.076377683
FBgn0261873:J063	FBgn0261873	J063	TRUE	OK	FALSE	850.7354087	12475.07567	0.002405484	0.005873973	0.003813548	0.008319104	0.230996665	X	8237428	8237809	.	FBtr0308217;FBtr0111034;FBtr0340142;FBtr0340141;FBtr0089974;FBtr0308219;FBtr0089978;FBtr0100375;FBtr0333720;FBtr0089975;FBtr0333721;FBtr0100376	splice_site	0.384340575	0.309882822	0.154939257	757.807273	941.6030187	0.043363431
FBgn0001624:J068	FBgn0001624	J068	TRUE	OK	FALSE	416.3104626	5008.798496	0.00847092	0.0080746	0.008287834	0.00855632	0.236221169	X	11396103	11400787	.	FBtr0073484	splice_site	0.390356174	0.44207748	0.221036509	373.7122993	456.7873395	6.56E-08
FBgn0259246:J049	FBgn0259246	J049	TRUE	OK	FALSE	100.2003814	503.0554549	2.38E-05	0.021670094	0.008997255	0.008616534	0.237339165	2R	9528627	9530089	.	FBtr0305061	splice_site	0.39140733	0.534399308	0.267198982	81.36342362	118.6448784	0.008266512
FBgn0036934:E001	FBgn0036934	E001	TRUE	OK	FALSE	263.1717441	5097.652185	0.009184946	0.014013209	0.011488023	0.008743793	0.239604191	3L	20058510	20060013	.	FBtr0332667	exonic_part	0.395016897	-0.500963822	-0.250455773	232.4364341	296.1070027	7.75E-07
FBgn0004618:E003	FBgn0004618	E003	TRUE	OK	FALSE	3529.789563	436698.0788	0.004185816	0.0036176	0.003925527	0.008795519	0.239812846	3R	18369342	18370835	.	FBtr0083585;FBtr0330042;FBtr0083584	exonic_part	0.395257334	0.285720937	0.142804873	3947.064779	3114.727736	0.000128199
FBgn0004652:E011	FBgn0004652	E011	TRUE	OK	FALSE	166.5104267	1915.893205	0.003539908	0.020534172	0.011068837	0.008815916	0.239812846	3R	18435642	18435790	.	FBtr0083644;FBtr0083648;FBtr0301284;FBtr0083643;FBtr0083645;FBtr0083649;FBtr0083642;FBtr0083650;FBtr0083646;FBtr0083652;FBtr0083641;FBtr0083647;FBtr0330040;FBtr0083640;FBtr0083651	exonic_part	0.395257334	0.515833861	0.257914059	176.7793958	152.4437738	0.018903793
FBgn0267350:E003	FBgn0267350	E003	TRUE	OK	FALSE	2402.904922	270448.5568	0.001076336	0.004010366	0.002244609	0.008807383	0.239812846	X	2625863	2626925	.	FBtr0331587;FBtr0307158	exonic_part	0.395257334	0.233708471	0.116844619	2087.672924	2727.174123	0.019027374
FBgn0261873:J056	FBgn0261873	J056	TRUE	OK	FALSE	196.9705461	3746.125304	0.017625798	0.012873508	0.015406679	0.008919229	0.242076111	X	8228098	8235588	.	FBtr0308217;FBtr0111034;FBtr0340142;FBtr0340141;FBtr0089974;FBtr0089978;FBtr0100375;FBtr0333720;FBtr0333721;FBtr0308220;FBtr0100376;FBtr0308218	splice_site	0.398621294	0.633845761	0.316921897	154.3935814	241.1337299	0.043363431
FBgn0261552:J022	FBgn0261552	J022	TRUE	OK	FALSE	198.9109382	11273.91322	0.027108066	0.012784654	0.02011478	0.009029483	0.244345209	3R	9418000	9419782	.	FBtr0302695;FBtr0111027	splice_site	0.401679243	-0.715009936	-0.35750418	272.6291797	122.4252956	0.013298915
FBgn0053196:E050	FBgn0053196	E050	TRUE	OK	FALSE	267.7543181	6881.646226	0.014496621	0.013820956	0.014255002	0.009087904	0.245546792	2L	4521416	4521755	.	FBtr0332343;FBtr0332354;FBtr0305142;FBtr0332347;FBtr0332351;FBtr0332344;FBtr0332346;FBtr0332350;FBtr0332345;FBtr0332352;FBtr0305141;FBtr0332353;FBtr0332348;FBtr0305145	exonic_part	0.402974768	0.558192635	0.279095402	198.5655482	338.224484	3.33E-05
FBgn0264006:J039	FBgn0264006	J039	TRUE	OK	FALSE	337.1313557	4770.536765	0.002310765	0.009086732	0.005218611	0.009147617	0.246883111	3L	13889679	13890814	.	FBtr0330419;FBtr0330417;FBtr0333021;FBtr0330414;FBtr0330418;FBtr0330420;FBtr0330416	splice_site	0.403922139	0.352005108	0.176001585	299.6382005	373.5408964	0.000437879
FBgn0053196:J132	FBgn0053196	J132	TRUE	OK	FALSE	133.9285452	1822.35828	0.003959767	0.017160956	0.010034032	0.009442605	0.251461575	2L	4512235	4512289	.	FBtr0332343;FBtr0332354;FBtr0332347;FBtr0332351;FBtr0332355;FBtr0332346;FBtr0332350;FBtr0332345;FBtr0332349;FBtr0332353;FBtr0332348	splice_site	0.409633034	0.522756546	0.261377844	100.9979869	168.1750486	3.33E-05
FBgn0029504:E011	FBgn0029504	E011	TRUE	OK	FALSE	106.5170899	4743.705116	0.029025192	0.030533757	0.029780662	0.009421144	0.251461575	X	7704777	7704963	.	FBtr0112946	exonic_part	0.409633034	-0.842896223	-0.421443067	162.8782167	49.15484263	0.049609869
FBgn0264006:E010	FBgn0264006	E010	TRUE	OK	FALSE	764.8021462	24656.41166	0.007655938	0.006645454	0.007191354	0.009492049	0.251942202	3L	13885725	13886079	.	FBtr0330416	exonic_part	0.409997576	-0.387629654	-0.193812366	869.7305343	657.7095997	0.000437879
FBgn0028509:J014	FBgn0028509	J014	TRUE	OK	FALSE	158.4851042	3033.084088	0.021964894	0.015085329	0.018476493	0.009572147	0.252895828	2L	13891532	13895028	.	FBtr0080546;FBtr0080547	splice_site	0.410482214	0.638533074	0.319262692	112.3289296	204.6876746	0.014358374
FBgn0263289:E012	FBgn0263289	E012	TRUE	OK	FALSE	348.1917177	1539.501145	0.017294137	0.011270354	0.014401997	0.009671167	0.253678906	3R	26566360	26566575	.	FBtr0308634;FBtr0308629;FBtr0308623;FBtr0308625;FBtr0335521;FBtr0308626;FBtr0308627;FBtr0308632;FBtr0335522;FBtr0308621;FBtr0308620;FBtr0308631;FBtr0308628;FBtr0308633;FBtr0308622;FBtr0308630;FBtr0308624	exonic_part	0.41202892	0.555868845	0.277932305	325.4949217	371.1711329	0.065966336
FBgn0053196:J127	FBgn0053196	J127	TRUE	OK	FALSE	177.1593318	2579.942058	0.007859309	0.013892073	0.010540249	0.009748475	0.254318242	2L	4509726	4509781	.	FBtr0332343;FBtr0332354;FBtr0332347;FBtr0332351;FBtr0332355;FBtr0332346;FBtr0332350;FBtr0332345;FBtr0332349;FBtr0332353;FBtr0332348	splice_site	0.413459958	0.511565461	0.255782176	133.8257845	221.0242906	3.33E-05
FBgn0004373:E001	FBgn0004373	E001	TRUE	OK	FALSE	664.76731	2936.253464	0.000487892	0.007227118	0.003305819	0.009730762	0.254318242	3L	305392	306225	.	FBtr0072516	exonic_part	0.413459958	-0.272585377	-0.13628609	700.5976486	629.8477967	6.09E-05
FBgn0085447:N100	FBgn0085447	N100	TRUE	OK	FALSE	210.3463031	6625.368391	0.030616909	0.012294312	0.021430654	0.009746583	0.254318242	3L	5739726	5746467	.	UNKNOWN_TX	novel_splice_site	0.413459958	0.614705843	0.307351546	149.5034591	269.6104346	0.001825881
FBgn0053196:E037	FBgn0053196	E037	TRUE	OK	FALSE	628.3355772	20990.7408	0.003242301	0.007484963	0.004978504	0.01001222	0.258771474	2L	4509781	4510396	.	FBtr0332343;FBtr0332354;FBtr0332347;FBtr0332351;FBtr0332355;FBtr0332346;FBtr0332350;FBtr0332345;FBtr0332349;FBtr0332353;FBtr0332348	exonic_part	0.418702863	0.329597058	0.164797226	513.9000185	746.0527903	3.33E-05
FBgn0262394:E004	FBgn0262394	E004	TRUE	OK	FALSE	96.42012703	1616.345636	1.00E-08	0.033440077	0.02454207	0.010135088	0.260119521	2R	12170426	12170448	.	FBtr0304285;FBtr0304286	exonic_part	0.421286457	-0.877165415	-0.438110944	130.8780926	61.19220203	0.004117554
FBgn0085447:J082	FBgn0085447	J082	TRUE	OK	FALSE	439.0224938	10923.21061	0.001398724	0.007851656	0.004227832	0.010179688	0.26093442	3L	5722568	5726479	.	FBtr0112709;FBtr0340655;FBtr0330125;FBtr0112708;FBtr0112710;FBtr0340654;FBtr0346962;FBtr0330122;FBtr0330124;FBtr0330126;FBtr0330123;FBtr0112712;FBtr0340656	splice_site	0.421753743	0.326674888	0.163335861	354.620869	523.497545	0.001825881
FBgn0263289:J080	FBgn0263289	J080	TRUE	OK	FALSE	467.1591971	3214.516548	0.000148962	0.007605526	0.003399182	0.010340376	0.263143998	3R	26580626	26580695	.	FBtr0308634;FBtr0308629;FBtr0308623;FBtr0308625;FBtr0335521;FBtr0335520;FBtr0308626;FBtr0308627;FBtr0308632;FBtr0335522;FBtr0308621;FBtr0308620;FBtr0308631;FBtr0308628;FBtr0308633;FBtr0308622;FBtr0308630	splice_site	0.424149075	0.292741205	0.146369103	477.5813741	454.9939713	0.065966336
FBgn0015609:J046	FBgn0015609	J046	TRUE	OK	FALSE	263.8484805	16371.71758	0.008440575	0.010564793	0.009449543	0.010457026	0.264713403	2L	17708220	17709438	.	FBtr0081016;FBtr0081014;FBtr0100314;FBtr0081015;FBtr0100315;FBtr0081018;FBtr0100316;FBtr0081019;FBtr0100313;FBtr0081017;FBtr0081013;FBtr0081020	splice_site	0.426948332	-0.451440806	-0.225719317	369.4597792	156.52182	0.067732937
FBgn0003285:E009	FBgn0003285	E009	TRUE	OK	FALSE	79.27039603	428.9862439	0.000140657	0.040073203	0.018143947	0.010429996	0.264713403	X	2973400	2973834	.	FBtr0343758;FBtr0070562	exonic_part	0.426948332	-0.630749021	-0.315368278	88.02225686	69.41057577	0.068619454
FBgn0020386:E004	FBgn0020386	E004	TRUE	OK	FALSE	1025.912332	56689.00123	0.005007231	0.00566166	0.005301036	0.010549731	0.265385806	3L	132055	132530	.	FBtr0072465	exonic_part	0.428427499	-0.335198786	-0.167590399	966.9195987	1092.03912	0.011914448
FBgn0264006:E002	FBgn0264006	E002	TRUE	OK	FALSE	619.5366407	10670.94002	0.004260934	0.007551784	0.005709752	0.010765381	0.268111053	3L	13872921	13873014	.	FBtr0330419;FBtr0330417;FBtr0333021;FBtr0330414;FBtr0330418;FBtr0330420	exonic_part	0.432750097	0.363979438	0.181987846	551.412271	690.7669841	0.000437879
FBgn0261641:E008	FBgn0261641	E008	TRUE	OK	FALSE	117.0169568	2301.072308	0.014341208	0.028043435	0.020668698	0.011052513	0.272621092	3R	6364486	6364555	.	FBtr0345075;FBtr0303014	exonic_part	0.439205657	0.702468494	0.351227425	81.10750851	154.0445183	0.029111413
FBgn0000568:E015	FBgn0000568	E015	TRUE	OK	FALSE	194.2444342	5315.666686	0.029590391	0.017999263	0.023733333	0.011087773	0.273210907	3L	18060550	18060854	.	FBtr0306814	exonic_part	0.440145729	-0.629520712	-0.314755733	251.9839253	134.5703012	0.010812019
FBgn0085447:E013	FBgn0085447	E013	TRUE	OK	FALSE	126.5466235	1784.114591	0.023213395	0.026140964	0.024580644	0.011197918	0.274520027	3L	5673093	5673265	.	FBtr0340655;FBtr0330125;FBtr0112708;FBtr0340654;FBtr0346962;FBtr0330122;FBtr0330123;FBtr0112712;FBtr0340656	exonic_part	0.442434387	-0.722700943	-0.361349461	148.0780143	106.6415972	0.001825881
FBgn0263352:J028	FBgn0263352	J028	TRUE	OK	FALSE	168.8191766	3505.40069	0.011257201	0.014392375	0.012638418	0.011226988	0.274673289	3L	8438055	8438192	.	FBtr0114592;FBtr0345595;FBtr0076661;FBtr0332984;FBtr0308954	splice_site	0.443121402	0.547636037	0.27381663	125.5828633	212.0600649	1.52E-07
FBgn0026206:E003	FBgn0026206	E003	TRUE	OK	FALSE	84.89010911	562.4789812	0.008594986	0.037604404	0.021646516	0.01125032	0.27496467	X	9164162	9164334	.	FBtr0333475	exonic_part	0.443580698	-0.673344086	-0.336670978	103.4738445	67.29388851	0.001134592
FBgn0263111:J071	FBgn0263111	J071	TRUE	OK	FALSE	180.3593675	1819.329697	0.016743576	0.013712395	0.015310356	0.011373493	0.27685082	X	11960080	11962019	.	FBtr0307320;FBtr0307316;FBtr0307315;FBtr0308609;FBtr0307324;FBtr0307322;FBtr0307323;FBtr0332391	splice_site	0.446349276	0.555554018	0.27777597	166.6992476	191.8266444	0.027549638
FBgn0013342:E010	FBgn0013342	E010	TRUE	OK	FALSE	790.068412	23701.32957	0.00120655	0.006521841	0.003376729	0.011432015	0.277713765	3L	1635936	1636009	.	FBtr0306578;FBtr0300894;FBtr0072819;FBtr0302310	exonic_part	0.447027163	0.276637397	0.138316348	662.2656152	912.417031	0.016576126
FBgn0265959:J024	FBgn0265959	J024	TRUE	OK	FALSE	403.1822373	26417.30687	0.011291003	0.008214923	0.009844182	0.011456575	0.278029821	3L	20261660	20261723	.	FBtr0342949;FBtr0342948;FBtr0342947;FBtr0342946	splice_site	0.447065723	-0.44840649	-0.224200703	530.7023574	271.7908184	0.000337255
FBgn0000017:E013	FBgn0000017	E013	TRUE	OK	FALSE	529.6470609	18245.181	0.004818069	0.008361617	0.006377601	0.011603124	0.278529903	3L	16646809	16647882	.	FBtr0330131;FBtr0330132;FBtr0330136;FBtr0330133;FBtr0330135;FBtr0330134;FBtr0112790;FBtr0075357;FBtr0345369;FBtr0330130	exonic_part	0.448859249	0.361505274	0.180750403	585.663258	466.5884705	0.004051197
FBgn0053547:E021	FBgn0053547	E021	TRUE	OK	FALSE	565.0745611	39508.72558	2.74E-05	0.008011681	0.003349234	0.011821586	0.281135049	3R	17890893	17891507	.	FBtr0336716;FBtr0336713;FBtr0305016;FBtr0308498;FBtr0305021;FBtr0336720;FBtr0336721;FBtr0336719;FBtr0336718;FBtr0336714;FBtr0336722;FBtr0336717	exonic_part	0.452921991	-0.26701539	-0.133506354	718.7301076	407.2065287	0.00362742
FBgn0053113:E011	FBgn0053113	E011	TRUE	OK	FALSE	113.7024168	1961.520446	0.071321753	0.028779887	0.049886692	0.011867726	0.28157616	2L	4999385	4999502	.	FBtr0079044	exonic_part	0.453719317	-0.889785321	-0.444888236	144.1399265	82.35375551	0.011576814
FBgn0264598:E006	FBgn0264598	E006	TRUE	OK	FALSE	1184.061911	55755.32028	0.002991486	0.005276782	0.003952085	0.012033765	0.283204172	X	2370335	2370998	.	FBtr0333530;FBtr0333529;FBtr0333531;FBtr0333532	exonic_part	0.455556393	0.264704193	0.132348531	1218.46336	1150.831985	0.000911985
FBgn0262737:E023	FBgn0262737	E023	TRUE	OK	FALSE	7594.173385	287830.2711	0.007940475	0.003169366	0.005609778	0.012289158	0.286348357	3L	21926699	21932702	.	FBtr0333222;FBtr0111017;FBtr0078470;FBtr0346820	exonic_part	0.459211263	0.324744563	0.162317668	7349.635945	7840.531541	0.034548502
FBgn0053196:E048	FBgn0053196	E048	TRUE	OK	FALSE	162.7018285	3139.362288	0.0098277	0.020949767	0.015015641	0.012360684	0.287508318	2L	4520376	4520703	.	FBtr0332343;FBtr0332354;FBtr0305142;FBtr0332347;FBtr0332351;FBtr0332344;FBtr0332346;FBtr0332350;FBtr0332345;FBtr0332352;FBtr0305141;FBtr0332353;FBtr0332348;FBtr0305145	exonic_part	0.46009887	0.545671217	0.272835065	121.529026	205.5114643	3.33E-05
FBgn0053196:E078	FBgn0053196	E078	TRUE	OK	FALSE	582.397386	9107.569376	0.01344988	0.007856073	0.010759381	0.012529706	0.28856785	2L	4563679	4564189	.	FBtr0332343;FBtr0332354;FBtr0305142;FBtr0332347;FBtr0332351;FBtr0332355;FBtr0332344;FBtr0332346;FBtr0332350;FBtr0332345;FBtr0332352;FBtr0332349;FBtr0305141;FBtr0332353;FBtr0332348;FBtr0305145	exonic_part	0.461677255	-0.422304315	-0.211150594	620.9467026	541.1106127	3.33E-05
FBgn0259246:J053	FBgn0259246	J053	TRUE	OK	FALSE	157.2672005	2006.88377	0.018583885	0.015172995	0.01696563	0.01245995	0.28856785	2R	9530206	9532345	.	FBtr0305059;FBtr0300542;FBtr0299915;FBtr0299916;FBtr0305060;FBtr0300245;FBtr0305062;FBtr0305061	splice_site	0.461677255	0.610194764	0.305096173	124.3541328	190.6860148	0.008266512
FBgn0000017:E012	FBgn0000017	E012	TRUE	OK	FALSE	78.89965028	790.3955723	0.036884263	0.040248441	0.038483799	0.012558979	0.28856785	3L	16631376	16631430	.	FBtr0330131;FBtr0330136;FBtr0330133;FBtr0330134;FBtr0112790	exonic_part	0.461677255	0.78731095	0.393654761	75.40285551	81.19244615	0.004051197
FBgn0000017:J018	FBgn0000017	J018	TRUE	OK	FALSE	81.11397012	43.68832847	0.020054853	0.025883202	0.022701157	0.012489318	0.28856785	3L	16626863	16626921	.	FBtr0330131;FBtr0330132;FBtr0330136;FBtr0330133;FBtr0330135;FBtr0330134;FBtr0112790;FBtr0075357;FBtr0345369;FBtr0330130	splice_site	0.461677255	0.70672287	0.353360772	80.41992973	81.90336982	0.004051197
FBgn0264006:E014	FBgn0264006	E014	TRUE	OK	FALSE	1586.828532	57671.42345	0.001379342	0.004643075	0.002689511	0.012603789	0.288997805	3L	13886600	13886921	.	FBtr0330419;FBtr0330417;FBtr0333021;FBtr0330414;FBtr0330418;FBtr0330420;FBtr0330416	exonic_part	0.461932033	0.234456359	0.117224942	1483.96373	1692.141616	0.000437879
FBgn0003392:J052	FBgn0003392	J052	TRUE	OK	FALSE	613.3132319	54228.43957	0.003110399	0.006690345	0.004594759	0.012621689	0.289095329	X	15901916	15901977	.	FBtr0333717;FBtr0333718;FBtr0301594;FBtr0074124;FBtr0074123;FBtr0301597;FBtr0074118;FBtr0111037;FBtr0074122;FBtr0074119;FBtr0074121;FBtr0301596;FBtr0111036;FBtr0340413;FBtr0301595	splice_site	0.462104878	-0.3233602	-0.161677169	789.8704194	431.331591	0.028586468
FBgn0053196:J138	FBgn0053196	J138	TRUE	OK	FALSE	65.72244211	546.5497449	0.000128815	0.031063035	0.014802261	0.012745328	0.289226934	2L	4520299	4520376	.	FBtr0332343;FBtr0332354;FBtr0305142;FBtr0332347;FBtr0332351;FBtr0332344;FBtr0332346;FBtr0332350;FBtr0332345;FBtr0332352;FBtr0305141;FBtr0332353;FBtr0332348;FBtr0305145	splice_site	0.462666852	0.620592824	0.310296164	47.43003939	84.5775525	3.33E-05
FBgn0058196:J013	FBgn0058196	J013	TRUE	OK	FALSE	98.62178098	440.0666242	0.001460733	0.021956692	0.011381524	0.012871551	0.289226934	2R	1515836	1515889	.	FBtr0113831;FBtr0344972;FBtr0301121;FBtr0113829;FBtr0113830	splice_site	0.4632565	-0.55083266	-0.275408127	112.915515	85.77085743	0.057034237
FBgn0035526:E008	FBgn0035526	E008	TRUE	OK	FALSE	87.24222765	624.0900696	0.000107806	0.036665513	0.017518978	0.012861561	0.289226934	3L	4285846	4285920	.	FBtr0073233	exonic_part	0.4632565	0.6571786	0.328572665	104.4048928	68.40530138	0.008378153
FBgn0261641:E012	FBgn0261641	E012	TRUE	OK	FALSE	112.7725097	427.8390324	0.002667138	0.028994278	0.014590925	0.012800825	0.289226934	3R	6365258	6365953	.	FBtr0303015	exonic_part	0.4632565	-0.557698497	-0.278843789	124.1864187	102.9902621	0.029111413
FBgn0003380:E011	FBgn0003380	E011	TRUE	OK	FALSE	1267.652996	455640.3113	0.001108177	0.005112146	0.002734752	0.012862798	0.289226934	X	17942781	17942972	.	FBtr0089657;FBtr0308200;FBtr0346706;FBtr0302902;FBtr0089661;FBtr0302903	exonic_part	0.4632565	0.251687367	0.125842151	1739.315009	775.722826	0.040549674
FBgn0020386:E018	FBgn0020386	E018	TRUE	OK	FALSE	264.9313898	14543.36597	0.000943095	0.0139386	0.007285943	0.01315019	0.292856305	3L	145293	145895	.	FBtr0333218	exonic_part	0.467904966	0.417673662	0.208834327	188.6873256	344.9789357	0.011914448
FBgn0262737:E007	FBgn0262737	E007	TRUE	OK	FALSE	442.3444819	8081.436831	0.004486527	0.009463206	0.006661229	0.013125975	0.292856305	3L	21914892	21915009	.	FBtr0332736;FBtr0304983;FBtr0304980;FBtr0304982;FBtr0346820;FBtr0304981;FBtr0333222;FBtr0304984;FBtr0078468;FBtr0078470;FBtr0111017;FBtr0301364	exonic_part	0.467639984	-0.364971803	-0.182484033	505.6201621	375.5135028	0.034548502
FBgn0266599:E003	FBgn0266599	E003	TRUE	OK	FALSE	376.5703624	4272.620265	0.036765061	0.01063052	0.023288683	0.013184258	0.293343643	3R	15243155	15243180	.	FBtr0083055;FBtr0083058	exonic_part	0.46850307	-0.636757337	-0.318375431	354.7982883	397.4136574	0.036839408
FBgn0082582:E021	FBgn0082582	E021	TRUE	OK	FALSE	855.7641459	109352.9407	0.011733077	0.006234592	0.009026579	0.013248729	0.293432198	3R	30573072	30574240	.	FBtr0336446	exonic_part	0.469219944	-0.404284776	-0.202126729	1044.55169	662.2131528	0.057844165
FBgn0264598:J026	FBgn0264598	J026	TRUE	OK	FALSE	188.4953224	4754.860159	0.015742811	0.013283044	0.014578109	0.013252755	0.293432198	X	2368644	2368703	.	FBtr0333530;FBtr0333529;FBtr0333531;FBtr0333532	splice_site	0.469219944	0.579322915	0.289660282	173.3593632	205.1585887	0.000911985
FBgn0015609:E016	FBgn0015609	E016	TRUE	OK	FALSE	569.9855555	72392.11643	0.005826818	0.007966606	0.006817764	0.013297487	0.293828401	2L	17709438	17709621	.	FBtr0081016;FBtr0081014;FBtr0100314;FBtr0081015;FBtr0100315;FBtr0081018;FBtr0100316;FBtr0081019;FBtr0100313;FBtr0081017;FBtr0081013;FBtr0081020	exonic_part	0.470079773	-0.370256148	-0.185126098	784.0955149	352.6075136	0.067732937
FBgn0085447:N099	FBgn0085447	N099	TRUE	OK	FALSE	56.63395126	942.6375721	0.138578694	0.035443745	0.079652983	0.013360258	0.29405126	3L	5685576	5703924	.	UNKNOWN_TX	novel_splice_site	0.470967619	1.125745243	0.562871981	31.51125608	81.21132472	0.001825881
FBgn0003996:E002	FBgn0003996	E002	TRUE	OK	FALSE	1376.203491	166494.0467	0.001411684	0.004928201	0.002807524	0.013539246	0.296043415	X	2791413	2791545	.	FBtr0070490	exonic_part	0.472564846	-0.194711037	-0.097350314	1445.900255	1311.105922	0.01342855
FBgn0264006:E003	FBgn0264006	E003	TRUE	OK	FALSE	555.0588959	11482.38677	0.001883166	0.008106082	0.004452721	0.01361351	0.29632964	3L	13873071	13873266	.	FBtr0330419;FBtr0330417;FBtr0333021;FBtr0330414;FBtr0330418;FBtr0330420	exonic_part	0.472595438	0.332371678	0.166184309	500.1538187	613.8646301	0.000437879
FBgn0263111:E022	FBgn0263111	E022	TRUE	OK	FALSE	256.0177933	2369.607684	0.011422389	0.014327098	0.012775464	0.013786902	0.297738759	X	11960074	11960080	.	FBtr0307320;FBtr0307316;FBtr0307315;FBtr0308609;FBtr0307324;FBtr0307322;FBtr0307323;FBtr0332391	exonic_part	0.474929138	0.500100044	0.250048683	242.5928429	268.3532484	0.027549638
FBgn0039254:J012	FBgn0039254	J012	TRUE	OK	FALSE	98.50563659	1606.66059	0.037850881	0.021978141	0.029976664	0.01413715	0.300386371	3R	24946295	24946475	.	FBtr0084750	splice_site	0.478129393	-0.689534082	-0.344749808	115.5298471	79.12963089	0.00210258
FBgn0053548:E003	FBgn0053548	E003	TRUE	OK	FALSE	3430.096011	1027445.822	0.000205182	0.003641942	0.001619514	0.014154056	0.300475203	X	2207533	2208678	.	FBtr0345599;FBtr0070422	exonic_part	0.478487817	0.171347879	0.085625795	2785.217992	4083.922062	0.000126251
FBgn0052758:J017	FBgn0052758	J017	TRUE	OK	FALSE	118.6498297	396.9123657	0.001358314	0.018885959	0.009738382	0.014187138	0.300475203	X	5723362	5737098	.	FBtr0070843	splice_site	0.478891774	0.489146494	0.244569826	119.6240809	115.875937	0.083970712
FBgn0261549:E015	FBgn0261549	E015	TRUE	OK	FALSE	2920.398453	1058678.096	0.007821711	0.003792361	0.00590411	0.014172411	0.300475203	X	9019404	9019783	.	FBtr0302663;FBtr0302665;FBtr0333602;FBtr0302662;FBtr0333601;FBtr0344166;FBtr0302661;FBtr0302660;FBtr0344165;FBtr0302664	exonic_part	0.478891774	-0.338489694	-0.169240707	3544.513653	2291.403777	0.000275648
FBgn0053196:E049	FBgn0053196	E049	TRUE	OK	FALSE	132.0735334	2593.090005	0.019162591	0.025163377	0.022169103	0.014270015	0.301347678	2L	4521042	4521351	.	FBtr0332343;FBtr0332354;FBtr0305142;FBtr0332347;FBtr0332351;FBtr0332344;FBtr0332346;FBtr0332350;FBtr0332345;FBtr0332352;FBtr0305141;FBtr0332353;FBtr0332348;FBtr0305145	exonic_part	0.480694216	0.622835051	0.311417027	94.9685731	169.452325	3.33E-05
FBgn0013576:E045	FBgn0013576	E045	TRUE	OK	FALSE	667.1862598	22877.17816	0.016069129	0.007210995	0.011700613	0.014341203	0.302320592	3R	5334698	5335060	.	FBtr0273433;FBtr0306695;FBtr0273432	exonic_part	0.481995621	0.470019125	0.235004758	603.7653985	731.0482605	0.014596425
FBgn0263352:E012	FBgn0263352	E012	TRUE	OK	FALSE	662.558952	19841.4422	0.003196627	0.007241941	0.004889841	0.0144653	0.303342891	3L	8437038	8437433	.	FBtr0114592;FBtr0345595;FBtr0076661;FBtr0332984;FBtr0308954	exonic_part	0.483621719	0.311248498	0.155620971	546.2284761	778.1036401	1.52E-07
FBgn0085447:E011	FBgn0085447	E011	TRUE	OK	FALSE	209.227687	6935.257536	0.042790976	0.016909385	0.029732894	0.014648295	0.304589395	3L	5672054	5673066	.	FBtr0340656	exonic_part	0.484712104	-0.790695946	-0.395346141	249.0259135	171.6181705	0.001825881
FBgn0085447:E017	FBgn0085447	E017	TRUE	OK	FALSE	251.3682542	9281.505903	0.048601776	0.014540682	0.030890696	0.014628341	0.304589395	3L	5674789	5675208	.	FBtr0340655;FBtr0330125;FBtr0112708;FBtr0340654;FBtr0346962;FBtr0330122;FBtr0330123;FBtr0112712;FBtr0340656	exonic_part	0.484712104	-0.772706482	-0.386351094	295.9634571	206.7566581	0.001825881
FBgn0027598:E009	FBgn0027598	E009	TRUE	OK	FALSE	55.43374814	585.1279928	0.017505275	0.056109334	0.034171974	0.014639103	0.304589395	3R	30822472	30822548	.	FBtr0310071;FBtr0085706;FBtr0085707	exonic_part	0.484712104	-0.86785995	-0.433927133	77.41940816	33.21854375	0.041346798
FBgn0035600:J012	FBgn0035600	J012	TRUE	OK	FALSE	131.6091961	1197.621979	0.04251008	0.017397031	0.029576724	0.014672767	0.304773256	3L	5361988	5362102	.	FBtr0077144;FBtr0306086	splice_site	0.484861036	0.676760198	0.338357832	119.2300786	144.132279	0.068246003
FBgn0013576:E011	FBgn0013576	E011	TRUE	OK	FALSE	298.9243661	4786.35437	3.99E-05	0.01266968	0.005522832	0.014722188	0.304828426	3R	5286901	5287320	.	FBtr0078814	exonic_part	0.484861036	-0.350808691	-0.175402816	349.7561814	245.4023659	0.014596425
FBgn0264598:J037	FBgn0264598	J037	TRUE	OK	FALSE	218.4604866	2619.89673	0.000726672	0.011977515	0.005667471	0.014721024	0.304828426	X	2374106	2374704	.	FBtr0333533	splice_site	0.484861036	0.424920955	0.212459473	213.3718998	227.1346439	0.000911985
FBgn0261552:E010	FBgn0261552	E010	TRUE	OK	FALSE	324.6331836	16656.28316	0.017832533	0.01188649	0.014945547	0.015013409	0.308916932	3R	9436834	9437118	.	FBtr0111030;FBtr0082039;FBtr0344283;FBtr0082038;FBtr0302691	exonic_part	0.490701082	-0.507774074	-0.253886099	425.9489595	220.9318436	0.013298915
FBgn0263102:E013	FBgn0263102	E013	TRUE	OK	FALSE	210.549527	6267.647148	0.007128308	0.01682068	0.011458056	0.015038569	0.309126543	2R	10611515	10611679	.	FBtr0100607;FBtr0100606	exonic_part	0.491311731	-0.44664355	-0.223320405	276.089995	146.4113126	0.036713875
FBgn0013995:E022	FBgn0013995	E022	TRUE	OK	FALSE	4604.595728	1044833.931	0.004891287	0.003422108	0.004232055	0.015199767	0.311155777	3R	21013360	21013946	.	FBtr0309204;FBtr0084000;FBtr0344317;FBtr0309205;FBtr0344316;FBtr0083998	exonic_part	0.494660804	-0.244453755	-0.122217779	5400.379618	3809.658907	0.003935213
FBgn0259246:E030	FBgn0259246	E030	TRUE	OK	FALSE	806.0883568	21231.53242	0.002990518	0.006447478	0.004424703	0.015414279	0.313242963	2R	9540447	9541565	.	FBtr0305060;FBtr0336693	exonic_part	0.498180646	0.306336426	0.153164911	723.0884471	892.2558073	0.008266512
FBgn0263995:E008	FBgn0263995	E008	TRUE	OK	FALSE	409.2459255	3598.706328	0.00094882	0.010003716	0.00514003	0.015481261	0.313242963	3R	17966472	17967828	.	FBtr0330272;FBtr0330276;FBtr0330273;FBtr0330277;FBtr0330269;FBtr0330279;FBtr0330274;FBtr0330270;FBtr0330280;FBtr0330278;FBtr0330275;FBtr0330271	exonic_part	0.498180646	0.326940378	0.163460612	377.4887956	444.2625984	0.043243417
FBgn0262738:E003	FBgn0262738	E003	TRUE	OK	FALSE	131.7850934	1450.916216	0.020615186	0.025212367	0.022717757	0.015450335	0.313242963	X	4325347	4325616	.	FBtr0301475	exonic_part	0.498180646	-0.637935823	-0.318967764	163.8442562	99.93800353	4.84E-07
FBgn0041210:E003	FBgn0041210	E003	TRUE	OK	FALSE	781.3984085	23814.98579	0.002916263	0.006563357	0.004512997	0.015675056	0.315255891	X	13263754	13265036	.	FBtr0333333;FBtr0073798;FBtr0301298;FBtr0301299;FBtr0333334;FBtr0333331;FBtr0308576;FBtr0333332	exonic_part	0.501311028	-0.286021964	-0.142998582	756.8667086	812.3371346	0.00010443
FBgn0001624:E022	FBgn0001624	E022	TRUE	OK	FALSE	220.0630828	7953.965149	0.012133884	0.016213691	0.014028013	0.015716654	0.315347785	X	11390371	11390540	.	FBtr0308088;FBtr0330390;FBtr0073486;FBtr0073487;FBtr0333261;FBtr0301289;FBtr0073489;FBtr0333262;FBtr0073485;FBtr0308089	exonic_part	0.501738954	-0.559150031	-0.279573577	270.665383	167.5900076	6.56E-08
FBgn0026401:E004	FBgn0026401	E004	TRUE	OK	FALSE	464.1269866	3332.104283	8.76E-06	0.009149552	0.003768496	0.015808686	0.315832626	2R	4692295	4692950	.	FBtr0111118;FBtr0301456;FBtr0111119;FBtr0334994;FBtr0301455;FBtr0301454	exonic_part	0.501987	0.283083856	0.14153655	415.8601502	509.9236273	0.083734666
FBgn0261552:E019	FBgn0261552	E019	TRUE	OK	FALSE	4514.213435	246273.213	0.002485993	0.003434962	0.00287649	0.015826716	0.315930656	3R	9447628	9448649	.	FBtr0111032;FBtr0111030;FBtr0082039;FBtr0111027;FBtr0082037;FBtr0344283;FBtr0334304;FBtr0082038;FBtr0302695;FBtr0344284;FBtr0111029;FBtr0302694;FBtr0302691;FBtr0111031;FBtr0302693;FBtr0334303;FBtr0111028;FBtr0302692	exonic_part	0.50234925	0.230923972	0.115454738	4900.881617	4128.040928	0.013298915
FBgn0085447:J081	FBgn0085447	J081	TRUE	OK	FALSE	391.6985848	10554.30061	0.002424049	0.008345381	0.004939398	0.015912422	0.316330011	3L	5721104	5722381	.	FBtr0112709;FBtr0340655;FBtr0330125;FBtr0112708;FBtr0112710;FBtr0340654;FBtr0346962;FBtr0330122;FBtr0330124;FBtr0330126;FBtr0330123;FBtr0112712;FBtr0340656	splice_site	0.503804808	0.323004767	0.161500993	316.4017073	466.2150086	0.001825881
FBgn0259735:E004	FBgn0259735	E004	TRUE	OK	FALSE	176.2054419	8028.257902	0.046966421	0.019557323	0.033077419	0.016037585	0.317614971	2L	16601912	16602085	.	FBtr0335497;FBtr0300004	exonic_part	0.504989188	-0.863814722	-0.43190096	231.6354279	119.1470754	0.009041763
FBgn0013733:E028	FBgn0013733	E028	TRUE	OK	FALSE	571.5072163	27819.61562	0.000167495	0.007952797	0.003446787	0.016031016	0.317614971	2R	13900365	13900449	.	FBtr0087616;FBtr0301592;FBtr0304852;FBtr0087617;FBtr0273223;FBtr0304853;FBtr0304849;FBtr0273226;FBtr0304848;FBtr0273222;FBtr0301593;FBtr0273225;FBtr0087621;FBtr0304850;FBtr0304847;FBtr0273224;FBtr0087619;FBtr0301591	exonic_part	0.504989188	-0.27177274	-0.135885916	699.4030598	436.6370869	0.000518537
FBgn0053196:E035	FBgn0053196	E035	TRUE	OK	FALSE	389.758548	9793.456014	0.006324114	0.010364887	0.008069887	0.016190447	0.318961478	2L	4508712	4509024	.	FBtr0332343;FBtr0332354;FBtr0332347;FBtr0332351;FBtr0332355;FBtr0332346;FBtr0332350;FBtr0332345;FBtr0332349;FBtr0332353;FBtr0332348	exonic_part	0.505837968	0.389940515	0.194969313	310.3125649	470.3778053	3.33E-05
FBgn0004618:J008	FBgn0004618	J008	TRUE	OK	FALSE	234.3445635	147.866432	0.004842428	0.011420871	0.00773319	0.016221746	0.318961478	3R	18370835	18371318	.	FBtr0083585;FBtr0330042;FBtr0083584	splice_site	0.505837968	0.408591083	0.204292902	241.1600042	227.2341312	0.000128199
FBgn0005671:E002	FBgn0005671	E002	TRUE	OK	FALSE	1181.847955	25988.82956	1.00E-08	0.005281459	0.003318608	0.016312316	0.319011121	3R	12624306	12624904	.	FBtr0082670;FBtr0082671;FBtr0301661	exonic_part	0.506115449	-0.244922612	-0.122433182	1181.145833	1188.882105	0.00739569
FBgn0003218:J040	FBgn0003218	J040	TRUE	OK	FALSE	343.3783074	14630.44257	0.011690606	0.008989918	0.010422591	0.016365002	0.319263412	X	13772656	13772785	.	FBtr0301534	splice_site	0.506300583	0.494515054	0.247256448	295.215175	395.6726559	0.043196367
FBgn0000042:J009	FBgn0000042	J009	TRUE	OK	FALSE	65.63154264	731.2296503	0.067548678	0.031100842	0.049496201	0.016446809	0.320340192	X	5902096	5902689	.	FBtr0070823	splice_site	0.507796061	0.923667006	0.461831319	50.15395614	82.45821735	0.000533061
FBgn0263352:E010	FBgn0263352	E010	TRUE	OK	FALSE	289.330578	5218.199236	0.003797143	0.012997605	0.007595847	0.016510398	0.321059227	3L	8436710	8436764	.	FBtr0345595;FBtr0114592;FBtr0332984	exonic_part	0.508494609	0.397263862	0.19863017	229.6881391	349.0398964	1.52E-07
FBgn0017581:J013	FBgn0017581	J013	TRUE	OK	FALSE	145.0710389	2485.688014	0.035237528	0.016132059	0.025782336	0.016780938	0.322781263	3R	11756492	11759553	.	FBtr0082535	splice_site	0.511308623	-0.641236794	-0.320617957	162.7953584	126.0045577	0.001130409
FBgn0015609:E008	FBgn0015609	E008	TRUE	OK	FALSE	3134.593721	1590275.3	0.001143683	0.00372319	0.002169136	0.016858645	0.323289335	2L	17657312	17659614	.	FBtr0081016;FBtr0081014;FBtr0100314;FBtr0081015;FBtr0100315;FBtr0081018;FBtr0100316;FBtr0081019;FBtr0100313;FBtr0081017;FBtr0081013;FBtr0081020	exonic_part	0.511968298	-0.194803664	-0.097395035	4131.345638	2131.409708	0.067732937
FBgn0263352:J026	FBgn0263352	J026	TRUE	OK	FALSE	176.5236134	3517.165044	0.010577193	0.013928544	0.012098318	0.016947434	0.323546807	3L	8436972	8437038	.	FBtr0114592;FBtr0345595;FBtr0076661;FBtr0332984;FBtr0308954	splice_site	0.512964649	0.507110826	0.253554058	134.1955382	220.3580987	1.52E-07
FBgn0041210:J031	FBgn0041210	J031	TRUE	OK	FALSE	118.0882295	1263.660028	0.001161475	0.01895787	0.009650352	0.017210216	0.326698494	X	13270320	13270390	.	FBtr0333333;FBtr0073798;FBtr0301298;FBtr0301299;FBtr0333334;FBtr0333331;FBtr0308576;FBtr0333332	splice_site	0.516360266	0.491486672	0.245740767	85.91346343	150.4267685	0.00010443
FBgn0259246:J036	FBgn0259246	J036	TRUE	OK	FALSE	144.9698087	1174.932298	0.006167255	0.016140695	0.01070334	0.017498655	0.32894895	2R	9509170	9509887	.	FBtr0299915	splice_site	0.519901804	0.501752379	0.250875267	120.1240978	171.0778045	0.008266512
FBgn0033395:E008	FBgn0033395	E008	TRUE	OK	FALSE	662.4298775	405154.1475	0.002546682	0.00724281	0.004831782	0.017672397	0.330294911	2R	9239490	9239831	.	FBtr0088591	exonic_part	0.521878239	0.350708597	0.175336439	144.1803228	1191.488954	1.64E-08
FBgn0005671:E004	FBgn0005671	E004	TRUE	OK	FALSE	171.1715518	2277.573552	0.0147857	0.020050715	0.017200358	0.01768506	0.330294911	3R	12627448	12627561	.	FBtr0082670;FBtr0082671;FBtr0301661	exonic_part	0.521878239	0.546993084	0.273490802	132.3118149	210.554836	0.00739569
FBgn0031830:E003	FBgn0031830	E003	TRUE	OK	FALSE	112.8733861	405.9338107	0.010308268	0.02897085	0.022062517	0.01774156	0.330722469	2L	6558938	6559149	.	FBtr0079288;FBtr0343157	exonic_part	0.521878239	0.794594687	0.39688209	122.2214845	103.0452976	0.031888445
FBgn0263352:J027	FBgn0263352	J027	TRUE	OK	FALSE	134.4271598	1313.21174	1.55E-05	0.017111268	0.007045242	0.017762904	0.330722469	3L	8437433	8437507	.	FBtr0114592;FBtr0345595;FBtr0076661;FBtr0332984;FBtr0308954	splice_site	0.521992387	0.428000227	0.213999241	105.681613	164.62103	1.52E-07
FBgn0261641:E009	FBgn0261641	E009	TRUE	OK	FALSE	202.6050776	5088.605265	0.010124795	0.017371233	0.013513838	0.017945921	0.332586691	3R	6364555	6364725	.	FBtr0345076;FBtr0345075;FBtr0303017;FBtr0303014	exonic_part	0.524211628	0.532941716	0.266461397	152.01883	254.8351937	0.029111413
FBgn0086358:J009	FBgn0086358	J009	TRUE	OK	FALSE	65.068471	574.7439316	0.089078535	0.031337393	0.058040626	0.018068723	0.333811706	2R	19292860	19299169	.	FBtr0331925;FBtr0086516	splice_site	0.526126713	-0.903489051	-0.451740181	80.22505447	50.06164298	0.004243957
FBgn0004373:E015	FBgn0004373	E015	TRUE	OK	FALSE	73.20392521	310.5669873	0.007577698	0.043163715	0.023019992	0.018081352	0.333811706	3L	319513	319746	.	FBtr0072516	exonic_part	0.526126713	-0.685612015	-0.342804397	87.98419667	58.38062097	6.09E-05
FBgn0053547:J043	FBgn0053547	J043	TRUE	OK	FALSE	148.6420744	962.6774382	0.00110893	0.01583495	0.007696182	0.018392589	0.335696128	3R	17881901	17882100	.	FBtr0336716;FBtr0336713;FBtr0336723;FBtr0305016;FBtr0308498;FBtr0336715;FBtr0305021;FBtr0336720;FBtr0336721;FBtr0336719;FBtr0336718;FBtr0336714;FBtr0336722;FBtr0336717	splice_site	0.528708533	0.43346656	0.216732694	155.0691992	141.7262943	0.00362742
FBgn0001624:J048	FBgn0001624	J048	TRUE	OK	FALSE	579.156393	19082.70192	0.009685881	0.006862866	0.008409708	0.018389446	0.335696128	X	11376718	11376841	.	FBtr0073484;FBtr0301288	splice_site	0.528708533	0.391891477	0.195942961	529.0371438	623.2263946	6.56E-08
FBgn0004587:E017	FBgn0004587	E017	TRUE	OK	FALSE	230.7211381	5245.056287	0.006439011	0.015593132	0.010462812	0.018454877	0.336137999	3R	13666355	13666418	.	FBtr0082802	exonic_part	0.529386178	-0.419014505	-0.209503612	294.6747724	167.6105237	0.022547574
FBgn0267698:E011	FBgn0267698	E011	TRUE	OK	FALSE	614.2337733	11892.4008	0.000121193	0.007592979	0.003389046	0.018725675	0.338439865	3R	6358282	6359022	.	FBtr0081716;FBtr0334544;FBtr0334539;FBtr0081715;FBtr0334543;FBtr0334542;FBtr0334541;FBtr0334540;FBtr0081714	exonic_part	0.531717631	0.273015657	0.13649759	678.5751693	551.3295743	0.012352474
FBgn0264598:E003	FBgn0264598	E003	TRUE	OK	FALSE	428.6982098	23258.71516	0.01225301	0.009675942	0.011060489	0.018698396	0.338439865	X	2368703	2368905	.	FBtr0333530;FBtr0333529;FBtr0333531;FBtr0333532	exonic_part	0.531717631	0.5126035	0.256299349	405.1511883	455.8068746	0.000911985
FBgn0261549:E009	FBgn0261549	E009	TRUE	OK	FALSE	408.5264071	22670.66047	2.69E-05	0.010016438	0.004224216	0.018674438	0.338439865	X	9013310	9014556	.	FBtr0302662	exonic_part	0.531717631	-0.247667988	-0.123833592	486.0472336	330.221131	0.000275648
FBgn0003285:E005	FBgn0003285	E005	TRUE	OK	FALSE	130.4961061	3654.829294	0.016031452	0.025433944	0.020313582	0.018818467	0.339352636	X	2955947	2956178	.	FBtr0343758;FBtr0070562	exonic_part	0.532351515	0.651795664	0.325887172	92.98914	168.054625	0.068619454
FBgn0013576:E033	FBgn0013576	E033	TRUE	OK	FALSE	99.0183389	1454.458314	0.006891887	0.032635568	0.018090863	0.018882745	0.340256889	3R	5307433	5307777	.	FBtr0078818	exonic_part	0.532800405	-0.622698488	-0.311348376	124.3841149	72.09708297	0.014596425
FBgn0261552:E015	FBgn0261552	E015	TRUE	OK	FALSE	999.9634925	5555.596352	0.00429992	0.005736437	0.004925469	0.018907585	0.3403127	3R	9445043	9445187	.	FBtr0111032;FBtr0111030;FBtr0082039;FBtr0111027;FBtr0082037;FBtr0344283;FBtr0334304;FBtr0082038;FBtr0302695;FBtr0344284;FBtr0111029;FBtr0302694;FBtr0302691;FBtr0111031;FBtr0302693;FBtr0334303;FBtr0111028;FBtr0302692	exonic_part	0.532800405	0.298609946	0.149303143	1052.918535	945.2077248	0.013298915
FBgn0265959:J030	FBgn0265959	J030	TRUE	OK	FALSE	487.0543502	30337.43354	0.001264574	0.007448653	0.003741969	0.019046568	0.341674428	3L	20263584	20263633	.	FBtr0342949;FBtr0342948;FBtr0342947;FBtr0342946	splice_site	0.534086197	-0.259854943	-0.129925647	613.4980671	357.4335559	0.000337255
FBgn0015609:J047	FBgn0015609	J047	TRUE	OK	FALSE	279.723358	18377.50674	0.001287132	0.010178896	0.005192055	0.019076894	0.341860597	2L	17709621	17711219	.	FBtr0081016;FBtr0081014;FBtr0100314;FBtr0081015;FBtr0100315;FBtr0081018;FBtr0100316;FBtr0081019;FBtr0100313;FBtr0081017;FBtr0081013;FBtr0081020	splice_site	0.534086197	-0.331307797	-0.165653043	380.7244417	175.1955894	0.067732937
FBgn0265487:E019	FBgn0265487	E019	TRUE	OK	FALSE	447.0923515	47516.85691	0.004561113	0.009392235	0.006659509	0.019131976	0.341860597	2R	17373076	17373161	.	FBtr0310346;FBtr0086994;FBtr0310059	exonic_part	0.534764811	-0.381151774	-0.190575201	599.5441969	287.3498956	1.46E-07
FBgn0004587:E012	FBgn0004587	E012	TRUE	OK	FALSE	2379.5684	312975.1397	0.004234722	0.004022432	0.004136651	0.019263805	0.341860597	3R	13663454	13664934	.	FBtr0082803;FBtr0300588;FBtr0300586;FBtr0082804	exonic_part	0.534901982	-0.261203961	-0.130557825	2823.77611	1932.306513	0.022547574
FBgn0013995:E003	FBgn0013995	E003	TRUE	OK	FALSE	118.0506934	2547.960677	0.004617125	0.027822211	0.01519904	0.019211105	0.341860597	3R	20985978	20986083	.	FBtr0309203;FBtr0083999	exonic_part	0.534826729	-0.547068932	-0.273534044	150.9464446	83.95347299	0.003935213
FBgn0082582:E024	FBgn0082582	E024	TRUE	OK	FALSE	505.7421936	17972.64573	0.002488338	0.008625438	0.005099007	0.019262031	0.341860597	3R	30575431	30575948	.	FBtr0336446;FBtr0336447;FBtr0302600;FBtr0306687	exonic_part	0.534901982	-0.29554968	-0.147768611	605.2706314	402.2535515	0.057844165
FBgn0015609:J048	FBgn0015609	J048	TRUE	OK	FALSE	208.4736113	9056.884921	0.004302832	0.012370928	0.007939475	0.019404465	0.342983184	2L	17711409	17714305	.	FBtr0081015;FBtr0081020;FBtr0081017;FBtr0081019	splice_site	0.536647005	-0.357057883	-0.178528253	288.0007437	130.0859495	0.067732937
FBgn0259246:J055	FBgn0259246	J055	TRUE	OK	FALSE	170.2848165	861.2909728	0.000266051	0.014300906	0.006952774	0.019391939	0.342983184	2R	9532528	9532663	.	FBtr0305059;FBtr0300542;FBtr0299915;FBtr0299916;FBtr0305060;FBtr0300245;FBtr0305062;FBtr0305061	splice_site	0.536647005	0.400966642	0.200482456	145.870885	193.7910381	0.008266512
FBgn0262509:J064	FBgn0262509	J064	TRUE	OK	FALSE	423.4781895	34057.05259	0.00620742	0.008001658	0.007009684	0.019562929	0.344771558	3L	23032201	23033493	.	FBtr0333221;FBtr0304833	splice_site	0.538581511	-0.367454919	-0.183726202	554.488991	290.3614935	0.000224566
FBgn0003380:J048	FBgn0003380	J048	TRUE	OK	FALSE	330.4975308	23887.25381	0.002261028	0.009193549	0.005186498	0.019750269	0.346867875	X	17942972	17945218	.	FBtr0089657;FBtr0308200;FBtr0302902;FBtr0089661;FBtr0302903	splice_site	0.539441288	0.354961426	0.177480157	441.2598692	212.1958563	0.040549674
FBgn0004889:E002	FBgn0004889	E002	TRUE	OK	FALSE	301.1567038	10572.32275	0.003528002	0.012596373	0.007776643	0.019774269	0.346972128	3R	10126804	10127126	.	FBtr0082187;FBtr0345177;FBtr0082190;FBtr0082189	exonic_part	0.539595709	-0.372087948	-0.186033672	273.8580695	334.0278134	0.002647927
FBgn0267350:J023	FBgn0267350	J023	TRUE	OK	FALSE	365.8146918	9519.17418	0.002476345	0.008669467	0.00517218	0.019833001	0.347496114	X	2632851	2632911	.	FBtr0331587;FBtr0307158	splice_site	0.540614961	0.332151971	0.166074254	301.8294427	431.5160405	0.019027374
FBgn0264598:J028	FBgn0264598	J028	TRUE	OK	FALSE	180.3506022	1841.399511	0.002400468	0.013712879	0.007548547	0.019903684	0.34752952	X	2369676	2369743	.	FBtr0333530;FBtr0333529;FBtr0333531;FBtr0333532	splice_site	0.540885245	0.458547732	0.229272971	174.327771	189.9853951	0.000911985
FBgn0024329:E001	FBgn0024329	E001	TRUE	OK	FALSE	59.92202222	653.6333589	0.052645962	0.052114871	0.052401013	0.019956661	0.347986936	3R	18733105	18733364	.	FBtr0331353;FBtr0083684	exonic_part	0.541219569	-1.00349264	-0.501735365	74.56200402	44.90374104	0.083326743
FBgn0261873:E021	FBgn0261873	E021	TRUE	OK	FALSE	66.09560825	327.1877336	0.005906425	0.047506811	0.024849234	0.019962198	0.347986936	X	8225078	8225726	.	FBtr0308217;FBtr0340141;FBtr0089974;FBtr0089978;FBtr0333720;FBtr0333721;FBtr0308220;FBtr0100376;FBtr0308218	exonic_part	0.541219569	-0.6661362	-0.333067755	81.06015646	51.67507773	0.043363431
FBgn0013995:J033	FBgn0013995	J033	TRUE	OK	FALSE	80.53224094	1500.052589	0.107247297	0.026042973	0.06360477	0.02007681	0.349093514	3R	20990232	20992240	.	FBtr0084000	splice_site	0.542703816	-0.952168245	-0.476083641	112.6549914	47.32121774	0.003935213
FBgn0085447:E008	FBgn0085447	E008	TRUE	OK	FALSE	58.12859436	220.3557581	0.005596104	0.053636986	0.02661645	0.020420608	0.351143301	3L	5668690	5668699	.	FBtr0330125;FBtr0112708;FBtr0340654;FBtr0346962;FBtr0330122;FBtr0330123;FBtr0112712;FBtr0340656	exonic_part	0.545180478	-0.747837404	-0.373918224	68.53775059	48.40798814	0.001825881
FBgn0036934:E004	FBgn0036934	E004	TRUE	OK	FALSE	120.2728228	168.5808096	0.017697159	0.027359539	0.022063685	0.02029603	0.351143301	3L	20088497	20088869	.	FBtr0074871	exonic_part	0.544919518	-0.643120008	-0.321546687	113.7688847	126.6817008	7.75E-07
FBgn0001624:J072	FBgn0001624	J072	TRUE	OK	FALSE	182.7581622	2645.453479	0.032158865	0.013581832	0.022872351	0.020443466	0.351143301	X	11398659	11398719	.	FBtr0308088;FBtr0330390;FBtr0073490;FBtr0073486;FBtr0073487;FBtr0333261;FBtr0301288;FBtr0112812;FBtr0301289;FBtr0073489;FBtr0333262;FBtr0112813;FBtr0073488;FBtr0073485;FBtr0308089	splice_site	0.545302849	0.640293602	0.320145415	151.1468855	212.5580689	6.56E-08
FBgn0262369:E003	FBgn0262369	E003	TRUE	OK	FALSE	129.1922911	2745.155094	0.078338623	0.025662568	0.046405326	0.020521015	0.351367643	X	8993418	8993431	.	FBtr0304178	exonic_part	0.545644644	-1.248771734	-0.623366191	157.2206284	100.3744436	0.014418916
FBgn0000163:E007	FBgn0000163	E007	TRUE	OK	FALSE	298.7928689	1912.584693	0.018020006	0.012674033	0.015490248	0.020508274	0.351367643	X	17191787	17192461	.	FBtr0074388;FBtr0343764;FBtr0343763;FBtr0111000	exonic_part	0.545644644	0.535922319	0.267959418	281.6862768	314.3424826	0.045006338
FBgn0041605:E027	FBgn0041605	E027	TRUE	OK	FALSE	1314.251083	28133.48045	0.016325812	0.005029461	0.010559989	0.020818059	0.352825721	3R	4301541	4302525	.	FBtr0336482;FBtr0301771	exonic_part	0.548578121	0.404127664	0.20206194	1387.091635	1243.150729	0.011820043
FBgn0003218:J041	FBgn0003218	J041	TRUE	OK	FALSE	99.7871464	1559.584673	0.073316552	0.021744241	0.044832992	0.02099272	0.354403046	X	13772695	13772785	.	FBtr0340289;FBtr0301532;FBtr0100194;FBtr0073822;FBtr0301535;FBtr0100195;FBtr0331716;FBtr0301533;FBtr0331717;FBtr0073823	splice_site	0.551040742	0.777563027	0.388781032	75.93626919	124.0776456	0.043196367
FBgn0053196:E042	FBgn0053196	E042	TRUE	OK	FALSE	347.4334332	7195.537354	0.00338358	0.011288884	0.006705764	0.021101181	0.354989408	2L	4512289	4512586	.	FBtr0332343;FBtr0332354;FBtr0332347;FBtr0332351;FBtr0332355;FBtr0332346;FBtr0332350;FBtr0332345;FBtr0332349;FBtr0332353;FBtr0332348	exonic_part	0.551613285	0.342628223	0.17131337	282.486658	414.6851377	3.33E-05
FBgn0086367:E002	FBgn0086367	E002	TRUE	OK	FALSE	1560.188205	446902.2469	0.002998498	0.004674886	0.003739797	0.021167334	0.355853634	X	9217997	9218529	.	FBtr0071335;FBtr0340327	exonic_part	0.552945583	-0.248671017	-0.124306744	2072.967548	1030.735398	1.73E-05
FBgn0261873:E017	FBgn0261873	E017	TRUE	OK	FALSE	59.39709352	401.5372022	0.009188045	0.052550873	0.028802755	0.021214329	0.356338228	X	8216902	8217074	.	FBtr0089974;FBtr0308217;FBtr0111034	exonic_part	0.553791821	-0.740375775	-0.370187549	73.28327774	44.37104131	0.043363431
FBgn0053526:J011	FBgn0053526	J011	TRUE	OK	FALSE	70.94671223	1733.495119	0.035220839	0.02905291	0.032335069	0.021361513	0.356380505	2L	870552	871340	.	FBtr0332000;FBtr0091487	splice_site	0.554722191	-0.819041624	-0.409518379	103.0377199	37.93930812	1.64E-07
FBgn0264006:E020	FBgn0264006	E020	TRUE	OK	FALSE	4900.186056	1047962.851	0.007179497	0.00338338	0.005376249	0.021315161	0.356380505	3L	13901684	13903236	.	FBtr0330419;FBtr0330417;FBtr0333021;FBtr0330414;FBtr0330418;FBtr0330420;FBtr0330416	exonic_part	0.554722191	-0.30711751	-0.153543181	5351.962876	4444.707499	0.000437879
FBgn0003285:E008	FBgn0003285	E008	TRUE	OK	FALSE	109.766452	696.8641999	0.005982732	0.029712178	0.017076888	0.021429333	0.357017129	X	2965978	2966080	.	FBtr0343758;FBtr0070562	exonic_part	0.555770654	-0.498921593	-0.249453767	117.5236444	101.8206599	0.068619454
FBgn0026401:E003	FBgn0026401	E003	TRUE	OK	FALSE	201.4081494	1547.174899	0.00358835	0.017457945	0.009838625	0.021463683	0.357342117	2R	4692078	4692246	.	FBtr0111118;FBtr0301456;FBtr0111119;FBtr0334994;FBtr0301455;FBtr0301454	exonic_part	0.555943647	0.423640338	0.21181689	170.2450052	231.6741836	0.083734666
FBgn0086367:E009	FBgn0086367	E009	TRUE	OK	FALSE	571.2960191	24041.2488	0.009673123	0.007954709	0.008846081	0.021533424	0.357549836	X	9222939	9223257	.	FBtr0071335;FBtr0340327	exonic_part	0.556526311	0.377380591	0.188678369	672.6707742	465.3669752	1.73E-05
FBgn0013342:E002	FBgn0013342	E002	TRUE	OK	FALSE	3481.044563	285713.5033	0.002654002	0.003629328	0.003058801	0.021827267	0.358517677	3L	1631911	1632192	.	FBtr0072815;FBtr0331461;FBtr0331462;FBtr0072819;FBtr0300894;FBtr0306578	exonic_part	0.558775447	-0.226270313	-0.11312486	3455.584083	3499.292349	0.016576126
FBgn0266696:E024	FBgn0266696	E024	TRUE	OK	FALSE	91.80470684	3993.33805	0.04771731	0.034981487	0.041512018	0.02179004	0.358517677	3L	2460977	2461145	.	FBtr0345096	exonic_part	0.558775447	-0.939785472	-0.469892153	136.8725573	45.90498174	0.000364689
FBgn0016126:J022	FBgn0016126	J022	TRUE	OK	FALSE	70.0353339	435.8461121	0.075502397	0.029381983	0.052116869	0.021992017	0.359987733	4	447235	450241	.	FBtr0089063;FBtr0333670	splice_site	0.560055703	0.998725327	0.499361752	64.17199194	76.43480066	0.039960166
FBgn0053196:E053	FBgn0053196	E053	TRUE	OK	FALSE	123.4838055	1608.171695	0.010865552	0.026720393	0.017898314	0.022222736	0.360470291	2L	4523030	4523357	.	FBtr0332343;FBtr0332354;FBtr0305142;FBtr0332347;FBtr0332351;FBtr0332344;FBtr0332346;FBtr0332350;FBtr0332345;FBtr0332352;FBtr0305141;FBtr0332353;FBtr0305145	exonic_part	0.561361424	0.549478429	0.274738799	92.14148762	156.3031345	3.33E-05
FBgn0033395:E003	FBgn0033395	E003	TRUE	OK	FALSE	284.7057654	79897.69204	0.013134955	0.01316358	0.01315176	0.022281349	0.360727107	2R	9238091	9238173	.	FBtr0088591	exonic_part	0.561778904	0.515990885	0.25798626	54.79805296	517.8196649	1.64E-08
FBgn0086358:E006	FBgn0086358	E006	TRUE	OK	FALSE	563.3550183	14171.8276	0.004401761	0.00802765	0.006076632	0.022366854	0.36089788	2R	19303517	19304024	.	FBtr0086516;FBtr0305333	exonic_part	0.562209915	0.329843736	0.1649046	474.3281764	651.2948253	0.004243957
FBgn0013576:E040	FBgn0013576	E040	TRUE	OK	FALSE	198.733314	4028.45197	0.008302096	0.017655501	0.012469935	0.022332669	0.36089788	3R	5323438	5323664	.	FBtr0306694	exonic_part	0.562209915	-0.489256156	-0.244626684	241.2688066	153.7187184	0.014596425
FBgn0261873:E019	FBgn0261873	E019	TRUE	OK	FALSE	379.2433811	7442.740882	0.007813891	0.010575188	0.009049169	0.022322876	0.36089788	X	8223955	8224047	.	FBtr0308217;FBtr0111034;FBtr0340142;FBtr0340141;FBtr0089974;FBtr0089978;FBtr0100375;FBtr0333720;FBtr0333721;FBtr0308220;FBtr0100376;FBtr0308218	exonic_part	0.562209915	0.407549048	0.203773289	325.2120634	433.8296374	0.043363431
FBgn0041210:J030	FBgn0041210	J030	TRUE	OK	FALSE	142.2509522	2383.329256	0.012005804	0.01637723	0.014134857	0.022363807	0.36089788	X	13269958	13270246	.	FBtr0333333;FBtr0073798;FBtr0301298;FBtr0301299;FBtr0333334;FBtr0333331;FBtr0308576;FBtr0333332	splice_site	0.562209915	0.493603157	0.246798432	104.1770896	182.2212601	0.00010443
FBgn0263111:J091	FBgn0263111	J091	TRUE	OK	FALSE	78.67372	165.9159798	0.008496159	0.026569247	0.016885402	0.022424509	0.361102093	X	11979155	11979624	.	FBtr0307320;FBtr0307321;FBtr0307316;FBtr0307319;FBtr0307313	splice_site	0.563099388	0.617392386	0.308695689	71.36816711	85.89189918	0.027549638
FBgn0263111:J066	FBgn0263111	J066	TRUE	OK	FALSE	156.3394481	1542.528371	0.015953845	0.015240692	0.015625632	0.022448724	0.361250385	X	11954281	11956921	.	FBtr0307320;FBtr0307314;FBtr0307313;FBtr0308609;FBtr0307322	splice_site	0.563148209	0.502421698	0.251210037	147.040844	163.2295341	0.027549638
FBgn0041210:J041	FBgn0041210	J041	TRUE	OK	FALSE	56.0080926	332.455777	0.006746137	0.035797736	0.020290408	0.022610505	0.362883538	X	13282229	13284891	.	FBtr0333331;FBtr0333332;FBtr0308576	splice_site	0.565710073	-0.637623797	-0.318810271	62.24333989	50.62971462	0.00010443
FBgn0003218:E012	FBgn0003218	E012	TRUE	OK	FALSE	863.0754869	53134.29355	0.004652777	0.006205328	0.005348434	0.022633616	0.363012447	X	13770765	13770804	.	FBtr0301535;FBtr0331716;FBtr0331717	exonic_part	0.565915012	0.27344972	0.136723334	803.3967205	922.6721241	0.043196367
FBgn0041210:E019	FBgn0041210	E019	TRUE	OK	FALSE	94.94688973	562.0068566	0.012633328	0.03391581	0.022190188	0.022840487	0.364146943	X	13284891	13284962	.	FBtr0333331;FBtr0333333;FBtr0333332;FBtr0308576	exonic_part	0.568837605	-0.604925975	-0.302460356	103.7505991	86.65311299	0.00010443
FBgn0085447:N098	FBgn0085447	N098	TRUE	OK	FALSE	61.86422835	1291.623457	0.165627029	0.032765492	0.090373404	0.022951084	0.365668031	3L	5679187	5685532	.	UNKNOWN_TX	novel_splice_site	0.570281437	1.127115612	0.563557103	34.53050135	89.05650236	0.001825881
FBgn0053526:J015	FBgn0053526	J015	TRUE	OK	FALSE	301.2343746	13152.12321	0.000445755	0.009720891	0.00477597	0.023017905	0.366005974	2L	872080	872207	.	FBtr0332000;FBtr0091487;FBtr0091489;FBtr0091486	splice_site	0.57100663	-0.320771872	-0.160381384	393.1574816	205.5532083	1.64E-07
FBgn0262509:E029	FBgn0262509	E029	TRUE	OK	FALSE	2667.83526	928717.4402	0.000823063	0.003888193	0.001970179	0.023108247	0.366233007	3L	23033493	23034387	.	FBtr0333221;FBtr0304833	exonic_part	0.571708136	-0.183286466	-0.091638752	3321.109134	1996.405268	0.000224566
FBgn0013733:E039	FBgn0013733	E039	TRUE	OK	FALSE	366.3034438	24165.18682	0.014664558	0.010850556	0.012854389	0.02331237	0.367340605	2R	13917565	13917625	.	FBtr0304850	exonic_part	0.573333135	-0.469694617	-0.234846814	471.9378679	256.9124001	0.000518537
FBgn0013995:E017	FBgn0013995	E017	TRUE	OK	FALSE	1048.26802	75523.14371	0.000122302	0.005600207	0.002284546	0.023310456	0.367340605	3R	21011924	21012024	.	FBtr0309204;FBtr0083999;FBtr0084000;FBtr0309202;FBtr0344317;FBtr0309205;FBtr0344316;FBtr0309203;FBtr0083998	exonic_part	0.573333135	-0.194259574	-0.09712837	1221.891544	871.7258418	0.003935213
FBgn0082582:J044	FBgn0082582	J044	TRUE	OK	FALSE	205.9976176	780.6735783	0.014229919	0.012474366	0.013394468	0.023338659	0.367340605	3R	30572850	30572924	.	FBtr0306686;FBtr0085661;FBtr0302112;FBtr0085659;FBtr0306687;FBtr0306685;FBtr0085660;FBtr0113483;FBtr0302600;FBtr0302111;FBtr0085663;FBtr0336447;FBtr0302601;FBtr0302110;FBtr0085662;FBtr0085658;FBtr0336446	splice_site	0.573333135	0.499462057	0.249726933	194.0994244	215.7962474	0.057844165
FBgn0264598:E010	FBgn0264598	E010	TRUE	OK	FALSE	71.30641559	1708.056298	0.068871458	0.044238349	0.056342976	0.02334598	0.367340605	X	2372323	2372332	.	FBtr0333529;FBtr0333533	exonic_part	0.573333135	-0.927345943	-0.463672323	100.0899232	41.95847025	0.000911985
FBgn0003392:E023	FBgn0003392	E023	TRUE	OK	FALSE	1014.582663	103759.8144	0.002136715	0.005693838	0.003623493	0.023280296	0.367340605	X	15901977	15902117	.	FBtr0333717;FBtr0333718;FBtr0301594;FBtr0074124;FBtr0074123;FBtr0301597;FBtr0074118;FBtr0111037;FBtr0074122;FBtr0074119;FBtr0074121;FBtr0301596;FBtr0111036;FBtr0340413;FBtr0301595	exonic_part	0.573018569	-0.239043176	-0.119517838	1282.44117	744.4735239	0.028586468
FBgn0259246:E018	FBgn0259246	E018	TRUE	OK	FALSE	59.35087465	1739.504767	0.104436065	0.052589631	0.07956417	0.023373832	0.367538621	2R	9529677	9529716	.	FBtr0300542;FBtr0299915;FBtr0299916;FBtr0305060;FBtr0300245	exonic_part	0.57364571	-1.250133289	-0.625065764	82.50113934	35.12326783	0.008266512
FBgn0053653:E003	FBgn0053653	E003	TRUE	OK	FALSE	2128.802025	151887.3462	0.001401741	0.004168776	0.002503069	0.02340995	0.367866278	4	1233128	1233510	.	FBtr0307334;FBtr0091631;FBtr0091630;FBtr0333702;FBtr0307333	exonic_part	0.574346316	0.203039179	0.101514948	2322.918706	1923.298185	0.004117226
FBgn0004373:E003	FBgn0004373	E003	TRUE	OK	FALSE	370.9948901	2333.887593	0.001434223	0.0107485	0.005504045	0.02353334	0.36884221	3L	306604	306769	.	FBtr0072516;FBtr0072517;FBtr0072515;FBtr0332841	exonic_part	0.575692655	-0.316606739	-0.158299347	397.1801651	343.4550786	6.09E-05
FBgn0263873:E018	FBgn0263873	E018	TRUE	OK	FALSE	285.7855968	1975.597849	0.010087199	0.013124347	0.011492283	0.023591817	0.369159864	2L	19925382	19925942	.	FBtr0329842;FBtr0344856;FBtr0329846;FBtr0329840;FBtr0329843;FBtr0329838;FBtr0332237;FBtr0332236;FBtr0329845;FBtr0336736	exonic_part	0.575692655	-0.441707889	-0.2208455	311.6399139	258.2369475	0.003183359
FBgn0053653:N069	FBgn0053653	N069	TRUE	OK	FALSE	106.5647237	336.648405	0.008702665	0.020600758	0.013976487	0.023627185	0.369351209	4	1246408	1247101	.	UNKNOWN_TX	novel_splice_site	0.575765591	0.525475446	0.262737185	103.1450869	108.3121172	0.004117226
FBgn0013733:J090	FBgn0013733	J090	TRUE	OK	FALSE	324.4625224	18578.09536	0.018245682	0.009294518	0.013909081	0.023880145	0.371223651	2R	13917207	13917565	.	FBtr0304850	splice_site	0.577662377	-0.471274799	-0.235636961	418.0265328	227.2646826	0.000518537
FBgn0261570:E004	FBgn0261570	E004	TRUE	OK	FALSE	96.92700827	1822.600616	0.019067578	0.03327974	0.025869109	0.02398508	0.371807352	X	17721422	17721615	.	FBtr0302835;FBtr0302834;FBtr0340631;FBtr0302837;FBtr0340630	exonic_part	0.578172283	-0.646727062	-0.323358811	128.8895594	63.1948267	0.034361724
FBgn0003218:E018	FBgn0003218	E018	TRUE	OK	FALSE	2108.273219	252039.3942	0.000767393	0.004182298	0.002082277	0.024073879	0.372703905	X	13773805	13773978	.	FBtr0340289;FBtr0301532;FBtr0100194;FBtr0073822;FBtr0301535;FBtr0100195;FBtr0301534;FBtr0331716;FBtr0301533;FBtr0331717;FBtr0073823	exonic_part	0.578979785	0.196911046	0.098452704	2025.680892	2199.146297	0.043196367
FBgn0025741:J017	FBgn0025741	J017	TRUE	OK	FALSE	94.95390829	323.7746302	3.46E-05	0.022659395	0.009784348	0.024306153	0.375334401	4	1013768	1014317	.	FBtr0089225;FBtr0309865;FBtr0089224;FBtr0089223	splice_site	0.581110866	0.464862466	0.23243025	80.25071703	110.1851143	0.001728724
FBgn0053196:J171	FBgn0053196	J171	TRUE	OK	FALSE	129.6592875	811.3459054	0.005685695	0.017602037	0.010997329	0.02442196	0.376178923	2L	4554205	4554350	.	FBtr0332343;FBtr0332354;FBtr0305142;FBtr0332347;FBtr0332351;FBtr0332355;FBtr0332344;FBtr0332346;FBtr0332350;FBtr0332345;FBtr0332352;FBtr0332349;FBtr0305141;FBtr0332353;FBtr0332348;FBtr0305145	splice_site	0.58213143	-0.456916296	-0.228457777	140.2239972	118.7649104	3.33E-05
FBgn0003392:E027	FBgn0003392	E027	TRUE	OK	FALSE	258.4351865	2225.964573	0.014544125	0.014219088	0.014429144	0.025009595	0.380582172	X	15905773	15906252	.	FBtr0333717;FBtr0301594;FBtr0074124;FBtr0074123;FBtr0301596;FBtr0340413;FBtr0301595	exonic_part	0.587923116	0.518918879	0.259457409	263.5001271	253.2151933	0.028586468
FBgn0004587:E001	FBgn0004587	E001	TRUE	OK	FALSE	62.27574877	902.6521527	0.028142953	0.050250251	0.03915262	0.025035517	0.380735964	3R	13661310	13661432	.	FBtr0082801;FBtr0300588;FBtr0082802;FBtr0300586;FBtr0308195;FBtr0082803;FBtr0308197;FBtr0308196	exonic_part	0.588350155	-0.762424549	-0.381210608	86.11295788	38.31860755	0.022547574
FBgn0000017:E004	FBgn0000017	E004	TRUE	OK	FALSE	746.1106259	13430.456	0.013807897	0.006742289	0.01033947	0.025116067	0.381339114	3L	16623636	16625274	.	FBtr0330131;FBtr0330132;FBtr0330136;FBtr0330133;FBtr0330135;FBtr0330134;FBtr0112790;FBtr0075357;FBtr0345369;FBtr0330130	exonic_part	0.588755556	0.392882134	0.196437575	822.8487832	667.1126509	0.004051197
FBgn0001624:E011	FBgn0001624	E011	TRUE	OK	FALSE	63.95413326	989.1197812	0.034452804	0.049004465	0.04121538	0.025324501	0.382473048	X	11384879	11384973	.	FBtr0112812	exonic_part	0.590299585	-0.804576683	-0.402287759	83.36350573	43.38852353	6.56E-08
FBgn0004373:E009	FBgn0004373	E009	TRUE	OK	FALSE	386.1401237	4792.573445	0.014737692	0.010435962	0.012699791	0.025462118	0.383946554	3L	310276	310465	.	FBtr0072516;FBtr0072517;FBtr0072515;FBtr0332841	exonic_part	0.592735299	-0.424641794	-0.212315245	428.7853875	345.9492709	6.09E-05
FBgn0053144:J016	FBgn0053144	J016	TRUE	OK	FALSE	183.1461632	722.7993871	0.003967551	0.013561035	0.008218155	0.025621252	0.385022478	2R	10756402	10756529	.	FBtr0302517;FBtr0088254	splice_site	0.593418688	0.395334082	0.197665308	172.365671	192.6117702	0.000509546
FBgn0263289:E010	FBgn0263289	E010	TRUE	OK	FALSE	429.8560819	4033.941235	0.027836885	0.009657367	0.018549372	0.025704277	0.385451956	3R	26555232	26555651	.	FBtr0308634;FBtr0308629;FBtr0308623;FBtr0308625;FBtr0335521;FBtr0308626;FBtr0308627;FBtr0308632;FBtr0335522;FBtr0308621;FBtr0308620;FBtr0308631;FBtr0308628;FBtr0308633;FBtr0308622;FBtr0308630;FBtr0308624	exonic_part	0.594671064	0.53314964	0.266572299	405.709096	454.7446706	0.065966336
FBgn0267350:J014	FBgn0267350	J014	TRUE	OK	FALSE	377.8783962	6140.642712	0.004641507	0.008512896	0.006251422	0.025990653	0.387189962	X	2625785	2625863	.	FBtr0331587;FBtr0307158	splice_site	0.596205301	0.32793908	0.163967776	311.636526	444.0524312	0.019027374
FBgn0265487:J025	FBgn0265487	J025	TRUE	OK	FALSE	195.221641	1443.383931	0.006726382	0.012955106	0.009548354	0.026014599	0.387307026	2R	17276063	17351093	.	FBtr0086994;FBtr0306601;FBtr0336941;FBtr0306606;FBtr0310346;FBtr0086992;FBtr0086991;FBtr0310059;FBtr0336940;FBtr0306604;FBtr0306603;FBtr0336942;FBtr0310058	splice_site	0.596213745	0.409527844	0.20476358	212.8461867	175.771836	1.46E-07
FBgn0053196:E015	FBgn0053196	E015	TRUE	OK	FALSE	388.8911985	6909.590105	0.002862425	0.010381803	0.005941175	0.026093705	0.388004848	2L	4496246	4497209	.	FBtr0332343;FBtr0332354;FBtr0332347;FBtr0332355;FBtr0332344;FBtr0332346;FBtr0332350;FBtr0332345;FBtr0332349;FBtr0332353;FBtr0332348	exonic_part	0.59712472	0.3184884	0.159243427	319.2057036	460.7485575	3.33E-05
FBgn0263102:E012	FBgn0263102	E012	TRUE	OK	FALSE	1850.220764	128338.774	0.000171515	0.004377866	0.001815166	0.026092951	0.388004848	2R	10610549	10611515	.	FBtr0100607;FBtr0088279;FBtr0088276;FBtr0088281;FBtr0088275;FBtr0088280;FBtr0330607;FBtr0100606;FBtr0346958;FBtr0088278;FBtr0088282;FBtr0088277	exonic_part	0.59712472	0.178476339	0.089232377	2054.81024	1643.160169	0.036713875
FBgn0085447:E043	FBgn0085447	E043	TRUE	OK	FALSE	670.3299281	20485.65482	0.003201453	0.007190215	0.004891142	0.026199711	0.388142673	3L	5739105	5739334	.	FBtr0112709;FBtr0340655;FBtr0330125;FBtr0112708;FBtr0112710;FBtr0340654;FBtr0346962;FBtr0330122;FBtr0330124;FBtr0330126;FBtr0330123;FBtr0112712;FBtr0340656	exonic_part	0.597763797	0.278185617	0.139090717	552.4142106	787.0088297	0.001825881
FBgn0000017:J020	FBgn0000017	J020	TRUE	OK	FALSE	76.9769831	73.9062282	0.02898967	0.027071898	0.028099814	0.026175923	0.388142673	3L	16628088	16628173	.	FBtr0330131;FBtr0330132;FBtr0330136;FBtr0330133;FBtr0330135;FBtr0330134;FBtr0112790;FBtr0075357;FBtr0345369;FBtr0330130	splice_site	0.597763797	0.681617688	0.340808236	77.09838475	77.18132813	0.004051197
FBgn0033395:E006	FBgn0033395	E006	TRUE	OK	FALSE	1028.313656	799607.6701	0.002315429	0.005654931	0.004199418	0.026374148	0.389767482	2R	9238818	9239039	.	FBtr0088591	exonic_part	0.60010283	-0.295386106	-0.147659934	293.45385	1772.050525	1.64E-08
FBgn0004618:J007	FBgn0004618	J007	TRUE	OK	FALSE	176.6479769	665.6780373	0.015605195	0.013921389	0.01480242	0.026538791	0.391066705	3R	18368946	18369342	.	FBtr0330042;FBtr0083584	splice_site	0.60133931	0.517434157	0.258714566	175.7504047	178.6398647	0.000128199
FBgn0000108:E017	FBgn0000108	E017	TRUE	OK	FALSE	697.4997677	39179.98341	0.003932317	0.007018427	0.005308544	0.026529364	0.391066705	X	575167	575350	.	FBtr0307291;FBtr0307292;FBtr0307295;FBtr0307293;FBtr0070109;FBtr0307294	exonic_part	0.60133931	0.326730413	0.163362261	616.7755771	785.6680658	0.001156673
FBgn0041605:E021	FBgn0041605	E021	TRUE	OK	FALSE	3499.924702	386204.6287	0.001673226	0.003624747	0.002435054	0.026674892	0.391865724	3R	4295567	4295700	.	FBtr0078900;FBtr0078898;FBtr0301772;FBtr0310506;FBtr0113341;FBtr0336482;FBtr0113337;FBtr0301768;FBtr0310614;FBtr0078899;FBtr0301770;FBtr0301769;FBtr0078902;FBtr0113338;FBtr0100499;FBtr0301771;FBtr0078901;FBtr0078897;FBtr0300789;FBtr0100500;FBtr0113340	exonic_part	0.60256328	0.187391406	0.093693291	3948.976283	3040.567379	0.011820043
FBgn0035397:E008	FBgn0035397	E008	TRUE	OK	FALSE	54.8090801	912.4485916	0.048912202	0.056717136	0.052489624	0.02686922	0.392334405	3L	3073080	3073206	.	FBtr0113130;FBtr0072999;FBtr0113131;FBtr0072991;FBtr0073000;FBtr0072998;FBtr0073003;FBtr0072992;FBtr0073002;FBtr0073001	exonic_part	0.603789486	-0.959225189	-0.479607498	75.23757484	33.10352945	0.011005469
FBgn0263289:E008	FBgn0263289	E008	TRUE	OK	FALSE	203.4011636	1534.750112	0.023268418	0.017314125	0.020463653	0.02687997	0.392334405	3R	26545042	26545160	.	FBtr0308634;FBtr0308629;FBtr0308623;FBtr0308625;FBtr0335521;FBtr0308626;FBtr0308627;FBtr0308632;FBtr0335522;FBtr0308621;FBtr0308620;FBtr0308631;FBtr0308628;FBtr0308633;FBtr0308622;FBtr0308630;FBtr0308624	exonic_part	0.603789486	0.595929404	0.297963392	186.5592068	219.3874064	0.065966336
FBgn0013995:E007	FBgn0013995	E007	TRUE	OK	FALSE	372.1772899	24104.91128	0.034346123	0.010723185	0.022048939	0.027035388	0.39302532	3R	20991574	20991680	.	FBtr0309202	exonic_part	0.603863788	-0.559694624	-0.279845937	477.4211544	264.147606	0.003935213
FBgn0053653:E023	FBgn0053653	E023	TRUE	OK	FALSE	940.9075748	67803.08708	4.60E-05	0.005921991	0.002486387	0.027113018	0.393441101	4	1255841	1255998	.	FBtr0307334;FBtr0091631;FBtr0091630;FBtr0333702;FBtr0307333	exonic_part	0.603863788	-0.203662336	-0.101829294	1141.958497	729.765042	0.004117226
FBgn0013995:J046	FBgn0013995	J046	TRUE	OK	FALSE	617.0575859	35548.26221	0.001694744	0.006672594	0.003769594	0.027251801	0.394266746	3R	21011415	21011924	.	FBtr0309204;FBtr0083999;FBtr0084000;FBtr0309202;FBtr0344317;FBtr0309205;FBtr0344316;FBtr0309203;FBtr0083998	splice_site	0.603863788	-0.24125174	-0.120624855	728.9593606	502.4952238	0.003935213
FBgn0261549:J049	FBgn0261549	J049	TRUE	OK	FALSE	410.7541568	5520.099724	0.012975436	0.008132895	0.010737418	0.027347442	0.394701631	X	9020031	9020881	.	FBtr0302663;FBtr0302665;FBtr0333602;FBtr0302662;FBtr0302661;FBtr0302660;FBtr0302664	splice_site	0.603863788	0.414283455	0.207141039	395.9610066	423.689059	0.000275648
FBgn0004242:E023	FBgn0004242	E023	TRUE	OK	FALSE	158.4435594	7517.87433	0.013971273	0.021438089	0.017459492	0.027391533	0.394710508	2L	2799908	2799979	.	FBtr0077728;FBtr0332220;FBtr0077726;FBtr0077727;FBtr0345331;FBtr0343993;FBtr0332219	exonic_part	0.603863788	-0.550564935	-0.275281877	226.7085898	87.55834627	7.99E-10
FBgn0266599:E004	FBgn0266599	E004	TRUE	OK	FALSE	331.7473444	3299.665543	0.033274853	0.011691207	0.022287928	0.027454027	0.394710508	3R	15243180	15243184	.	FBtr0083055	exonic_part	0.603863788	-0.558631788	-0.279313409	304.221118	358.7227162	0.036839408
FBgn0016126:E001	FBgn0016126	E001	TRUE	OK	FALSE	137.992935	678.7524005	0.0198546	0.024203214	0.021859058	0.027422695	0.394710508	4	445503	445648	.	FBtr0089063;FBtr0089065	exonic_part	0.603863788	0.579619921	0.289808931	145.6593947	129.6998538	0.039960166
FBgn0004889:E005	FBgn0004889	E005	TRUE	OK	FALSE	615.3984205	57260.26752	0.009692501	0.007583871	0.008645266	0.027967802	0.398636398	3R	10127650	10128515	.	FBtr0082193;FBtr0082187;FBtr0082190;FBtr0082188;FBtr0082189;FBtr0082192;FBtr0082191;FBtr0345177;FBtr0082186	exonic_part	0.607396936	-0.344314337	-0.172134111	543.2915785	696.1926642	0.002647927
FBgn0026401:E005	FBgn0026401	E005	TRUE	OK	FALSE	203.7758514	1359.07913	0.003665342	0.017287401	0.009765322	0.028061624	0.399500617	2R	4693010	4693168	.	FBtr0111118;FBtr0301456;FBtr0111119;FBtr0334994;FBtr0301455;FBtr0301454	exonic_part	0.608079882	0.409470015	0.20473179	173.6800841	234.0130779	0.083734666
FBgn0041605:E016	FBgn0041605	E016	TRUE	OK	FALSE	1010.283606	151001.5986	0.009121552	0.005706237	0.007495245	0.02814547	0.399984674	3R	4291737	4292072	.	FBtr0113337;FBtr0310614;FBtr0310506;FBtr0100500	exonic_part	0.608295236	-0.325570192	-0.162783988	1302.123143	711.7341231	0.011820043
FBgn0262738:J026	FBgn0262738	J026	TRUE	OK	FALSE	779.7708274	112923.8414	0.047628029	0.006065895	0.024897082	0.028837486	0.405984583	X	4348030	4349003	.	FBtr0070651;FBtr0100670	splice_site	0.613956153	0.687346858	0.343672476	619.5853543	943.0163324	4.84E-07
FBgn0263995:E007	FBgn0263995	E007	TRUE	OK	FALSE	208.7217406	5397.889789	0.029405723	0.016943634	0.023134488	0.028874162	0.406026032	3R	17947193	17947598	.	FBtr0330269;FBtr0330279;FBtr0330274;FBtr0330270;FBtr0330280;FBtr0330271	exonic_part	0.614071741	-0.5468821	-0.273433542	249.863149	170.5554435	0.043243417
FBgn0266696:J045	FBgn0266696	J045	TRUE	OK	FALSE	109.1698827	131.2105605	0.022095651	0.020199003	0.021223415	0.02917936	0.407930954	3L	2379443	2402554	.	FBtr0345115;FBtr0345110	splice_site	0.615384692	0.591172761	0.29558588	111.3302084	107.4482815	0.000364689
FBgn0003996:J008	FBgn0003996	J008	TRUE	OK	FALSE	518.441612	24308.92715	0.003158923	0.007225645	0.004859143	0.029196022	0.407930954	X	2791545	2791748	.	FBtr0070490	splice_site	0.615396006	-0.233180445	-0.116588075	554.8436852	484.3083519	0.01342855
FBgn0263111:E007	FBgn0263111	E007	TRUE	OK	FALSE	560.2995322	4273.00606	0.00479111	0.008056266	0.006215066	0.029347089	0.409091969	X	11936260	11936505	.	FBtr0307317;FBtr0307320;FBtr0307321;FBtr0307316;FBtr0307314;FBtr0307325;FBtr0307319;FBtr0307315;FBtr0307313;FBtr0308609;FBtr0307324;FBtr0307322;FBtr0307318;FBtr0307323;FBtr0332391	exonic_part	0.616012785	0.337519269	0.168757618	564.5492498	556.6693567	0.027549638
FBgn0003218:E016	FBgn0003218	E016	TRUE	OK	FALSE	241.6543007	3517.816277	0.015504416	0.015013432	0.015324414	0.029434083	0.409830028	X	13772656	13772695	.	FBtr0340289;FBtr0301532;FBtr0100194;FBtr0073822;FBtr0301535;FBtr0100195;FBtr0331716;FBtr0301533;FBtr0331717;FBtr0073823	exonic_part	0.616644449	0.494921535	0.247460012	207.1504596	278.0003058	0.043196367
FBgn0028509:J016	FBgn0028509	J016	TRUE	OK	FALSE	125.497436	1291.519478	0.005317433	0.018060909	0.010889325	0.029455755	0.409894704	2L	13895170	13895254	.	FBtr0080546;FBtr0080547;FBtr0080548	splice_site	0.616928092	0.461475906	0.23073574	95.85302439	155.4832275	0.014358374
FBgn0263111:J079	FBgn0263111	J079	TRUE	OK	FALSE	308.7125963	10384.25459	0.005737413	0.009576618	0.007441498	0.029953446	0.413711569	X	11971972	11972045	.	FBtr0307317;FBtr0307320;FBtr0307321;FBtr0307316;FBtr0307314;FBtr0307325;FBtr0307319;FBtr0307315;FBtr0307313;FBtr0308609;FBtr0307324;FBtr0307322;FBtr0307318;FBtr0307323;FBtr0332391	splice_site	0.621472841	-0.345641894	-0.172819867	377.8448228	234.7107931	0.027549638
FBgn0037448:E007	FBgn0037448	E007	TRUE	OK	FALSE	208.9891642	4698.353761	0.00357548	0.016925511	0.009420879	0.03074183	0.419783786	3R	6480996	6481251	.	FBtr0344269	exonic_part	0.626228577	-0.409616936	-0.20480237	245.2526041	169.8991839	0.046516701
FBgn0267350:E002	FBgn0267350	E002	TRUE	OK	FALSE	611.192736	14430.07345	0.006106002	0.007616926	0.006764737	0.031208628	0.422546289	X	2625571	2625785	.	FBtr0331587;FBtr0307158	exonic_part	0.628313836	0.309578146	0.154786325	508.9770601	713.5073966	0.019027374
FBgn0263102:J035	FBgn0263102	J035	TRUE	OK	FALSE	242.4448056	1144.114026	0.001998239	0.011165087	0.005868655	0.031295414	0.423024023	2R	10611515	10611679	.	FBtr0088279;FBtr0088276;FBtr0088281;FBtr0088275;FBtr0088280;FBtr0330607;FBtr0346958;FBtr0088278;FBtr0088282;FBtr0088277	splice_site	0.628892734	0.328376021	0.164186802	254.1538538	228.4091281	0.036713875
FBgn0013733:J096	FBgn0013733	J096	TRUE	OK	FALSE	81.6811744	212.498231	0.00015387	0.025729611	0.012080837	0.031317202	0.423027449	2R	13917910	13933629	.	FBtr0087616;FBtr0087617;FBtr0273223;FBtr0304849;FBtr0273222;FBtr0304850;FBtr0273224;FBtr0301591	splice_site	0.629160695	0.476834764	0.238417266	79.05201599	82.74220661	0.000518537
FBgn0041210:E010	FBgn0041210	E010	TRUE	OK	FALSE	269.4080786	7944.155078	0.013319116	0.013753182	0.013522884	0.031411437	0.423027449	X	13269827	13269958	.	FBtr0333333;FBtr0073798;FBtr0301298;FBtr0301299;FBtr0333334;FBtr0333331;FBtr0308576;FBtr0333332	exonic_part	0.629720985	0.447742592	0.223865692	202.1592868	339.6829786	0.00010443
FBgn0041605:E028	FBgn0041605	E028	TRUE	OK	FALSE	597.5951648	11831.29647	0.040143188	0.007726983	0.022578796	0.031496142	0.423596716	3R	4302525	4304604	.	FBtr0336482;FBtr0078902;FBtr0301771;FBtr0310614	exonic_part	0.630421459	0.561617454	0.280807541	598.0554798	599.3868756	0.011820043
FBgn0262738:E011	FBgn0262738	E011	TRUE	OK	FALSE	2789.581086	457704.7104	0.005730787	0.003839832	0.004876473	0.031606676	0.424608886	X	4357039	4357276	.	FBtr0070651;FBtr0100671;FBtr0301475;FBtr0100670;FBtr0343599;FBtr0070650	exonic_part	0.631428474	-0.274631419	-0.137314315	3116.626857	2457.270518	4.84E-07
FBgn0015609:E017	FBgn0015609	E017	TRUE	OK	FALSE	574.1617519	62648.33157	7.66E-06	0.007928882	0.00313943	0.031805406	0.426859884	2L	17711219	17711409	.	FBtr0081016;FBtr0081014;FBtr0100314;FBtr0081015;FBtr0100315;FBtr0081018;FBtr0100316;FBtr0081019;FBtr0100313;FBtr0081017;FBtr0081013;FBtr0081020	exonic_part	0.633589771	-0.216021103	-0.10800937	763.6021737	381.2361173	0.067732937
FBgn0004242:J032	FBgn0004242	J032	TRUE	OK	FALSE	793.3738734	34824.41441	0.002037271	0.006026446	0.00360636	0.031979322	0.427230971	2L	2787168	2792194	.	FBtr0077728;FBtr0077726;FBtr0077727;FBtr0345331;FBtr0332219	splice_site	0.634063689	0.248455427	0.12422621	951.2812017	634.36299	7.99E-10
FBgn0033395:J011	FBgn0033395	J011	TRUE	OK	FALSE	257.7470447	64286.24885	0.022321041	0.010725756	0.015188074	0.032184176	0.428540852	2R	9238173	9238330	.	FBtr0088591	splice_site	0.6351435	0.50196848	0.250976215	49.84797832	468.1940547	1.64E-08
FBgn0003218:E015	FBgn0003218	E015	TRUE	OK	FALSE	1102.574775	64045.24555	0.005362375	0.005461304	0.005407305	0.032256365	0.429027472	X	13772557	13772656	.	FBtr0340289;FBtr0301532;FBtr0100194;FBtr0073822;FBtr0301535;FBtr0100195;FBtr0301534;FBtr0331716;FBtr0301533;FBtr0331717;FBtr0073823	exonic_part	0.635454659	0.300202556	0.150099114	1019.986312	1190.445422	0.043196367
FBgn0260632:E010	FBgn0260632	E010	TRUE	OK	FALSE	93.06385621	617.6262963	0.000836904	0.034545804	0.01658791	0.032337028	0.429151943	2L	17442651	17443005	.	FBtr0081005;FBtr0301384;FBtr0340250;FBtr0081007;FBtr0301383;FBtr0081006	exonic_part	0.635594769	0.546913563	0.273448271	72.75679987	112.7431861	0.012328558
FBgn0263102:J040	FBgn0263102	J040	TRUE	OK	FALSE	334.1501704	2556.720779	0.028394542	0.00913421	0.018754985	0.032302449	0.429151943	2R	10613375	10613767	.	FBtr0100607;FBtr0088279;FBtr0088276;FBtr0088281;FBtr0088275;FBtr0088280;FBtr0330607;FBtr0100606;FBtr0346958;FBtr0088278;FBtr0088282;FBtr0088277	splice_site	0.635454659	0.518087772	0.259041202	332.0155339	338.3441748	0.036713875
FBgn0085447:J065	FBgn0085447	J065	TRUE	OK	FALSE	91.06573316	844.7329419	0.016545573	0.023466112	0.019882172	0.032328613	0.429151943	3L	5674076	5674374	.	FBtr0340655;FBtr0330125;FBtr0112708;FBtr0340654;FBtr0346962;FBtr0330122;FBtr0330123;FBtr0112712;FBtr0340656	splice_site	0.635594769	-0.621003929	-0.31050134	103.4554247	79.83237589	0.001825881
FBgn0041605:E013	FBgn0041605	E013	TRUE	OK	FALSE	2144.654042	169976.5406	0.002340859	0.004158511	0.003084292	0.032379685	0.429473154	3R	4282673	4282834	.	FBtr0078900;FBtr0078898;FBtr0301772;FBtr0113341;FBtr0336482;FBtr0301768;FBtr0078899;FBtr0301770;FBtr0301769;FBtr0078902;FBtr0113338;FBtr0301771;FBtr0078901;FBtr0078897;FBtr0300789;FBtr0113340	exonic_part	0.635858887	0.208115164	0.104055985	2398.679892	1878.746687	0.011820043
FBgn0003392:E021	FBgn0003392	E021	TRUE	OK	FALSE	1297.995865	183910.0326	0.003256989	0.005057631	0.004042243	0.032450767	0.429950337	X	15901543	15901747	.	FBtr0333717;FBtr0333718;FBtr0301594;FBtr0074124;FBtr0074123;FBtr0301597;FBtr0074118;FBtr0111037;FBtr0074122;FBtr0074119;FBtr0074121;FBtr0301596;FBtr0111036;FBtr0340413;FBtr0301595	exonic_part	0.635937788	-0.230487897	-0.115239211	1632.051594	955.4973483	0.028586468
FBgn0265487:E012	FBgn0265487	E012	TRUE	OK	FALSE	984.2093001	269887.4181	0.033245356	0.005783759	0.017984981	0.032524864	0.430227268	2R	17359557	17361112	.	FBtr0086992	exonic_part	0.636575815	-0.474393207	-0.237194706	1354.504368	611.3700335	1.46E-07
FBgn0261641:E002	FBgn0261641	E002	TRUE	OK	FALSE	307.1676067	5483.515288	0.000731872	0.01240428	0.006178467	0.032525282	0.430227268	3R	6362004	6362334	.	FBtr0345075;FBtr0303017;FBtr0303013;FBtr0345076;FBtr0334545	exonic_part	0.636575815	0.331776686	0.165878813	250.6600359	366.2187864	0.029111413
FBgn0013334:E014	FBgn0013334	E014	TRUE	OK	FALSE	788.5620475	28827.9385	0.000472066	0.006528988	0.002952693	0.032573168	0.430624078	3R	15954746	15955021	.	FBtr0301655;FBtr0083204;FBtr0083208;FBtr0083209;FBtr0083210;FBtr0083205;FBtr0344384;FBtr0083206;FBtr0310672;FBtr0083207	exonic_part	0.63695525	0.217653181	0.108823237	928.106455	646.7486063	1.70E-07
FBgn0026401:E019	FBgn0026401	E019	TRUE	OK	FALSE	295.5569926	1932.731984	0.006162007	0.012782356	0.009118663	0.033044845	0.434711257	2R	4726847	4727085	.	FBtr0111118;FBtr0301456;FBtr0111119;FBtr0334994;FBtr0301455;FBtr0301454	exonic_part	0.6405734	-0.36757335	-0.18378239	326.1920997	263.5858269	0.083734666
FBgn0041605:J039	FBgn0041605	J039	TRUE	OK	FALSE	1506.945464	82438.73211	0.001175955	0.004955653	0.002540614	0.033214296	0.43512163	3R	4282834	4284225	.	FBtr0078900;FBtr0078898;FBtr0301772;FBtr0113341;FBtr0336482;FBtr0301768;FBtr0078899;FBtr0301770;FBtr0301769;FBtr0078902;FBtr0113338;FBtr0301771;FBtr0078901;FBtr0078897;FBtr0300789;FBtr0113340	splice_site	0.641295069	0.190539712	0.095268843	1690.785011	1311.04861	0.011820043
FBgn0267698:J022	FBgn0267698	J022	TRUE	OK	FALSE	64.9324796	122.549604	0.025784157	0.031395139	0.028337876	0.033158081	0.43512163	3R	6355420	6356432	.	FBtr0081716;FBtr0334544;FBtr0334539;FBtr0081715;FBtr0334543;FBtr0334542;FBtr0334541;FBtr0334540;FBtr0081714	splice_site	0.641181866	0.672139311	0.336067401	61.59599923	67.38004159	0.012352474
FBgn0053526:E002	FBgn0053526	E002	TRUE	OK	FALSE	404.5199591	3652.310274	0.01205149	0.010088109	0.011124325	0.033626012	0.436599795	2L	870552	871094	.	FBtr0091489	exonic_part	0.641867887	0.401678163	0.200830726	443.1483051	365.8916091	1.64E-07
FBgn0263873:E016	FBgn0263873	E016	TRUE	OK	FALSE	105.1194091	722.8371801	0.025355682	0.030902773	0.028074173	0.033513817	0.436599795	2L	19908938	19910432	.	FBtr0329842;FBtr0344856;FBtr0329846;FBtr0329840;FBtr0329843;FBtr0329838;FBtr0332237;FBtr0329845;FBtr0336736	exonic_part	0.641867887	-0.613572567	-0.306782238	122.2808796	88.65051526	0.003183359
FBgn0262737:J032	FBgn0262737	J032	TRUE	OK	FALSE	102.7868109	759.0022099	0.003242259	0.02121955	0.011348145	0.033641797	0.436599795	3L	21915009	21915113	.	FBtr0304983;FBtr0304980;FBtr0304981;FBtr0333222;FBtr0301364	splice_site	0.641867887	-0.457732496	-0.228865719	120.6627262	83.61244022	0.034548502
FBgn0262738:E006	FBgn0262738	E006	TRUE	OK	FALSE	10969.09552	6118640.256	0.002928624	0.003049595	0.002979409	0.033452828	0.436599795	X	4349003	4349587	.	FBtr0070651;FBtr0100671;FBtr0301475;FBtr0100670;FBtr0343599;FBtr0070650	exonic_part	0.641867887	-0.212765933	-0.106378315	11971.49802	9960.901712	4.84E-07
FBgn0013576:E041	FBgn0013576	E041	TRUE	OK	FALSE	108.1146631	2206.88828	0.025892417	0.03012365	0.027854865	0.034000816	0.439600239	3R	5323664	5323691	.	FBtr0078810;FBtr0308581;FBtr0306694;FBtr0110933;FBtr0273434	exonic_part	0.645148051	-0.690178537	-0.345088223	138.1112768	76.45361059	0.014596425
FBgn0058196:E004	FBgn0058196	E004	TRUE	OK	FALSE	414.3627142	3151.168395	0.001006404	0.009914514	0.005328634	0.03415758	0.440680377	2R	1515889	1516167	.	FBtr0113831;FBtr0344972;FBtr0301121;FBtr0113829;FBtr0113830	exonic_part	0.646646151	-0.301609662	-0.150779089	429.6507236	403.5848318	0.057034237
FBgn0262738:E005	FBgn0262738	E005	TRUE	OK	FALSE	862.9662234	122696.515	0.041857384	0.006205762	0.021997507	0.03423584	0.441453458	X	4347917	4348030	.	FBtr0100670;FBtr0070651	exonic_part	0.646950436	0.632726298	0.316362176	701.3411076	1027.717809	4.84E-07
FBgn0261565:E030	FBgn0261565	E030	TRUE	OK	FALSE	368.7421522	1743.591394	0.045589147	0.010797181	0.027164039	0.034282626	0.441460746	3L	16921436	16922487	.	FBtr0302779;FBtr0302782;FBtr0302781;FBtr0302780;FBtr0302785;FBtr0306704;FBtr0302784;FBtr0302778;FBtr0346965;FBtr0302783;FBtr0302776;FBtr0302777;FBtr0332703	exonic_part	0.646950436	0.610860194	0.305425753	379.3513552	359.1677401	0.025351748
FBgn0262738:E009	FBgn0262738	E009	TRUE	OK	FALSE	1389.756007	93105.29298	0.005760587	0.004907253	0.005375493	0.034413005	0.442410349	X	4353943	4354023	.	FBtr0100671;FBtr0343599;FBtr0100670	exonic_part	0.647631922	-0.266944398	-0.133471533	1551.155512	1226.16914	4.84E-07
FBgn0265959:E008	FBgn0265959	E008	TRUE	OK	FALSE	654.8098204	51829.19538	0.00712682	0.007294743	0.00720445	0.034705199	0.444174887	3L	20261535	20261660	.	FBtr0342949;FBtr0342948;FBtr0342947;FBtr0342946	exonic_part	0.650379546	-0.317570036	-0.158781991	836.1516409	469.7077342	0.000337255
FBgn0053196:J157	FBgn0053196	J157	TRUE	OK	FALSE	93.97351689	418.0574889	0.009676041	0.022856512	0.015531349	0.03483928	0.444531922	2L	4530713	4532102	.	FBtr0332354;FBtr0332351;FBtr0332352;FBtr0332353	splice_site	0.650962509	-0.49069471	-0.245347068	102.3891496	84.68720367	3.33E-05
FBgn0263102:E007	FBgn0263102	E007	TRUE	OK	FALSE	614.878523	54662.01645	0.006224191	0.007587933	0.006847946	0.034917748	0.444531922	2R	10569806	10569953	.	FBtr0088279	exonic_part	0.651217814	-0.304438565	-0.152216436	773.9563523	455.5209711	0.036713875
FBgn0039254:E005	FBgn0039254	E005	TRUE	OK	FALSE	237.4609302	2981.396083	0.000481644	0.015229463	0.007616303	0.034815408	0.444531922	3R	24946143	24946295	.	FBtr0084749;FBtr0084750;FBtr0337012	exonic_part	0.650949559	-0.361145598	-0.18054513	251.4283574	220.0786459	0.00210258
FBgn0026206:E005	FBgn0026206	E005	TRUE	OK	FALSE	455.200076	3460.937346	0.008993605	0.009274464	0.009122361	0.034851518	0.444531922	X	9165962	9166459	.	FBtr0340341;FBtr0333474;FBtr0333473;FBtr0071303;FBtr0333475	exonic_part	0.65103082	-0.357641765	-0.17881771	501.1152875	408.6725146	0.001134592
FBgn0261873:E032	FBgn0261873	E032	TRUE	OK	FALSE	2276.127838	55320.62629	0.002090251	0.004078891	0.002903018	0.0351226	0.446243188	X	8238006	8238188	.	FBtr0308217;FBtr0111034;FBtr0340142;FBtr0340141;FBtr0089974;FBtr0308219;FBtr0089978;FBtr0100375;FBtr0333720;FBtr0089975;FBtr0333721;FBtr0308220;FBtr0100376;FBtr0308218	exonic_part	0.652576208	0.211905296	0.105948419	2112.333996	2436.286478	0.043363431
FBgn0261570:E001	FBgn0261570	E001	TRUE	OK	FALSE	316.3849091	10063.48208	0.002824611	0.012123897	0.006947714	0.035126312	0.446243188	X	17710143	17711119	.	FBtr0302835;FBtr0302834;FBtr0340631;FBtr0302837;FBtr0340630	exonic_part	0.652576208	-0.341951362	-0.170966399	389.1381753	238.7966542	0.034361724
FBgn0003218:E017	FBgn0003218	E017	TRUE	OK	FALSE	4943.249256	849369.8952	0.002337688	0.003378124	0.002763908	0.03575055	0.45005747	X	13772785	13773753	.	FBtr0340289;FBtr0301532;FBtr0100194;FBtr0073822;FBtr0301535;FBtr0100195;FBtr0301534;FBtr0331716;FBtr0301533;FBtr0331717;FBtr0073823	exonic_part	0.656067237	0.186964771	0.093475361	4791.95225	5100.181996	0.043196367
FBgn0263102:E023	FBgn0263102	E023	TRUE	OK	FALSE	3405.220582	741055.2094	0.000379683	0.003648238	0.001547693	0.035951403	0.450694429	2R	10614547	10616248	.	FBtr0100607;FBtr0088279;FBtr0088276;FBtr0088281;FBtr0088275;FBtr0088280;FBtr0330607;FBtr0100606;FBtr0346958;FBtr0088278;FBtr0088282;FBtr0088277	exonic_part	0.656434035	-0.140735124	-0.070357829	4072.254594	2734.87894	0.036713875
FBgn0262737:E015	FBgn0262737	E015	TRUE	OK	FALSE	145.4652028	743.3353473	0.004061849	0.023102749	0.012842288	0.035982167	0.450694429	3L	21921041	21921053	.	FBtr0332736;FBtr0304983;FBtr0304980;FBtr0304982;FBtr0346820;FBtr0078468;FBtr0301364	exonic_part	0.656434035	0.460194779	0.230096622	126.5533705	164.861219	0.034548502
FBgn0001215:E009	FBgn0001215	E009	TRUE	OK	FALSE	188.2992424	1158.131249	0.011247589	0.01847978	0.014547526	0.035920793	0.450694429	3R	28604759	28605095	.	FBtr0085299;FBtr0085298;FBtr0085301	exonic_part	0.656434035	0.45864303	0.229313077	194.6634107	181.2853519	0.041486881
FBgn0001624:E026	FBgn0001624	E026	TRUE	OK	FALSE	373.5117113	13035.32813	0.00799795	0.010694807	0.009223895	0.036130918	0.452322269	X	11396103	11396571	.	FBtr0308088;FBtr0330390;FBtr0073486;FBtr0073487;FBtr0333261;FBtr0301289;FBtr0073489;FBtr0333262;FBtr0073485;FBtr0308089	exonic_part	0.658551525	-0.361306303	-0.180651538	435.7402121	309.631543	6.56E-08
FBgn0003285:J012	FBgn0003285	J012	TRUE	OK	FALSE	55.48150251	528.2547015	0.003418414	0.036101767	0.019456265	0.03627312	0.453159875	X	2955643	2955947	.	FBtr0343758;FBtr0070562	splice_site	0.659242656	0.626136848	0.313064301	39.37962694	71.46002381	0.068619454
FBgn0262738:J033	FBgn0262738	J033	TRUE	OK	FALSE	205.5024648	2740.347272	0.000528892	0.012495351	0.005905096	0.037224602	0.456983722	X	4357276	4357344	.	FBtr0070651;FBtr0100671;FBtr0301475;FBtr0100670;FBtr0343599;FBtr0070650	splice_site	0.663344689	-0.296595472	-0.148297628	231.1165707	178.593078	4.84E-07
FBgn0053526:E006	FBgn0053526	E006	TRUE	OK	FALSE	378.23673	20997.21926	0.006749195	0.010595934	0.008557671	0.037251942	0.457086265	2L	871640	871738	.	FBtr0332000;FBtr0091487;FBtr0091489;FBtr0091486	exonic_part	0.663460528	-0.339689853	-0.169838751	495.3052607	257.0405455	1.64E-07
FBgn0053526:J013	FBgn0053526	J013	TRUE	OK	FALSE	224.9431154	8557.056228	0.006205356	0.011740842	0.008733521	0.037332245	0.457605126	2L	871576	871640	.	FBtr0332000;FBtr0091487;FBtr0091489;FBtr0091486	splice_site	0.66403298	-0.377986221	-0.188989217	297.1817786	149.126427	1.64E-07
FBgn0013334:E004	FBgn0013334	E004	TRUE	OK	FALSE	508.5990555	11445.8926	0.000154482	0.008592604	0.003749917	0.037436186	0.458412382	3R	15935830	15935912	.	FBtr0301655;FBtr0083204;FBtr0083208;FBtr0083209;FBtr0083205;FBtr0344384;FBtr0083207	exonic_part	0.664772724	0.241349551	0.120672446	593.0901107	421.5194996	1.70E-07
FBgn0261873:E033	FBgn0261873	E033	TRUE	OK	FALSE	6994.076587	813179.0185	0.001408115	0.003202766	0.002090978	0.037544086	0.458768477	X	8238251	8239427	.	FBtr0308217;FBtr0111034;FBtr0340142;FBtr0340141;FBtr0089974;FBtr0308219;FBtr0089978;FBtr0100375;FBtr0333720;FBtr0089975;FBtr0333721;FBtr0308220;FBtr0100376;FBtr0308218	exonic_part	0.665217032	-0.162755714	-0.081364833	7225.173819	6757.6577	0.043363431
FBgn0262737:E006	FBgn0262737	E006	TRUE	OK	FALSE	327.9026795	3054.350606	0.002802935	0.01179569	0.006784782	0.037820256	0.459694887	3L	21914775	21914832	.	FBtr0332736;FBtr0304983;FBtr0304980;FBtr0304982;FBtr0346820;FBtr0304981;FBtr0333222;FBtr0304984;FBtr0078468;FBtr0078470;FBtr0111017;FBtr0301364	exonic_part	0.665845943	-0.304603033	-0.152300364	369.2834527	285.2105265	0.034548502
FBgn0053196:E062	FBgn0053196	E062	TRUE	OK	FALSE	379.2748753	14759.81798	0.017491985	0.010574541	0.014060429	0.038042677	0.460302679	2L	4529791	4530277	.	FBtr0332343;FBtr0332354;FBtr0305142;FBtr0332347;FBtr0332351;FBtr0332355;FBtr0332344;FBtr0332346;FBtr0332350;FBtr0332345;FBtr0332352;FBtr0332349;FBtr0305141;FBtr0332353;FBtr0332348;FBtr0305145	exonic_part	0.666458295	0.401612988	0.200805551	299.8119875	458.0891697	3.33E-05
FBgn0013733:J072	FBgn0013733	J072	TRUE	OK	FALSE	98.33673107	386.5537772	0.035461809	0.022009424	0.028967419	0.038184438	0.461039867	2R	13882547	13884094	.	FBtr0087621	splice_site	0.666545045	0.616585143	0.308292389	91.58855472	105.5880378	0.000518537
FBgn0028509:E005	FBgn0028509	E005	TRUE	OK	FALSE	325.4290008	5418.857026	0.003991813	0.01186422	0.007507523	0.038597619	0.463300822	2L	13895028	13895170	.	FBtr0080546;FBtr0080547;FBtr0080548	exonic_part	0.668649313	0.333008853	0.166500074	262.7163745	387.036133	0.014358374
FBgn0035600:J011	FBgn0035600	J011	TRUE	OK	FALSE	96.048486	331.4649666	0.005654283	0.022444074	0.013658745	0.038662929	0.463300822	3L	5361625	5361694	.	FBtr0077144;FBtr0306086	splice_site	0.668711763	0.476188801	0.23808362	91.34785925	99.29217272	0.068246003
FBgn0001215:E010	FBgn0001215	E010	TRUE	OK	FALSE	138.4285633	4783.749514	0.034670846	0.024135796	0.029484237	0.038658915	0.463300822	3R	28605461	28605777	.	FBtr0085300;FBtr0085303	exonic_part	0.668711763	-0.643507613	-0.32174591	190.0192131	87.30895672	0.041486881
FBgn0263289:J068	FBgn0263289	J068	TRUE	OK	FALSE	356.7738187	9614.96758	0.001897115	0.008793746	0.004927136	0.038722666	0.463477343	3R	26575037	26575164	.	FBtr0308634;FBtr0308629;FBtr0308623;FBtr0308625;FBtr0335521;FBtr0335520;FBtr0308626;FBtr0308627;FBtr0308632;FBtr0335522;FBtr0308621;FBtr0308620;FBtr0308631;FBtr0308628;FBtr0308633;FBtr0308622;FBtr0308630;FBtr0308624	splice_site	0.669134725	-0.263782292	-0.131890145	430.323359	281.3705803	0.065966336
FBgn0003380:J052	FBgn0003380	J052	TRUE	OK	FALSE	475.0860349	56728.95947	0.003912563	0.007541448	0.005490081	0.038735416	0.463477343	X	17950092	17950610	.	FBtr0089657;FBtr0089658;FBtr0346705;FBtr0308200;FBtr0346706;FBtr0346703;FBtr0089660;FBtr0302902;FBtr0089661;FBtr0346704;FBtr0302903	splice_site	0.669202616	0.320054889	0.160026724	639.4888859	299.9574325	0.040549674
FBgn0013334:E005	FBgn0013334	E005	TRUE	OK	FALSE	472.6076008	9074.377409	0.000198715	0.009035257	0.004028662	0.039168572	0.466342334	3R	15935912	15935952	.	FBtr0301655;FBtr0083204;FBtr0083208;FBtr0083209;FBtr0083205;FBtr0344384	exonic_part	0.670828391	0.253353847	0.126674654	549.9906971	394.2829586	1.70E-07
FBgn0082582:J043	FBgn0082582	J043	TRUE	OK	FALSE	229.0012965	2869.566718	0.021910627	0.011599502	0.016946204	0.039234341	0.466663794	3R	30572535	30572598	.	FBtr0306686;FBtr0085661;FBtr0302112;FBtr0085659;FBtr0306687;FBtr0306685;FBtr0085660;FBtr0113483;FBtr0302600;FBtr0302111;FBtr0085663;FBtr0336447;FBtr0302601;FBtr0302110;FBtr0085662;FBtr0085658;FBtr0336446	splice_site	0.671097427	0.477177702	0.238584484	217.3552207	237.7576105	0.057844165
FBgn0265959:J025	FBgn0265959	J025	TRUE	OK	FALSE	473.4808255	33733.73242	0.002285072	0.007554251	0.004482411	0.039361927	0.467257272	3L	20261891	20261948	.	FBtr0342949;FBtr0342948;FBtr0342947;FBtr0342946	splice_site	0.671462965	-0.260263934	-0.130130195	595.8441432	346.9398091	0.000337255
FBgn0004373:E004	FBgn0004373	E004	TRUE	OK	FALSE	227.693106	1797.620292	0.010155362	0.015763529	0.012760342	0.039950013	0.471047038	3L	306828	306917	.	FBtr0072516;FBtr0072517;FBtr0072515;FBtr0332841	exonic_part	0.675655518	-0.407130519	-0.203562168	251.7780956	203.7879855	6.09E-05
FBgn0035526:E001	FBgn0035526	E001	TRUE	OK	FALSE	170.6262267	9246.801609	0.02236639	0.020105912	0.021205048	0.040090666	0.472194573	3L	4283850	4284283	.	FBtr0073233	exonic_part	0.677077688	-0.513015514	-0.256482688	254.5910755	84.65643423	0.008378153
FBgn0085447:J071	FBgn0085447	J071	TRUE	OK	FALSE	95.87436464	1358.053853	0.054181346	0.022477998	0.038679942	0.040146305	0.472376421	3L	5676759	5676818	.	FBtr0340655;FBtr0330125;FBtr0112708;FBtr0340654;FBtr0346962;FBtr0330122;FBtr0330123;FBtr0112712;FBtr0340656	splice_site	0.677344725	-0.593696056	-0.296847404	107.0812024	84.20626007	0.001825881
FBgn0267252:E004	FBgn0267252	E004	TRUE	OK	FALSE	863.0503173	51971.85616	0.012187358	0.006205428	0.009279202	0.040233761	0.472404542	2L	9256892	9256939	.	FBtr0303895;FBtr0079795;FBtr0079797;FBtr0346282	exonic_part	0.677344725	0.32081526	0.160406479	960.657593	760.7758279	7.71E-07
FBgn0085447:J089	FBgn0085447	J089	TRUE	OK	FALSE	487.9236078	20933.25546	0.008067448	0.00744209	0.007787246	0.040719164	0.473602332	3L	5736094	5737983	.	FBtr0112709;FBtr0340655;FBtr0330125;FBtr0112708;FBtr0112710;FBtr0340654;FBtr0346962;FBtr0330122;FBtr0330124;FBtr0330126;FBtr0330123;FBtr0112712;FBtr0340656	splice_site	0.679700953	0.322366664	0.161181593	394.3745909	580.0734188	0.001825881
FBgn0265487:E007	FBgn0265487	E007	TRUE	OK	FALSE	1448.280284	211064.2149	0.004510599	0.004821296	0.004647148	0.041122803	0.473884515	2R	17352128	17352305	.	FBtr0086994;FBtr0306601;FBtr0336941;FBtr0306606;FBtr0310346;FBtr0086992;FBtr0086991;FBtr0310059;FBtr0336940;FBtr0306604;FBtr0306603;FBtr0336942;FBtr0310058	exonic_part	0.680815421	0.204624257	0.102310836	1685.274397	1203.259809	1.46E-07
FBgn0265487:J026	FBgn0265487	J026	TRUE	OK	FALSE	561.0799036	29641.36041	0.006635601	0.006962668	0.006779606	0.041037746	0.473884515	2R	17351264	17352128	.	FBtr0086994;FBtr0306601;FBtr0336941;FBtr0306606;FBtr0310346;FBtr0086992;FBtr0086991;FBtr0310059;FBtr0336940;FBtr0306604;FBtr0306603;FBtr0336942;FBtr0310058	splice_site	0.680815421	0.26017798	0.130088365	640.7694285	476.6426841	1.46E-07
FBgn0263289:J065	FBgn0263289	J065	TRUE	OK	FALSE	283.7779187	8057.91207	0.014386485	0.010087258	0.012347541	0.041108032	0.473884515	3R	26573770	26573853	.	FBtr0335520;FBtr0308622	splice_site	0.680815421	-0.374419784	-0.18720878	351.2300717	212.7579429	0.065966336
FBgn0041605:J032	FBgn0041605	J032	TRUE	OK	FALSE	71.0425362	685.9009063	0.07891183	0.029018801	0.052509309	0.042269638	0.47983384	3R	4280822	4282673	.	FBtr0301768;FBtr0078899	splice_site	0.688806776	0.698714216	0.349356936	66.82621361	73.93690595	0.011820043
FBgn0039254:J010	FBgn0039254	J010	TRUE	OK	FALSE	132.958608	798.414997	0.005812917	0.017258679	0.011281289	0.042294899	0.47983384	3R	24945932	24945983	.	FBtr0084749;FBtr0084750;FBtr0337012	splice_site	0.688806776	-0.41010458	-0.205037536	144.9188946	119.2103156	0.00210258
FBgn0004242:E010	FBgn0004242	E010	TRUE	OK	FALSE	873.5089989	45702.32657	0.001504608	0.006164416	0.003387046	0.042637544	0.480775755	2L	2787162	2787165	.	FBtr0077728;FBtr0332220;FBtr0077726;FBtr0077727;FBtr0345331;FBtr0343993;FBtr0332219	exonic_part	0.689802538	0.226918932	0.113457952	1053.291956	691.967867	7.99E-10
FBgn0085447:E012	FBgn0085447	E012	TRUE	OK	FALSE	68.94998988	790.1811354	0.04416418	0.045655221	0.044850094	0.042843069	0.481176707	3L	5673066	5673093	.	FBtr0112708;FBtr0340654;FBtr0346962;FBtr0330122;FBtr0330123;FBtr0112712;FBtr0340656	exonic_part	0.690958997	-0.812350539	-0.406174653	83.03496235	56.11230707	0.001825881
FBgn0004242:E006	FBgn0004242	E006	TRUE	OK	FALSE	1313.713618	125944.4869	0.00345504	0.005030381	0.004145238	0.043014397	0.482314205	2L	2783040	2783274	.	FBtr0077728;FBtr0332220;FBtr0077726;FBtr0077727;FBtr0332218;FBtr0345331;FBtr0343993;FBtr0332219	exonic_part	0.691789381	0.229987646	0.114991472	1584.789305	1040.378577	7.99E-10
FBgn0003380:E018	FBgn0003380	E018	TRUE	OK	FALSE	1281.876484	454734.8454	0.004213929	0.00508627	0.004601445	0.043206527	0.484017655	X	17950610	17950764	.	FBtr0089657;FBtr0089663;FBtr0089658;FBtr0346705;FBtr0301955;FBtr0308199;FBtr0308200;FBtr0346706;FBtr0346703;FBtr0089660;FBtr0302902;FBtr0089661;FBtr0346704;FBtr0332299;FBtr0089659;FBtr0302903	exonic_part	0.693095193	0.269081083	0.134538876	1756.981256	792.7278088	0.040549674
FBgn0085753:J003	FBgn0085753	J003	TRUE	OK	FALSE	27877.26291	780837241.8	3.253381952	0.003829465	3.253381952	0.043328316	0.484705336	rDNA	19585	22815	.	FBtr0346871	splice_site	0.693584712	-32.59080219	-5.038921456	47721.50216	8032.994868	0
FBgn0013995:E010	FBgn0013995	E010	TRUE	OK	FALSE	249.9316912	3225.548928	0.001166826	0.01460828	0.006980199	0.043585913	0.485428335	3R	21008721	21008736	.	FBtr0344316;FBtr0344317;FBtr0309202	exonic_part	0.694360744	0.341096578	0.170547703	246.961295	253.2986111	0.003935213
FBgn0267252:E001	FBgn0267252	E001	TRUE	OK	FALSE	829.4219905	250811.5993	0.041987136	0.006344306	0.022149195	0.043882074	0.486379856	2L	9256562	9256696	.	FBtr0303895;FBtr0330019;FBtr0079797;FBtr0079795;FBtr0079796;FBtr0346282	exonic_part	0.695102477	-0.598504193	-0.29925019	1163.038108	492.6871504	7.71E-07
FBgn0004587:E018	FBgn0004587	E018	TRUE	OK	FALSE	781.4786963	10440.51	0.006042116	0.006562968	0.006286199	0.04455433	0.489590213	3R	13666418	13666891	.	FBtr0082801;FBtr0300588;FBtr0082802;FBtr0300586;FBtr0082806;FBtr0308195;FBtr0082803;FBtr0082804;FBtr0308197;FBtr0308196	exonic_part	0.698414222	0.296087928	0.148033688	827.0479435	737.5392172	0.022547574
FBgn0003392:J053	FBgn0003392	J053	TRUE	OK	FALSE	508.5970797	24444.72316	0.003049252	0.007292628	0.00480479	0.044963996	0.491291114	X	15902117	15902189	.	FBtr0333717;FBtr0333718;FBtr0301594;FBtr0074124;FBtr0074123;FBtr0301597;FBtr0074118;FBtr0111037;FBtr0074122;FBtr0074119;FBtr0074121;FBtr0301596;FBtr0111036;FBtr0340413;FBtr0301595	splice_site	0.699398967	-0.244477402	-0.122236862	645.3792197	370.7470438	0.028586468
FBgn0001961:E002	FBgn0001961	E002	TRUE	OK	FALSE	133.8446651	5332.017303	0.031068646	0.024867184	0.028151003	0.045018768	0.491511035	2L	13829345	13829643	.	FBtr0080569;FBtr0080570	exonic_part	0.699677069	0.697943402	0.348944151	86.40705212	183.1909078	0.001105467
FBgn0003380:E019	FBgn0003380	E019	TRUE	OK	FALSE	982.1209046	259531.4952	0.006526321	0.005790146	0.006188019	0.045345866	0.493496967	X	17951191	17951313	.	FBtr0089657;FBtr0089663;FBtr0089658;FBtr0346705;FBtr0301955;FBtr0308199;FBtr0308200;FBtr0346706;FBtr0346703;FBtr0089660;FBtr0302902;FBtr0089661;FBtr0346704;FBtr0332299;FBtr0089659;FBtr0302903	exonic_part	0.701741611	0.281758049	0.140877694	1344.600939	612.9035453	0.040549674
FBgn0261565:E029	FBgn0261565	E029	TRUE	OK	FALSE	108.9471047	95.35759557	0.037025308	0.029914724	0.033685502	0.045545823	0.494128051	3L	16921179	16921366	.	FBtr0302779;FBtr0302782;FBtr0302781;FBtr0302780;FBtr0302785;FBtr0306704;FBtr0302784;FBtr0302778;FBtr0346965;FBtr0302783;FBtr0302776;FBtr0302777;FBtr0332703	exonic_part	0.703114802	0.652633772	0.326315549	110.0202757	108.4141394	0.025351748
FBgn0035600:E003	FBgn0035600	E003	TRUE	OK	FALSE	128.1332745	250.7211182	6.35E-05	0.025851691	0.012141709	0.046539921	0.498433026	3L	5360876	5361025	.	FBtr0077144;FBtr0306086	exonic_part	0.708323376	0.433201555	0.216587037	124.9128822	130.7874592	0.068246003
FBgn0263352:J023	FBgn0263352	J023	TRUE	OK	FALSE	301.4005439	3616.196622	0.004615229	0.009717607	0.006779404	0.046563757	0.498433026	3L	8436175	8436245	.	FBtr0114592;FBtr0345595;FBtr0076661;FBtr0332984;FBtr0308954	splice_site	0.708323376	0.307995359	0.153996252	247.7130502	354.3092183	1.52E-07
FBgn0082582:J041	FBgn0082582	J041	TRUE	OK	FALSE	62.78298402	462.3971082	0.064503888	0.032341106	0.048368907	0.046601621	0.498504162	3R	30571429	30571808	.	FBtr0085663	splice_site	0.708456704	0.755316302	0.37765632	53.63301369	71.81913664	0.057844165
FBgn0263289:E001	FBgn0263289	E001	TRUE	OK	FALSE	76.86896304	470.4665301	0.059156475	0.041238262	0.050301318	0.046633875	0.498518613	3R	26536349	26536397	.	FBtr0308634;FBtr0308629;FBtr0308623;FBtr0308625;FBtr0335521;FBtr0308626;FBtr0308627;FBtr0308632;FBtr0335522;FBtr0308621;FBtr0308620;FBtr0308631;FBtr0308628;FBtr0308633;FBtr0308622;FBtr0308630;FBtr0308624	exonic_part	0.708487419	0.804590859	0.402294767	65.03406467	88.59901821	0.065966336
FBgn0013733:J051	FBgn0013733	J051	TRUE	OK	FALSE	155.7912585	211.152571	0.007691204	0.015281071	0.010986105	0.046769117	0.498926016	2R	13866632	13866701	.	FBtr0087616;FBtr0301592;FBtr0304852;FBtr0087617;FBtr0273223;FBtr0304853;FBtr0304849;FBtr0273226;FBtr0304848;FBtr0273222;FBtr0301593;FBtr0087618;FBtr0273225;FBtr0087621;FBtr0304850;FBtr0301964;FBtr0304847;FBtr0304851;FBtr0273224;FBtr0087619;FBtr0301591;FBtr0087620	splice_site	0.708943413	0.401196081	0.200597853	156.5124426	155.4131186	0.000518537
FBgn0026401:J031	FBgn0026401	J031	TRUE	OK	FALSE	101.2699083	642.1532699	0.015012107	0.021480997	0.018005992	0.046884797	0.498927543	2R	4692950	4693010	.	FBtr0111118;FBtr0301456;FBtr0111119;FBtr0334994;FBtr0301455;FBtr0301454	splice_site	0.708943413	0.516551023	0.258273535	82.9383888	120.9143073	0.083734666
FBgn0004889:E004	FBgn0004889	E004	TRUE	OK	FALSE	63.16482768	235.3857244	0.021811113	0.049582083	0.034022777	0.046912255	0.498927543	3R	10127643	10127650	.	FBtr0082193;FBtr0082187;FBtr0082190;FBtr0082188;FBtr0082189;FBtr0082191;FBtr0345177;FBtr0082186	exonic_part	0.708943413	-0.724822167	-0.362407272	66.16793759	61.58687601	0.002647927
FBgn0004395:J015	FBgn0004395	J015	TRUE	OK	FALSE	66.41897213	401.9993064	0.005071411	0.030776764	0.017509063	0.04692826	0.498927543	3R	23154137	23154193	.	FBtr0305572;FBtr0305571;FBtr0337052;FBtr0084402;FBtr0084403;FBtr0305573	splice_site	0.708943413	-0.580955306	-0.290474862	79.43455461	53.8744185	0.076377683
FBgn0013733:E019	FBgn0013733	E019	TRUE	OK	FALSE	98.93423126	1903.298741	0.039447154	0.032660949	0.036225388	0.047407112	0.501067767	2R	13874731	13874743	.	FBtr0304852	exonic_part	0.711217505	-0.662990669	-0.33149515	134.039464	63.74324156	0.000518537
FBgn0003218:J035	FBgn0003218	J035	TRUE	OK	FALSE	639.6593284	34293.45373	0.012332672	0.006569861	0.009596319	0.047413491	0.501067767	X	13770142	13770765	.	FBtr0301535;FBtr0331716;FBtr0331717	splice_site	0.711217505	0.28242213	0.141209907	592.599202	685.5245041	0.043196367
FBgn0085447:E014	FBgn0085447	E014	TRUE	OK	FALSE	95.20372245	1612.141488	0.038455095	0.033831815	0.036320625	0.047976925	0.503705399	3L	5673546	5673702	.	FBtr0340655;FBtr0330125;FBtr0112708;FBtr0340654;FBtr0346962;FBtr0330122;FBtr0330123;FBtr0112712;FBtr0340656	exonic_part	0.712515562	-0.741237675	-0.370618059	112.1237959	79.64551677	0.001825881
FBgn0264598:E008	FBgn0264598	E008	TRUE	OK	FALSE	168.3166797	4303.150766	0.024578732	0.020343648	0.022576199	0.048096932	0.504543182	X	2371814	2371896	.	FBtr0333530;FBtr0333529;FBtr0333531	exonic_part	0.713624614	-0.398185562	-0.19909208	211.4323354	127.9624957	0.000911985
FBgn0053196:E047	FBgn0053196	E047	TRUE	OK	FALSE	818.8195837	17968.89478	0.000307015	0.006390457	0.002837199	0.048214618	0.50509953	2L	4518709	4520299	.	FBtr0332343;FBtr0332354;FBtr0305142;FBtr0332347;FBtr0332351;FBtr0332355;FBtr0332344;FBtr0332346;FBtr0332350;FBtr0332345;FBtr0332352;FBtr0332349;FBtr0305141;FBtr0332353;FBtr0332348;FBtr0305145	exonic_part	0.714663753	0.194314565	0.097156271	705.0813562	932.8933045	3.33E-05
FBgn0013576:E035	FBgn0013576	E035	TRUE	OK	FALSE	73.18616489	740.3257027	0.019932705	0.043173515	0.03058596	0.048244604	0.505193826	3R	5307943	5308089	.	FBtr0078818;FBtr0110932;FBtr0078812	exonic_part	0.714663753	-0.641476195	-0.320737438	92.60829316	52.93997895	0.014596425
FBgn0003218:E013	FBgn0003218	E013	TRUE	OK	FALSE	730.1685715	36348.14617	0.001326949	0.006828798	0.003600106	0.048412434	0.506290594	X	13771127	13771203	.	FBtr0340289;FBtr0301532;FBtr0100194;FBtr0073822;FBtr0301535;FBtr0100195;FBtr0301534;FBtr0331716;FBtr0301533;FBtr0331717;FBtr0073823	exonic_part	0.715648964	0.248317751	0.124157704	687.9897401	777.7401854	0.043196367
FBgn0028665:J005	FBgn0028665	J005	TRUE	OK	FALSE	125.7883584	474.886743	0.019124624	0.018027846	0.018549911	0.048518855	0.506743127	X	3881962	3882052	.	FBtr0070611	splice_site	0.716077883	0.541171186	0.270574335	120.2806364	132.7318323	0.001425556
FBgn0004242:J040	FBgn0004242	J040	TRUE	OK	FALSE	297.9087842	6170.450162	0.001595176	0.009787376	0.005136221	0.048564456	0.506999443	2L	2793908	2798485	.	FBtr0332220;FBtr0077726;FBtr0077727;FBtr0345331;FBtr0343993;FBtr0332219	splice_site	0.716329623	0.290919639	0.14545917	352.5561423	242.8830052	7.99E-10
FBgn0265487:J041	FBgn0265487	J041	TRUE	OK	FALSE	151.1928035	5738.970526	0.007241948	0.015631324	0.01106337	0.048797272	0.508327789	2R	17371153	17373076	.	FBtr0310346;FBtr0310059	splice_site	0.716942916	-0.430515172	-0.215257327	205.1132911	94.85040315	1.46E-07
FBgn0086358:E003	FBgn0086358	E003	TRUE	OK	FALSE	1210.136201	13319.96115	0.003978948	0.005222987	0.004589351	0.049350175	0.509799281	2R	19299169	19300799	.	FBtr0331925;FBtr0086516;FBtr0305333	exonic_part	0.718103708	-0.239094018	-0.119505588	1176.013547	1243.885542	0.004243957
FBgn0001624:J051	FBgn0001624	J051	TRUE	OK	FALSE	247.2210378	931.6796713	0.004052509	0.011022122	0.007080625	0.04927484	0.509799281	X	11381980	11387771	.	FBtr0333263;FBtr0073483;FBtr0073490;FBtr0301288;FBtr0302114;FBtr0073491;FBtr0112813;FBtr0073492	splice_site	0.718103708	0.346534263	0.173266101	229.9692165	264.2662347	6.56E-08
FBgn0013342:J017	FBgn0013342	J017	TRUE	OK	FALSE	604.1950136	13472.17639	0.001207434	0.006734491	0.003565105	0.049803939	0.511510252	3L	1632454	1633708	.	FBtr0302310	splice_site	0.719917459	0.221225531	0.11061134	516.841352	687.6474237	0.016576126
FBgn0053196:J131	FBgn0053196	J131	TRUE	OK	FALSE	111.0506027	663.7006464	0.011835248	0.019920684	0.01543419	0.050187181	0.512795359	2L	4511878	4511932	.	FBtr0332343;FBtr0332354;FBtr0332347;FBtr0332351;FBtr0332355;FBtr0332346;FBtr0332350;FBtr0332345;FBtr0332349;FBtr0332353;FBtr0332348	splice_site	0.721455245	-0.482443519	-0.241221421	122.3651867	101.8112425	3.33E-05
FBgn0035287:E003	FBgn0035287	E003	TRUE	OK	FALSE	112.1472053	7311.180232	0.115928872	0.029140442	0.066933073	0.051417716	0.51813706	3L	1877290	1877446	.	FBtr0300714;FBtr0332670;FBtr0300715;FBtr0300716;FBtr0332669;FBtr0300717	exonic_part	0.724756367	-1.094358711	-0.547141878	190.1709626	34.27934238	1.06E-06
FBgn0266696:J054	FBgn0266696	J054	TRUE	OK	FALSE	318.7734085	20678.44132	0.056673266	0.009393201	0.030540297	0.05124459	0.51813706	3L	2429429	2434625	.	FBtr0345089;FBtr0345104;FBtr0345090;FBtr0345092	splice_site	0.724756367	-0.446850768	-0.223424353	431.0140384	203.745576	0.000364689
FBgn0262509:J033	FBgn0262509	J033	TRUE	OK	FALSE	595.3457949	55430.0536	0.003976311	0.006778628	0.005162233	0.051482257	0.51813706	3L	22998766	23002052	.	FBtr0333221;FBtr0304834;FBtr0304830;FBtr0304831;FBtr0304836;FBtr0304833	splice_site	0.724756367	-0.25950592	-0.129751695	755.9797853	426.5366725	0.000224566
FBgn0041210:J026	FBgn0041210	J026	TRUE	OK	FALSE	164.2634861	2974.103967	0.015558075	0.014687112	0.015148679	0.051405877	0.51813706	X	13267254	13267321	.	FBtr0333333;FBtr0073798;FBtr0301298;FBtr0301299;FBtr0333334;FBtr0333331;FBtr0308576;FBtr0333332	splice_site	0.724756367	0.451828357	0.225910829	122.3613914	207.7814653	0.00010443
FBgn0026401:E015	FBgn0026401	E015	TRUE	OK	FALSE	776.1419445	8777.784926	0.004196202	0.00658898	0.005260614	0.051728006	0.518383646	2R	4712100	4712775	.	FBtr0111118;FBtr0301456;FBtr0111119;FBtr0334994;FBtr0301455;FBtr0301454	exonic_part	0.725519584	-0.252008465	-0.125995577	820.7624385	727.6336854	0.083734666
FBgn0020386:E017	FBgn0020386	E017	TRUE	OK	FALSE	1223.407733	242647.6049	0.001519935	0.005196487	0.003116891	0.051910253	0.518383646	3L	144642	145293	.	FBtr0333218;FBtr0072471;FBtr0072467;FBtr0072466;FBtr0072470	exonic_part	0.725551934	0.205694483	0.102840649	959.4183686	1500.26584	0.011914448
FBgn0263352:E009	FBgn0263352	E009	TRUE	OK	FALSE	249.4231403	3253.416099	0.009919201	0.014632397	0.01203486	0.051983546	0.518383646	3L	8436689	8436710	.	FBtr0345595;FBtr0114592;FBtr0332984;FBtr0076661	exonic_part	0.725551934	0.383303886	0.191650483	199.0516555	299.8483296	1.52E-07
FBgn0000108:E008	FBgn0000108	E008	TRUE	OK	FALSE	2208.090061	195327.8437	0.004983289	0.004118911	0.004595307	0.051890753	0.518383646	X	571426	572058	.	FBtr0307291;FBtr0307292;FBtr0307295;FBtr0307293;FBtr0070109;FBtr0307294	exonic_part	0.725551934	0.196175771	0.09808161	2052.668027	2365.899014	0.001156673
FBgn0085753:E002	FBgn0085753	E002	TRUE	OK	FALSE	9471.52945	30096302.2	0.005540631	0.003092207	0.00406433	0.051640114	0.518383646	rDNA	22815	22940	.	FBtr0346871	exonic_part	0.725313661	-0.287719278	-0.142222687	13157.20528	5768.708684	0
FBgn0013733:E012	FBgn0013733	E012	TRUE	OK	FALSE	828.8812457	12077.06006	0.0004602	0.006346631	0.002858615	0.052333785	0.518595335	2R	13870521	13870696	.	FBtr0087616;FBtr0301592;FBtr0304852;FBtr0087617;FBtr0273223;FBtr0304853;FBtr0304849;FBtr0273226;FBtr0304848;FBtr0273222;FBtr0301593;FBtr0087618;FBtr0273225;FBtr0087621;FBtr0304850;FBtr0301964;FBtr0304847;FBtr0304851;FBtr0273224;FBtr0087619;FBtr0301591;FBtr0087620	exonic_part	0.726424676	0.188249731	0.094124396	889.5106581	761.1935753	0.000518537
FBgn0085447:E042	FBgn0085447	E042	TRUE	OK	FALSE	1254.752718	66625.0992	0.002117581	0.005136123	0.003340854	0.052191141	0.518595335	3L	5738638	5739016	.	FBtr0112709;FBtr0340655;FBtr0330125;FBtr0112708;FBtr0112710;FBtr0340654;FBtr0346962;FBtr0330122;FBtr0330124;FBtr0330126;FBtr0330123;FBtr0112712;FBtr0340656	exonic_part	0.726424676	0.203933113	0.101963563	1067.802289	1440.824645	0.001825881
FBgn0261641:E007	FBgn0261641	E007	TRUE	OK	FALSE	81.736708	1291.57781	0.049424322	0.038947926	0.044192954	0.052257346	0.518595335	3R	6364438	6364486	.	FBtr0345075	exonic_part	0.726424676	0.68045221	0.340221582	56.6745595	106.8297668	0.029111413
FBgn0262737:E008	FBgn0262737	E008	TRUE	OK	FALSE	180.209281	2222.731417	0.010061586	0.019184571	0.014128217	0.052401096	0.518710519	3L	21915101	21915113	.	FBtr0332736;FBtr0304982;FBtr0346820;FBtr0304984;FBtr0078468;FBtr0078470;FBtr0111017	exonic_part	0.72650667	-0.428975694	-0.21448697	209.9909509	148.6315368	0.034548502
FBgn0003218:J037	FBgn0003218	J037	TRUE	OK	FALSE	416.2977093	15047.32876	0.00553919	0.008074732	0.006666279	0.052587243	0.519449784	X	13770804	13771127	.	FBtr0301535;FBtr0331716;FBtr0331717	splice_site	0.7276202	0.281593293	0.1407959	386.1278606	447.1872438	0.043196367
FBgn0262509:J053	FBgn0262509	J053	TRUE	OK	FALSE	87.63863251	314.1297132	0.021627594	0.024236518	0.022840859	0.052806979	0.520038674	3L	23020842	23024028	.	FBtr0333221;FBtr0304830;FBtr0304831;FBtr0304833	splice_site	0.728213124	0.562481969	0.281240569	88.00948625	87.23701019	0.000224566
FBgn0041605:E024	FBgn0041605	E024	TRUE	OK	FALSE	18594.94551	25380123.55	0.00216682	0.00293907	0.002474206	0.052969333	0.520908379	3R	4297487	4298585	.	FBtr0078900;FBtr0078898;FBtr0301772;FBtr0113341;FBtr0336482;FBtr0113337;FBtr0301768;FBtr0310614;FBtr0078899;FBtr0301770;FBtr0301769;FBtr0113338;FBtr0100499;FBtr0301771;FBtr0078901;FBtr0078897;FBtr0300789;FBtr0100500;FBtr0113340	exonic_part	0.728868777	-0.16345682	-0.081712598	22756.67174	14422.04049	0.011820043
FBgn0023143:E002	FBgn0023143	E002	TRUE	OK	FALSE	407.7586097	16983.94163	0.001281738	0.010030064	0.005374691	0.053129234	0.521290015	2R	9689610	9689919	.	FBtr0088499;FBtr0339517	exonic_part	0.729162804	0.268163832	0.134073179	297.0627921	518.6022756	0.036514866
FBgn0264006:E009	FBgn0264006	E009	TRUE	OK	FALSE	166.6145799	6480.152791	0.032463919	0.020523073	0.026674866	0.053186569	0.521290015	3L	13884704	13884799	.	FBtr0330419;FBtr0333021;FBtr0330414;FBtr0330418;FBtr0330420	exonic_part	0.729162804	-0.64369251	-0.321845398	204.5482197	128.7379719	0.000437879
FBgn0013995:E020	FBgn0013995	E020	TRUE	OK	FALSE	1568.635168	134275.3311	0.002859814	0.004664682	0.003612044	0.053248134	0.521290015	3R	21012493	21012665	.	FBtr0309204;FBtr0083999;FBtr0084000;FBtr0309202;FBtr0344317;FBtr0309205;FBtr0344316;FBtr0309203;FBtr0083998	exonic_part	0.729162804	-0.173701473	-0.086848795	1821.156025	1319.966699	0.003935213
FBgn0243512:E001	FBgn0243512	E001	TRUE	OK	FALSE	992.1093641	162279.9853	0.008987349	0.005759841	0.007323191	0.053489408	0.521337651	3R	8105331	8106095	.	FBtr0081792	exonic_part	0.729604714	0.25531592	0.127626689	689.5116556	1295.534023	0.083341135
FBgn0085447:E030	FBgn0085447	E030	TRUE	OK	FALSE	884.3330226	28960.64516	0.001558134	0.006122992	0.003456237	0.053520601	0.521358529	3L	5720876	5721104	.	FBtr0112709;FBtr0340655;FBtr0330125;FBtr0112708;FBtr0112710;FBtr0340654;FBtr0346962;FBtr0330122;FBtr0330124;FBtr0330126;FBtr0330123;FBtr0112712;FBtr0340656	exonic_part	0.729604714	0.203895143	0.101945512	751.3627831	1017.130845	0.001825881
FBgn0259735:E013	FBgn0259735	E013	TRUE	OK	FALSE	204.8692253	2433.229972	0.026046855	0.017209976	0.021836487	0.053709468	0.522424943	2L	16662012	16663218	.	FBtr0335497	exonic_part	0.731096402	0.543549114	0.27176962	178.1983138	233.1389119	0.009041763
FBgn0004652:E009	FBgn0004652	E009	TRUE	OK	FALSE	875.8566274	41600.61739	0.005867678	0.006155344	0.005998617	0.053823011	0.523106652	3R	18434234	18435062	.	FBtr0083644;FBtr0083648;FBtr0301284;FBtr0083643;FBtr0083645;FBtr0083649;FBtr0083642;FBtr0083650;FBtr0083646;FBtr0083652;FBtr0083641;FBtr0083647;FBtr0330040;FBtr0083640;FBtr0083651	exonic_part	0.731854032	0.298972962	0.149476447	1011.815391	734.4184332	0.018903793
FBgn0004618:E005	FBgn0004618	E005	TRUE	OK	FALSE	732.7282724	45636.10067	0.002549902	0.006814654	0.004414725	0.05393635	0.523617162	3R	18371732	18371869	.	FBtr0083585;FBtr0330042;FBtr0083584	exonic_part	0.732336554	-0.23634203	-0.118166017	904.2652049	560.3406626	0.000128199
FBgn0267698:E002	FBgn0267698	E002	TRUE	OK	FALSE	182.3449885	1993.964536	0.027964735	0.018992434	0.023553785	0.053999238	0.523973263	3R	6350954	6351351	.	FBtr0334541;FBtr0334544;FBtr0081715	exonic_part	0.732805407	0.476558234	0.238274472	186.5712839	176.7970041	0.012352474
FBgn0013342:J024	FBgn0013342	J024	TRUE	OK	FALSE	707.6943708	31094.5268	0.010055497	0.006300223	0.008310963	0.054092434	0.524140016	3L	1635237	1635300	.	FBtr0302310;FBtr0300893;FBtr0072815;FBtr0331461;FBtr0331462;FBtr0072819;FBtr0300894;FBtr0306578	splice_site	0.732867584	0.289112675	0.144554149	590.1427986	820.4030021	0.016576126
FBgn0037448:E009	FBgn0037448	E009	TRUE	OK	FALSE	73.98315133	1472.434431	0.055458473	0.042738375	0.049412051	0.054101975	0.524140016	3R	6484689	6484704	.	FBtr0339333;FBtr0339332;FBtr0344269	exonic_part	0.732867584	-0.788444392	-0.394218369	95.73285801	50.57456284	0.046516701
FBgn0029504:E007	FBgn0029504	E007	TRUE	OK	FALSE	306.44027	24111.55471	0.00475036	0.012427123	0.008211991	0.054673823	0.526186885	X	7687816	7688329	.	FBtr0310287;FBtr0333203;FBtr0112946;FBtr0071079	exonic_part	0.733504036	-0.341904215	-0.170945346	424.9488603	181.9966155	0.049609869
FBgn0013995:J049	FBgn0013995	J049	TRUE	OK	FALSE	1018.189961	58135.06565	0.002229222	0.005527143	0.003506177	0.055371021	0.528770249	3R	21012425	21012493	.	FBtr0309204;FBtr0083999;FBtr0084000;FBtr0309202;FBtr0344317;FBtr0309205;FBtr0344316;FBtr0309203;FBtr0083998	splice_site	0.735404967	-0.173653431	-0.086825482	1183.814673	855.9091452	0.003935213
FBgn0000108:J036	FBgn0000108	J036	TRUE	OK	FALSE	349.4319602	7965.600569	0.000125589	0.008899402	0.004109729	0.05562755	0.529319223	X	574878	574941	.	FBtr0307292;FBtr0307295;FBtr0307293;FBtr0070109;FBtr0307294	splice_site	0.736201314	0.264801856	0.132399759	315.412815	387.507893	0.001156673
FBgn0267252:E005	FBgn0267252	E005	TRUE	OK	FALSE	2660.700275	623579.0267	0.012412737	0.003891165	0.008095103	0.055747949	0.530045863	2L	9256939	9257206	.	FBtr0309247;FBtr0303895;FBtr0079797;FBtr0079795;FBtr0346282	exonic_part	0.736638114	0.245783394	0.122888869	3042.575788	2274.053548	7.71E-07
FBgn0004242:E011	FBgn0004242	E011	TRUE	OK	FALSE	871.6532403	48349.53016	0.001280312	0.006171621	0.003252676	0.05582225	0.530271935	2L	2787165	2787168	.	FBtr0077728;FBtr0332220;FBtr0077726;FBtr0077727;FBtr0345331;FBtr0332219	exonic_part	0.737217633	0.211476163	0.105736676	1055.338795	686.2342031	7.99E-10
FBgn0020386:E005	FBgn0020386	E005	TRUE	OK	FALSE	190.8473974	2928.703478	0.016523131	0.018270161	0.017333067	0.056096644	0.531308009	3L	132732	132809	.	FBtr0072468	exonic_part	0.738459202	-0.486382907	-0.243189281	192.0562899	190.7445919	0.011914448
FBgn0261873:E031	FBgn0261873	E031	TRUE	OK	FALSE	1705.419088	26284.86064	0.003997422	0.004513528	0.004224246	0.056202927	0.531976154	X	8237809	8237941	.	FBtr0308217;FBtr0111034;FBtr0340142;FBtr0340141;FBtr0089974;FBtr0308219;FBtr0089978;FBtr0100375;FBtr0333720;FBtr0089975;FBtr0333721;FBtr0308220;FBtr0100376;FBtr0308218	exonic_part	0.738881757	0.230800729	0.115397008	1569.92939	1839.222337	0.043363431
FBgn0261550:E006	FBgn0261550	E006	TRUE	OK	FALSE	68.82130959	691.6479731	0.037212951	0.045735388	0.041211348	0.056566715	0.533381787	3R	20318003	20318285	.	FBtr0302667;FBtr0302668;FBtr0302669	exonic_part	0.740491976	0.726979766	0.363487591	60.5890811	75.62898674	0.023066467
FBgn0000163:E008	FBgn0000163	E008	TRUE	OK	FALSE	196.3179018	1078.932654	0.012966564	0.017838521	0.015219326	0.056527546	0.533381787	X	17192530	17193035	.	FBtr0074388;FBtr0343764;FBtr0343763;FBtr0111000	exonic_part	0.740491976	0.47378211	0.236890046	189.7504329	203.4110299	0.045006338
FBgn0000042:E001	FBgn0000042	E001	TRUE	OK	FALSE	77.84175426	531.1246727	0.000770713	0.040757649	0.01860989	0.057172273	0.5355507	X	5900860	5901013	.	FBtr0070822;FBtr0100662;FBtr0345894;FBtr0100663	exonic_part	0.743543396	-0.49056818	-0.245282731	96.24658345	60.20072671	0.000533061
FBgn0025741:E012	FBgn0025741	E012	TRUE	OK	FALSE	1904.820813	14167.79256	0.002645176	0.004332067	0.003367251	0.057215065	0.535639946	4	1022241	1023680	.	FBtr0309865;FBtr0089223	exonic_part	0.743844867	0.19288251	0.096430624	1809.527537	2002.357763	0.001728724
FBgn0053196:E016	FBgn0053196	E016	TRUE	OK	FALSE	269.9991692	5003.067561	0.009529827	0.013729159	0.011411768	0.058086185	0.536764493	2L	4497275	4497923	.	FBtr0332343;FBtr0332354;FBtr0332347;FBtr0332355;FBtr0332344;FBtr0332346;FBtr0332350;FBtr0332345;FBtr0332349;FBtr0332353;FBtr0332348	exonic_part	0.746411219	0.355895418	0.177947113	218.0804506	323.2772274	3.33E-05
FBgn0053196:E021	FBgn0053196	E021	TRUE	OK	FALSE	261.6219955	3777.96758	0.007493165	0.01407975	0.010463673	0.05764854	0.536764493	2L	4501725	4502064	.	FBtr0332343;FBtr0332354;FBtr0332347;FBtr0332355;FBtr0332344;FBtr0332346;FBtr0332350;FBtr0332345;FBtr0332349;FBtr0332353;FBtr0332348	exonic_part	0.745265547	0.366221042	0.183109927	210.5916074	314.4180282	3.33E-05
FBgn0259735:J017	FBgn0259735	J017	TRUE	OK	FALSE	85.85492623	784.2691232	0.030591718	0.024661829	0.027755123	0.057923493	0.536764493	2L	16604396	16621835	.	FBtr0335497;FBtr0300004	splice_site	0.746331032	-0.540198118	-0.270097122	104.1822254	65.93891648	0.009041763
FBgn0001215:E008	FBgn0001215	E008	TRUE	OK	FALSE	858.3018699	17776.33246	0.013362107	0.006224378	0.009717829	0.057759218	0.536764493	3R	28604060	28604759	.	FBtr0085299;FBtr0085298;FBtr0085302;FBtr0085301	exonic_part	0.745548638	0.333182768	0.166547791	954.5334102	760.9617102	0.041486881
FBgn0041210:E011	FBgn0041210	E011	TRUE	OK	FALSE	195.4210656	3007.838186	0.001728328	0.017907628	0.009315603	0.057785859	0.536764493	X	13270246	13270320	.	FBtr0333333;FBtr0073798;FBtr0301298;FBtr0301299;FBtr0333334;FBtr0333331;FBtr0308576;FBtr0333332	exonic_part	0.745548638	0.350639082	0.175316401	152.0225938	240.9381545	0.00010443
FBgn0263289:E040	FBgn0263289	E040	TRUE	OK	FALSE	1336.369096	190937.8222	0.012097306	0.004992232	0.008566982	0.05832835	0.537388709	3R	26595018	26596188	.	FBtr0335522;FBtr0308625;FBtr0308620;FBtr0308621	exonic_part	0.747935874	-0.31045402	-0.155222322	1627.226185	1043.756196	0.065966336
FBgn0262738:E007	FBgn0262738	E007	TRUE	OK	FALSE	4115.369221	935425.9128	0.002423113	0.00349843	0.002860304	0.058596227	0.538208914	X	4349652	4349712	.	FBtr0070651;FBtr0100671;FBtr0301475;FBtr0100670;FBtr0343599;FBtr0070650	exonic_part	0.748600013	-0.186579402	-0.09328828	4474.177943	3750.311575	4.84E-07
FBgn0267698:E004	FBgn0267698	E004	TRUE	OK	FALSE	76.81469216	925.3894183	0.007200573	0.041265434	0.021940095	0.058695307	0.53829746	3R	6354087	6354250	.	FBtr0081716;FBtr0334540	exonic_part	0.748843933	-0.513397676	-0.2566969	103.864572	50.77495901	0.012352474
FBgn0263102:E017	FBgn0263102	E017	TRUE	OK	FALSE	245.8855436	2882.771478	0.008633849	0.014802918	0.011378891	0.058831919	0.538911662	2R	10612931	10612979	.	FBtr0100607;FBtr0088279;FBtr0088281;FBtr0088275;FBtr0088280;FBtr0100606;FBtr0088278;FBtr0088282;FBtr0088277	exonic_part	0.749242567	0.40011949	0.200058233	254.1753353	239.8046684	0.036713875
FBgn0016126:E013	FBgn0016126	E013	TRUE	OK	FALSE	2683.122985	1010069.161	0.001054202	0.003881879	0.002141585	0.058950894	0.539408525	4	451189	451454	.	FBtr0089067;FBtr0089063;FBtr0333670;FBtr0089069;FBtr0089065	exonic_part	0.749242567	-0.164788279	-0.082387582	3466.655528	1887.532104	0.039960166
FBgn0266690:E002	FBgn0266690	E002	TRUE	OK	FALSE	479.531807	51117.23459	1.00E-08	0.008944935	0.005632041	0.05914012	0.540211351	3L	25708623	25708978	.	FBtr0345126	exonic_part	0.749487571	0.304279312	0.152056606	621.9177745	330.830095	0.046661888
FBgn0000108:J027	FBgn0000108	J027	TRUE	OK	FALSE	99.25406861	1699.099849	0.010452583	0.021840804	0.015672329	0.059531475	0.542472371	X	571000	571133	.	FBtr0307291;FBtr0307292;FBtr0070109;FBtr0307294	splice_site	0.751924362	0.532294281	0.266146488	80.91410494	119.743377	0.001156673
FBgn0015037:J010	FBgn0015037	J010	TRUE	OK	FALSE	101.4868615	9868.632747	0.009708013	0.021443125	0.015684041	0.059721872	0.543345638	2R	9240540	9240603	.	FBtr0088592	splice_site	0.752224856	0.520788764	0.260388294	17.47158721	188.2888583	0.06856591
FBgn0087007:E004	FBgn0087007	E004	TRUE	OK	FALSE	58.88445229	186.4952057	0.002044229	0.052984172	0.025758893	0.05976486	0.543345638	3L	14414079	14414494	.	FBtr0273426;FBtr0273422;FBtr0273427;FBtr0308596;FBtr0273425;FBtr0273428;FBtr0273424;FBtr0273423	exonic_part	0.752361077	0.554858718	0.277419017	50.75244733	67.84348435	0.027064981
FBgn0015609:E002	FBgn0015609	E002	TRUE	OK	FALSE	1277.89607	266857.4332	0.000764573	0.005093454	0.002424284	0.06026062	0.545517456	2L	17649865	17650505	.	FBtr0081016;FBtr0081014;FBtr0100314;FBtr0081015;FBtr0100315;FBtr0081018;FBtr0100316;FBtr0081019;FBtr0100313;FBtr0081017;FBtr0081013;FBtr0081020	exonic_part	0.753853999	-0.158838641	-0.079417295	1676.102682	873.3991906	0.067732937
FBgn0001624:J059	FBgn0001624	J059	TRUE	OK	FALSE	435.6248887	8481.904372	0.013884073	0.007883528	0.011083488	0.060580563	0.546632863	X	11387933	11395239	.	FBtr0073484;FBtr0073490;FBtr0301288;FBtr0112812;FBtr0073488	splice_site	0.754823342	0.349226501	0.174611405	403.9806105	463.6308485	6.56E-08
FBgn0053196:E054	FBgn0053196	E054	TRUE	OK	FALSE	165.2164064	1883.633945	0.003120317	0.020673227	0.011150034	0.060621234	0.546794896	2L	4523751	4524069	.	FBtr0332343;FBtr0332354;FBtr0305142;FBtr0332347;FBtr0332351;FBtr0332344;FBtr0332346;FBtr0332350;FBtr0332345;FBtr0332352;FBtr0305141;FBtr0332353;FBtr0305145	exonic_part	0.754823342	0.349577609	0.174788448	133.4942337	197.1862846	3.33E-05
FBgn0053196:E083	FBgn0053196	E083	TRUE	OK	FALSE	156.5846208	1024.238107	0.004465033	0.021659592	0.01197886	0.06095726	0.548023044	2L	4591512	4591848	.	FBtr0332343;FBtr0332354;FBtr0305142;FBtr0332347;FBtr0332351;FBtr0332355;FBtr0332344;FBtr0332346;FBtr0332350;FBtr0332345;FBtr0332352;FBtr0332349;FBtr0305141;FBtr0332353;FBtr0332348;FBtr0305145	exonic_part	0.756332511	-0.403485324	-0.201742264	167.4070438	147.152436	3.33E-05
FBgn0013733:E002	FBgn0013733	E002	TRUE	OK	FALSE	2146.670572	25450.33654	0.01054363	0.004157217	0.00741202	0.061470517	0.548938565	2R	13864817	13865495	.	FBtr0087616;FBtr0301592;FBtr0304852;FBtr0087617;FBtr0273223;FBtr0304853;FBtr0304849;FBtr0273226;FBtr0304848;FBtr0273222;FBtr0301593;FBtr0087618;FBtr0273225;FBtr0087621;FBtr0304850;FBtr0301964;FBtr0304847;FBtr0304851;FBtr0273224;FBtr0087619;FBtr0301591;FBtr0087620	exonic_part	0.757173807	0.279969124	0.139982697	2251.405378	2042.624617	0.000518537
FBgn0261549:J047	FBgn0261549	J047	TRUE	OK	FALSE	848.6801097	87910.30687	0.007644347	0.005879081	0.006862464	0.061580884	0.548938565	X	9019783	9019850	.	FBtr0302663;FBtr0302665;FBtr0333602;FBtr0302662;FBtr0333601;FBtr0344166;FBtr0302661;FBtr0302660;FBtr0344165;FBtr0302664	splice_site	0.757556061	-0.285596941	-0.142797502	1018.232208	675.0890638	0.000275648
FBgn0003218:J039	FBgn0003218	J039	TRUE	OK	FALSE	714.6555869	27127.24792	0.003057605	0.006275529	0.004406973	0.061656969	0.548938565	X	13772485	13772557	.	FBtr0340289;FBtr0301532;FBtr0100194;FBtr0073822;FBtr0301535;FBtr0100195;FBtr0301534;FBtr0331716;FBtr0301533;FBtr0331717;FBtr0073823	splice_site	0.757587113	0.255215888	0.127606766	671.9632096	763.0505051	0.043196367
FBgn0052758:E005	FBgn0052758	E005	TRUE	OK	FALSE	696.839862	40762.19982	0.005530536	0.007022441	0.006226576	0.062098448	0.551409538	X	5722207	5723043	.	FBtr0340670;FBtr0339525;FBtr0070843	exonic_part	0.759319014	-0.25705873	-0.128516798	864.2218883	525.0316962	0.083970712
FBgn0082582:E023	FBgn0082582	E023	TRUE	OK	FALSE	651.0580054	47163.77609	0.00914652	0.007320759	0.008259156	0.062564828	0.553132902	3R	30574526	30575431	.	FBtr0336446	exonic_part	0.760198616	-0.280392625	-0.140188416	775.3437254	523.393552	0.057844165
FBgn0003392:E028	FBgn0003392	E028	TRUE	OK	FALSE	107.3817787	637.7589833	0.002017659	0.030310271	0.014608235	0.062704865	0.553153872	X	15906252	15906716	.	FBtr0333717;FBtr0340413	exonic_part	0.76051891	0.413411227	0.206704957	112.2854885	100.8081542	0.028586468
FBgn0001624:E033	FBgn0001624	E033	TRUE	OK	FALSE	789.3876182	16149.84703	0.005935829	0.006525068	0.006203696	0.062993086	0.554883115	X	11402706	11402787	.	FBtr0112813;FBtr0301288;FBtr0073484	exonic_part	0.762209032	0.258872727	0.129433816	758.9956913	816.4563434	6.56E-08
FBgn0004242:J038	FBgn0004242	J038	TRUE	OK	FALSE	586.7378989	33031.57249	0.002093369	0.006822839	0.003985522	0.063242488	0.555075206	2L	2793587	2793647	.	FBtr0077728;FBtr0332220;FBtr0077726;FBtr0077727;FBtr0332218;FBtr0345331;FBtr0343993;FBtr0332219	splice_site	0.762913197	0.213261239	0.106629679	707.9459011	461.6507418	7.99E-10
FBgn0013995:E018	FBgn0013995	E018	TRUE	OK	FALSE	1446.753931	111584.7948	0.001543839	0.004823449	0.002868679	0.06321402	0.555075206	3R	21012090	21012210	.	FBtr0309204;FBtr0083999;FBtr0084000;FBtr0309202;FBtr0344317;FBtr0309205;FBtr0344316;FBtr0309203;FBtr0083998	exonic_part	0.762913197	-0.150226149	-0.075111533	1667.365	1226.706785	0.003935213
FBgn0086367:J015	FBgn0086367	J015	TRUE	OK	FALSE	220.2820762	9821.47613	0.012146798	0.011909604	0.012041515	0.063301014	0.555075206	X	9221313	9221415	.	FBtr0071335;FBtr0340327	splice_site	0.762913197	-0.343044286	-0.171518645	302.4728857	133.8328257	1.73E-05
FBgn0263111:J065	FBgn0263111	J065	TRUE	OK	FALSE	155.8575229	414.8318738	0.000817041	0.015276175	0.007627134	0.063340694	0.555075206	X	11953757	11954098	.	FBtr0332391	splice_site	0.762913197	0.340965561	0.170482231	155.4917544	154.5041273	0.027549638
FBgn0037448:E019	FBgn0037448	E019	TRUE	OK	FALSE	301.8009974	5192.043453	0.009486359	0.012575417	0.01093645	0.063499786	0.55519494	3R	6492609	6493374	.	FBtr0308038;FBtr0308039;FBtr0344269;FBtr0081672;FBtr0339333;FBtr0308037;FBtr0081673;FBtr0344268;FBtr0339332;FBtr0344704;FBtr0081674;FBtr0339334	exonic_part	0.763406296	0.378413566	0.189198164	281.7395592	320.0589607	0.046516701
FBgn0262737:E022	FBgn0262737	E022	TRUE	OK	FALSE	1204.31468	30647.5127	0.001273691	0.005234796	0.002871959	0.0638396	0.556267283	3L	21926225	21926699	.	FBtr0304982;FBtr0346820;FBtr0304981;FBtr0333222;FBtr0078468;FBtr0078470;FBtr0111017	exonic_part	0.764026167	-0.177297103	-0.088645928	1301.629659	1104.153984	0.034548502
FBgn0265959:E009	FBgn0265959	E009	TRUE	OK	FALSE	1050.8384	137997.9605	0.005665659	0.005593309	0.005632908	0.06396058	0.556683663	3L	20261723	20261891	.	FBtr0342949;FBtr0342948;FBtr0342947;FBtr0342946	exonic_part	0.764463467	-0.256056162	-0.128024009	1319.536185	776.308928	0.000337255
FBgn0013576:E007	FBgn0013576	E007	TRUE	OK	FALSE	83.3579801	1131.43244	0.021741714	0.038244479	0.029242478	0.064074444	0.557271738	3R	5278067	5278279	.	FBtr0273430	exonic_part	0.764861099	-0.616526732	-0.308262645	104.3089633	60.68855126	0.014596425
FBgn0053196:E030	FBgn0053196	E030	TRUE	OK	FALSE	345.71293	9128.685749	0.016225394	0.011331229	0.01390702	0.064546783	0.559929395	2L	4506153	4506498	.	FBtr0332343;FBtr0332354;FBtr0332347;FBtr0332351;FBtr0332355;FBtr0332346;FBtr0332350;FBtr0332345;FBtr0332349;FBtr0332353;FBtr0332348	exonic_part	0.765861287	0.389467293	0.194732812	275.0719926	417.0069941	3.33E-05
FBgn0263102:J036	FBgn0263102	J036	TRUE	OK	FALSE	272.1789846	2142.861065	7.58E-05	0.010356677	0.004578481	0.064776663	0.560543992	2R	10611818	10611914	.	FBtr0100607;FBtr0088279;FBtr0088276;FBtr0088281;FBtr0088275;FBtr0088280;FBtr0330607;FBtr0100606;FBtr0346958;FBtr0088278;FBtr0088282;FBtr0088277	splice_site	0.766487393	0.256810228	0.12840405	292.6637401	250.47991	0.036713875
FBgn0037448:E008	FBgn0037448	E008	TRUE	OK	FALSE	133.9214151	1409.436657	0.027218173	0.024854526	0.026096891	0.065158498	0.561689911	3R	6482789	6483178	.	FBtr0081674;FBtr0081672	exonic_part	0.766933348	-0.461875174	-0.230933287	161.3184755	107.0866944	0.046516701
FBgn0028400:E004	FBgn0028400	E004	TRUE	OK	FALSE	306.1278209	2047.082327	0.005998878	0.01243697	0.008809989	0.065122124	0.561689911	3R	7269054	7269129	.	FBtr0081578	exonic_part	0.766933348	0.313842939	0.156918133	278.2939753	333.6199915	0.052459813
FBgn0263289:E017	FBgn0263289	E017	TRUE	OK	FALSE	476.3371219	24807.89698	0.013208558	0.008986281	0.011172802	0.065114037	0.561689911	3R	26573423	26573503	.	FBtr0335520	exonic_part	0.766933348	-0.312901604	-0.156449211	581.258806	368.0835768	0.065966336
FBgn0001624:E039	FBgn0001624	E039	TRUE	OK	FALSE	508.6117563	25413.10619	0.025889752	0.008592459	0.017054293	0.065346158	0.561955704	X	11407751	11407985	.	FBtr0308088;FBtr0333261;FBtr0112812;FBtr0333262;FBtr0112813;FBtr0308089	exonic_part	0.767323373	-0.365635869	-0.182815683	595.388957	422.8292086	6.56E-08
FBgn0264598:E004	FBgn0264598	E004	TRUE	OK	FALSE	1418.727316	152262.2729	0.007190047	0.004863815	0.006114425	0.065615778	0.562748215	X	2368968	2369676	.	FBtr0333530;FBtr0333529;FBtr0333531;FBtr0333532	exonic_part	0.768387298	0.310750144	0.155369964	1444.221052	1400.544242	0.000911985
FBgn0261549:N062	FBgn0261549	N062	TRUE	OK	FALSE	351.0657119	34157.07755	0.029808905	0.008875509	0.019166073	0.065888732	0.563263643	X	8948814	8956271	.	UNKNOWN_TX	novel_splice_site	0.769493572	-0.525726425	-0.262862497	447.8088399	251.08732	0.000275648
FBgn0082582:E026	FBgn0082582	E026	TRUE	OK	FALSE	211.1390493	7542.630565	0.01886089	0.016781478	0.017832224	0.066114416	0.563611351	3R	30576597	30576818	.	FBtr0113483;FBtr0306687	exonic_part	0.769775143	-0.402246741	-0.201120092	260.7144642	159.4398462	0.057844165
FBgn0033395:E004	FBgn0033395	E004	TRUE	OK	FALSE	607.5360117	349520.5397	0.00437983	0.007646039	0.00615515	0.066380284	0.565077421	2R	9238330	9238431	.	FBtr0088591	exonic_part	0.770254166	0.308335986	0.154153813	134.4695989	1088.913197	1.64E-08
FBgn0004242:E022	FBgn0004242	E022	TRUE	OK	FALSE	766.1052911	54557.95015	0.000890153	0.006638879	0.003191664	0.066479658	0.565323661	2L	2798485	2798836	.	FBtr0332220;FBtr0077726;FBtr0077727;FBtr0345331;FBtr0343993;FBtr0332219	exonic_part	0.770337107	0.192409951	0.09620386	930.7283337	597.9236231	7.99E-10
FBgn0053526:E005	FBgn0053526	E005	TRUE	OK	FALSE	566.9114163	43511.82295	0.010724653	0.00799473	0.009419135	0.066946743	0.566230416	2L	871340	871576	.	FBtr0332000;FBtr0091487;FBtr0091489;FBtr0091486	exonic_part	0.770818847	-0.307398304	-0.153690267	735.7341038	393.7247595	1.64E-07
FBgn0053196:J111	FBgn0053196	J111	TRUE	OK	FALSE	128.655379	1373.519732	0.021220059	0.017710008	0.019474382	0.067550892	0.566941677	2L	4502064	4502139	.	FBtr0332343;FBtr0332354;FBtr0332347;FBtr0332355;FBtr0332344;FBtr0332346;FBtr0332350;FBtr0332345;FBtr0332349;FBtr0332353;FBtr0332348	splice_site	0.771845046	0.474358849	0.237179049	99.01887649	159.4763471	3.33E-05
FBgn0000108:E020	FBgn0000108	E020	TRUE	OK	FALSE	2259.530191	358857.8601	0.00534606	0.004088431	0.004767748	0.067686452	0.567566582	X	578130	579044	.	FBtr0307294;FBtr0307291	exonic_part	0.772018386	-0.173322617	-0.08665559	2349.413528	2180.526988	0.001156673
FBgn0053548:J006	FBgn0053548	J006	TRUE	OK	FALSE	583.9885553	53999.32751	0.005569358	0.006837234	0.006133957	0.068046946	0.570390733	X	2206463	2207533	.	FBtr0345599;FBtr0070422	splice_site	0.773371113	0.291389998	0.145689013	439.7728673	732.2484292	0.000126251
FBgn0020386:E003	FBgn0020386	E003	TRUE	OK	FALSE	311.0784867	26041.3131	0.009923095	0.012283285	0.011033257	0.068096251	0.570406798	3L	131913	132055	.	FBtr0072465;FBtr0072467	exonic_part	0.773371113	0.409134376	0.20456428	223.3774903	405.0810502	0.011914448
FBgn0264006:E019	FBgn0264006	E019	TRUE	OK	FALSE	2581.570093	177836.7438	0.006330798	0.003925221	0.005225762	0.068342625	0.571079607	3L	13891248	13892080	.	FBtr0330419;FBtr0330417;FBtr0333021;FBtr0330414;FBtr0330418;FBtr0330420;FBtr0330416	exonic_part	0.774379613	0.217606653	0.108798193	2434.571335	2726.552855	0.000437879
FBgn0041605:J047	FBgn0041605	J047	TRUE	OK	FALSE	94.09928569	174.1938616	0.02126985	0.022830996	0.0220469	0.068334242	0.571079607	3R	4292269	4295119	.	FBtr0310506;FBtr0100500	splice_site	0.774379613	0.5030326	0.251516134	96.26133882	92.99701802	0.011820043
FBgn0015037:E003	FBgn0015037	E003	TRUE	OK	FALSE	106.1391225	11056.24589	0.007411208	0.030632589	0.019046028	0.06861942	0.572272637	2R	9240603	9240685	.	FBtr0088592	exonic_part	0.775544255	0.530309214	0.265148124	18.16181531	196.7455488	0.06856591
FBgn0267698:E006	FBgn0267698	E006	TRUE	OK	FALSE	300.6198244	2498.69958	0.005142197	0.012613904	0.008510382	0.068866049	0.572479295	3R	6354913	6355180	.	FBtr0081716;FBtr0334544;FBtr0334539;FBtr0081715;FBtr0334543;FBtr0334542;FBtr0334541;FBtr0334540;FBtr0081714	exonic_part	0.775684876	0.310775521	0.155382601	325.7976255	275.1583896	0.012352474
FBgn0015609:E007	FBgn0015609	E007	TRUE	OK	FALSE	452.8341513	40731.98471	0.008043518	0.009308395	0.008624563	0.069038252	0.573021494	2L	17657062	17657233	.	FBtr0081016;FBtr0081014;FBtr0100314;FBtr0081015;FBtr0100315;FBtr0081018;FBtr0100316;FBtr0081019;FBtr0100313;FBtr0081017;FBtr0081013;FBtr0081020	exonic_part	0.776229291	-0.297045977	-0.148521725	614.0865002	289.7582894	0.067732937
FBgn0004242:J025	FBgn0004242	J025	TRUE	OK	FALSE	784.1140028	45719.74339	0.013905085	0.006053151	0.010117851	0.069388819	0.573696502	2L	2782839	2783040	.	FBtr0077728;FBtr0332220;FBtr0077726;FBtr0077727;FBtr0345331;FBtr0343993;FBtr0332219	splice_site	0.776399124	0.31576701	0.157881607	923.5923201	644.3451299	7.99E-10
FBgn0013576:J099	FBgn0013576	J099	TRUE	OK	FALSE	238.3609637	3407.01772	0.009214957	0.011291871	0.010163604	0.069513695	0.573696502	3R	5336635	5349467	.	FBtr0308580;FBtr0306695;FBtr0333694	splice_site	0.776514345	-0.318511012	-0.159254407	275.7378927	197.4784027	0.014596425
FBgn0261549:E014	FBgn0261549	E014	TRUE	OK	FALSE	1391.013587	180831.4268	0.007521458	0.00490533	0.00630073	0.069910784	0.575589523	X	9017861	9017988	.	FBtr0302663;FBtr0302665;FBtr0333602;FBtr0302662;FBtr0333601;FBtr0344166;FBtr0302661;FBtr0302660;FBtr0344165;FBtr0302664	exonic_part	0.777543662	-0.243130068	-0.121563661	1649.981493	1128.304949	0.000275648
FBgn0262737:E021	FBgn0262737	E021	TRUE	OK	FALSE	2671.901686	148739.1351	0.002792569	0.003886507	0.003254925	0.069987482	0.575736954	3L	21925179	21926225	.	FBtr0332736;FBtr0304982;FBtr0346820;FBtr0304981;FBtr0333222;FBtr0078468;FBtr0078470;FBtr0111017	exonic_part	0.7779093	-0.185960223	-0.092973319	2879.846019	2458.511648	0.034548502
FBgn0265487:J042	FBgn0265487	J042	TRUE	OK	FALSE	296.414565	20009.20265	0.005364713	0.009817734	0.007327492	0.070256121	0.576267754	2R	17373161	17373817	.	FBtr0310346;FBtr0086994;FBtr0310059	splice_site	0.77838697	-0.320897406	-0.16044832	391.4241882	195.3791426	1.46E-07
FBgn0261570:E011	FBgn0261570	E011	TRUE	OK	FALSE	1208.772855	27728.14557	0.006011729	0.005225742	0.005725561	0.070391737	0.576594307	X	17746967	17750486	.	FBtr0302835;FBtr0302834;FBtr0340632;FBtr0340631;FBtr0302837;FBtr0340629;FBtr0302833;FBtr0340630;FBtr0302836	exonic_part	0.778867728	0.246539972	0.123222531	1327.368971	1086.143722	0.034361724
FBgn0085447:E039	FBgn0085447	E039	TRUE	OK	FALSE	860.5964644	49112.928	0.004142637	0.006215195	0.005061108	0.070451054	0.576625711	3L	5737983	5738163	.	FBtr0112709;FBtr0340655;FBtr0330125;FBtr0112708;FBtr0112710;FBtr0340654;FBtr0346962;FBtr0330122;FBtr0330124;FBtr0330126;FBtr0330123;FBtr0112712;FBtr0340656	exonic_part	0.778965246	0.22144656	0.110721108	726.5179767	994.9972675	0.001825881
FBgn0020386:E013	FBgn0020386	E013	TRUE	OK	FALSE	1805.506314	605668.4301	0.002201958	0.004417435	0.003137982	0.070769229	0.577446048	3L	141769	142879	.	FBtr0072465;FBtr0333218;FBtr0072471;FBtr0072464;FBtr0072468;FBtr0072469;FBtr0072467;FBtr0072466;FBtr0072470	exonic_part	0.779750891	0.217006412	0.108491988	1418.587255	2208.984953	0.011914448
FBgn0004373:J017	FBgn0004373	J017	TRUE	OK	FALSE	154.4669952	591.5654061	0.002734078	0.015379799	0.008549237	0.071080731	0.578693781	3L	306546	306604	.	FBtr0072516;FBtr0072517;FBtr0072515;FBtr0332841	splice_site	0.780727375	-0.323081613	-0.161539163	166.6590299	142.264892	6.09E-05
FBgn0053196:J163	FBgn0053196	J163	TRUE	OK	FALSE	107.1658282	506.5846511	0.006613006	0.020506325	0.012927147	0.071282832	0.579343912	2L	4532386	4548004	.	FBtr0332347;FBtr0305145	splice_site	0.780727375	-0.39722663	-0.198613049	113.6114544	100.2556716	3.33E-05
FBgn0026401:E021	FBgn0026401	E021	TRUE	OK	FALSE	547.0482986	1521.611772	0.00039592	0.008184072	0.003844706	0.071304977	0.579343912	2R	4727157	4727734	.	FBtr0111118;FBtr0301456;FBtr0111119;FBtr0334994;FBtr0301455;FBtr0301454	exonic_part	0.780727375	-0.209257114	-0.104623759	574.1058556	518.2552956	0.083734666
FBgn0053113:E002	FBgn0053113	E002	TRUE	OK	FALSE	1116.838173	50063.49036	0.013602003	0.005427061	0.00950156	0.071476078	0.579857716	2L	4993640	4994083	.	FBtr0079043;FBtr0079040;FBtr0079038;FBtr0079042;FBtr0079039;FBtr0332413;FBtr0079044;FBtr0301540;FBtr0301539	exonic_part	0.781405863	-0.288135094	-0.144048188	1175.202203	1060.124678	0.011576814
FBgn0261549:J055	FBgn0261549	J055	TRUE	OK	FALSE	60.58416342	419.513807	0.069983083	0.033378233	0.052582551	0.071804073	0.580655441	X	9022239	9024260	.	FBtr0344165	splice_site	0.781919281	0.780704205	0.390351914	50.59535923	69.91386226	0.000275648
FBgn0053196:E018	FBgn0053196	E018	TRUE	OK	FALSE	757.4202689	16963.91797	0.001697087	0.006683126	0.00373877	0.071909636	0.580814545	2L	4498361	4499960	.	FBtr0332343;FBtr0332354;FBtr0332347;FBtr0332355;FBtr0332344;FBtr0332346;FBtr0332350;FBtr0332345;FBtr0332349;FBtr0332353;FBtr0332348	exonic_part	0.782076173	0.200943334	0.100470702	650.3667806	864.7268899	3.33E-05
FBgn0013576:E028	FBgn0013576	E028	TRUE	OK	FALSE	220.8482531	2220.483127	0.005748145	0.016165931	0.010277807	0.072017325	0.580814545	3R	5299469	5299573	.	FBtr0333694;FBtr0110932;FBtr0273433;FBtr0078810;FBtr0100199;FBtr0078818;FBtr0308581;FBtr0308580;FBtr0273432;FBtr0078812;FBtr0306695;FBtr0306694;FBtr0273431;FBtr0110933;FBtr0078811;FBtr0273434	exonic_part	0.782096086	-0.334134664	-0.167066255	259.1111572	183.5945646	0.014596425
FBgn0262738:J027	FBgn0262738	J027	TRUE	OK	FALSE	2602.463713	378258.3189	0.002579407	0.004454488	0.003285554	0.071987728	0.580814545	X	4349587	4349652	.	FBtr0070651;FBtr0100671;FBtr0301475;FBtr0100670;FBtr0343599;FBtr0070650	splice_site	0.782076173	-0.190758315	-0.095378254	2834.504861	2364.496341	4.84E-07
FBgn0000017:E002	FBgn0000017	E002	TRUE	OK	FALSE	548.4901379	5228.927041	0.020744716	0.008169866	0.014427147	0.072316592	0.580913364	3L	16622369	16623288	.	FBtr0330131;FBtr0330132;FBtr0330136;FBtr0330133;FBtr0330135;FBtr0330134;FBtr0112790;FBtr0075357;FBtr0345369;FBtr0330130	exonic_part	0.78249708	0.367929921	0.183962588	609.2928802	487.5178919	0.004051197
FBgn0265487:J028	FBgn0265487	J028	TRUE	OK	FALSE	674.3578707	48328.37867	0.010772283	0.006425545	0.008767025	0.073074741	0.582402682	2R	17352305	17359305	.	FBtr0310346;FBtr0086992;FBtr0306606	splice_site	0.784180432	0.242428511	0.121213554	775.3161875	569.5199613	1.46E-07
FBgn0266696:E011	FBgn0266696	E011	TRUE	OK	FALSE	801.2257595	137636.8535	0.048732909	0.006469735	0.02461021	0.072740119	0.582402682	3L	2428909	2429429	.	FBtr0345104;FBtr0345089;FBtr0345092;FBtr0345090	exonic_part	0.784180432	-0.368166233	-0.184080914	1064.60247	533.7501792	0.000364689
FBgn0250823:E022	FBgn0250823	E022	TRUE	OK	FALSE	1331.02403	117301.6233	0.005166413	0.005001115	0.005091601	0.0730101	0.582402682	3R	16297456	16297960	.	FBtr0100331	exonic_part	0.784180432	0.220133581	0.11006302	1287.903001	1378.941639	0.024668295
FBgn0025741:E003	FBgn0025741	E003	TRUE	OK	FALSE	233.7041483	2770.407363	0.006537088	0.015429586	0.010353981	0.073305578	0.582501472	4	1013632	1013768	.	FBtr0089225;FBtr0309865;FBtr0089224;FBtr0089223	exonic_part	0.784180432	0.359355818	0.179675994	206.8487849	263.1488362	0.001728724
FBgn0003392:E007	FBgn0003392	E007	TRUE	OK	FALSE	63.93270797	221.355528	0.009216381	0.049019956	0.02653302	0.073336974	0.582501472	X	15892569	15892581	.	FBtr0111037	exonic_part	0.784180432	0.553612563	0.27680576	63.48804927	62.84448773	0.028586468
FBgn0263102:J037	FBgn0263102	J037	TRUE	OK	FALSE	253.2858176	6567.126782	0.003669266	0.010848357	0.006882975	0.073608512	0.582971396	2R	10612454	10612736	.	FBtr0100607;FBtr0088279;FBtr0088276;FBtr0088281;FBtr0088275;FBtr0088280;FBtr0330607;FBtr0100606;FBtr0346958;FBtr0088278;FBtr0088282;FBtr0088277	splice_site	0.784914165	-0.273575073	-0.136786517	315.6618743	188.4746733	0.036713875
FBgn0265487:E010	FBgn0265487	E010	TRUE	OK	FALSE	237.2695496	12348.90656	0.034601083	0.015239504	0.024604351	0.073554509	0.582971396	2R	17354412	17354463	.	FBtr0336940	exonic_part	0.784714889	-0.400005245	-0.200002243	319.9506195	151.1735101	1.46E-07
FBgn0015609:E021	FBgn0015609	E021	TRUE	OK	FALSE	731.2596766	101828.7245	0.001689517	0.006822756	0.003943329	0.074066897	0.584566354	2L	17717842	17718034	.	FBtr0081016;FBtr0081014;FBtr0100314;FBtr0081015;FBtr0100315;FBtr0081018;FBtr0100316;FBtr0081019;FBtr0100313;FBtr0081017;FBtr0081013;FBtr0081020	exonic_part	0.786269243	-0.196744455	-0.098370842	968.077465	490.0400675	0.067732937
FBgn0016126:J027	FBgn0016126	J027	TRUE	OK	FALSE	963.1953082	154668.2237	0.001668805	0.005627748	0.003166126	0.074473083	0.584566354	4	452744	452802	.	FBtr0089067;FBtr0089063;FBtr0333670;FBtr0089069;FBtr0089065	splice_site	0.786725595	-0.199264777	-0.099629918	1257.093048	660.5232953	0.039960166
FBgn0001624:E032	FBgn0001624	E032	TRUE	OK	FALSE	757.2368077	11150.72718	0.003873165	0.006684072	0.005102446	0.074381031	0.584566354	X	11400787	11400832	.	FBtr0073484;FBtr0308088;FBtr0073490;FBtr0301288;FBtr0112812;FBtr0073489;FBtr0112813;FBtr0073488;FBtr0308089	exonic_part	0.786661526	0.23615088	0.118073215	733.7062882	777.893607	6.56E-08
FBgn0263289:E013	FBgn0263289	E013	TRUE	OK	FALSE	437.6722636	855.929517	0.013683213	0.009534549	0.011710158	0.07454128	0.584624532	3R	26566923	26567226	.	FBtr0308634;FBtr0308629;FBtr0308623;FBtr0308625;FBtr0335521;FBtr0308626;FBtr0308627;FBtr0308632;FBtr0335522;FBtr0308621;FBtr0308620;FBtr0308631;FBtr0308628;FBtr0308633;FBtr0308622;FBtr0308630;FBtr0308624	exonic_part	0.786725595	0.358385399	0.179190979	438.144839	436.3794004	0.065966336
FBgn0263111:E040	FBgn0263111	E040	TRUE	OK	FALSE	381.9459797	6594.191401	0.005530626	0.010520031	0.007729908	0.07458355	0.584624532	X	11979054	11979155	.	FBtr0307320;FBtr0307321;FBtr0307316;FBtr0307319;FBtr0307313	exonic_part	0.786725595	0.276074951	0.138036369	390.5474152	370.2175055	0.027549638
FBgn0028509:E009	FBgn0028509	E009	TRUE	OK	FALSE	441.6959757	11536.49986	0.003669329	0.009473018	0.006219492	0.074651207	0.584630179	2L	13896985	13897361	.	FBtr0080546;FBtr0080547;FBtr0080548	exonic_part	0.786725595	0.268957325	0.134473754	365.8049634	514.5437353	0.014358374
FBgn0265959:E005	FBgn0265959	E005	TRUE	OK	FALSE	901.3670796	56659.42714	0.002568519	0.006059818	0.004059993	0.074636484	0.584630179	3L	20259985	20260487	.	FBtr0342946	exonic_part	0.786725595	0.212642414	0.106318252	1003.311704	797.1671355	0.000337255
FBgn0003380:E035	FBgn0003380	E035	TRUE	OK	FALSE	158.0776799	2486.477164	0.141121648	0.021481274	0.076251451	0.075199307	0.58682273	X	18039084	18039957	.	FBtr0308200;FBtr0302902;FBtr0089661;FBtr0332299;FBtr0302903	exonic_part	0.788679168	0.911385718	0.455692125	185.4117238	131.0449469	0.040549674
FBgn0003380:E015	FBgn0003380	E015	TRUE	OK	FALSE	821.5362317	188900.7054	0.003266005	0.006378518	0.004645467	0.07565375	0.587822188	X	17949979	17950092	.	FBtr0089657;FBtr0089658;FBtr0346705;FBtr0308200;FBtr0346706;FBtr0346703;FBtr0089660;FBtr0302902;FBtr0089661;FBtr0346704;FBtr0089659;FBtr0302903	exonic_part	0.789566884	0.249591357	0.124794706	1126.223845	502.5866822	0.040549674
FBgn0002521:E005	FBgn0002521	E005	TRUE	OK	FALSE	248.581354	7117.683063	0.005371853	0.014672533	0.009703786	0.076327988	0.58998052	4	1174981	1175123	.	FBtr0089204;FBtr0089205	exonic_part	0.791070574	-0.314528413	-0.157254884	323.8875565	173.5203899	0.076199283
FBgn0053547:E019	FBgn0053547	E019	TRUE	OK	FALSE	269.1779015	10841.69847	0.004317653	0.013762565	0.008493328	0.077004157	0.592544889	3R	17890460	17890595	.	FBtr0336716;FBtr0336713;FBtr0305016;FBtr0308498;FBtr0305021;FBtr0336720;FBtr0336721;FBtr0336719;FBtr0336718;FBtr0336714;FBtr0336722;FBtr0336717	exonic_part	0.793363491	-0.282150209	-0.141074439	345.1600121	193.0310391	0.00362742
FBgn0013576:E046	FBgn0013576	E046	TRUE	OK	FALSE	2662.236971	225109.2788	0.013890348	0.003890523	0.008719115	0.077517199	0.593173483	3R	5335713	5336635	.	FBtr0308580;FBtr0306695;FBtr0333694	exonic_part	0.794413727	0.259196117	0.129585303	2628.092894	2691.721771	0.014596425
FBgn0002521:E003	FBgn0002521	E003	TRUE	OK	FALSE	379.6293906	14223.42858	0.001131605	0.010567262	0.005816533	0.077468099	0.593173483	4	1173805	1174097	.	FBtr0089204;FBtr0089205	exonic_part	0.794413727	-0.245797516	-0.122886468	484.7355541	274.4364792	0.076199283
FBgn0028327:E001	FBgn0028327	E001	TRUE	OK	FALSE	275.7557811	9070.71191	1.00E-08	0.013500589	0.007257307	0.077489353	0.593173483	X	9551139	9551773	.	FBtr0343412	exonic_part	0.794413727	0.3231043	0.161522839	207.6924996	347.7106347	0.010519068
FBgn0265487:N048	FBgn0265487	N048	TRUE	OK	FALSE	94.51532305	247.4575592	0.03181561	0.022747072	0.027587542	0.077614229	0.59328882	2R	17276778	17305986	.	UNKNOWN_TX	novel_splice_site	0.794430494	0.577179742	0.288589635	98.31472235	91.23869909	1.46E-07
FBgn0263111:J076	FBgn0263111	J076	TRUE	OK	FALSE	239.8665356	4167.509238	0.013260476	0.011244628	0.012312541	0.077925182	0.593552482	X	11964769	11968650	.	FBtr0307317;FBtr0307320;FBtr0307321;FBtr0307316;FBtr0307314;FBtr0307325;FBtr0307319;FBtr0307315;FBtr0307313;FBtr0308609;FBtr0307324;FBtr0307322;FBtr0307318;FBtr0307323;FBtr0332391	splice_site	0.794970996	-0.335079467	-0.167538916	295.3599786	184.6332956	0.027549638
FBgn0265959:E006	FBgn0265959	E006	TRUE	OK	FALSE	509.5993153	11264.99719	0.001397704	0.008581195	0.004525973	0.078104219	0.593700404	3L	20260861	20260989	.	FBtr0342949;FBtr0342948;FBtr0342947;FBtr0342946	exonic_part	0.794986257	0.225829598	0.112913082	563.7567108	453.8050535	0.000337255
FBgn0265487:E014	FBgn0265487	E014	TRUE	OK	FALSE	313.7440826	34029.18261	0.054405985	0.012202545	0.031480581	0.078557255	0.595087274	2R	17361154	17361486	.	FBtr0086992	exonic_part	0.79649203	-0.556979777	-0.278489196	439.9162433	186.670491	1.46E-07
FBgn0053144:E008	FBgn0053144	E008	TRUE	OK	FALSE	389.0675082	9876.82308	0.001595803	0.010378359	0.005338475	0.079156359	0.597369965	2R	10759862	10759915	.	FBtr0302517;FBtr0088254	exonic_part	0.798207402	-0.244152041	-0.122073717	447.8548172	326.178414	0.000509546
FBgn0015609:E019	FBgn0015609	E019	TRUE	OK	FALSE	258.9092277	6481.702527	0.005104248	0.014198144	0.009062166	0.079194285	0.59745239	2L	17715722	17715913	.	FBtr0081016;FBtr0081014;FBtr0100314;FBtr0100315;FBtr0081018;FBtr0100316;FBtr0100313;FBtr0081013	exonic_part	0.798207402	0.322563432	0.161280894	300.7835033	216.3604314	0.067732937
FBgn0261641:E006	FBgn0261641	E006	TRUE	OK	FALSE	189.8895741	3996.813389	0.011982575	0.018348294	0.014975283	0.081351353	0.602843407	3R	6364161	6364438	.	FBtr0345076;FBtr0345075;FBtr0303017	exonic_part	0.803708065	0.416278256	0.208132188	149.265917	232.7039511	0.029111413
FBgn0004401:E007	FBgn0004401	E007	TRUE	OK	FALSE	80.45498369	1404.811392	0.06953896	0.039524114	0.054811005	0.08138856	0.60287637	3L	17644890	17644948	.	FBtr0075200;FBtr0075199;FBtr0075198	exonic_part	0.803725346	-0.752503368	-0.376245112	101.9011637	58.62000113	0.04122285
FBgn0013576:E019	FBgn0013576	E019	TRUE	OK	FALSE	972.3638098	10322.81792	0.003919451	0.00582035	0.004758834	0.081561674	0.603601522	3R	5294305	5294855	.	FBtr0333694;FBtr0110932;FBtr0273433;FBtr0078810;FBtr0100199;FBtr0078813;FBtr0078818;FBtr0308581;FBtr0308580;FBtr0333695;FBtr0273432;FBtr0078812;FBtr0306695;FBtr0306694;FBtr0273431;FBtr0110933;FBtr0078811;FBtr0273434;FBtr0100197	exonic_part	0.804063499	0.21028035	0.10513696	963.2442072	979.8072895	0.014596425
FBgn0263289:E005	FBgn0263289	E005	TRUE	OK	FALSE	77.47617813	1074.569528	0.112034623	0.040936849	0.076869405	0.081706374	0.603709457	3R	26536531	26536592	.	FBtr0308629;FBtr0308623;FBtr0308625;FBtr0335521;FBtr0308627;FBtr0335522;FBtr0308621;FBtr0308628;FBtr0308633;FBtr0308624	exonic_part	0.804134876	0.913573697	0.456786093	62.64946154	92.01212682	0.065966336
FBgn0085447:E038	FBgn0085447	E038	TRUE	OK	FALSE	762.1335436	40435.11755	0.004540684	0.006658989	0.005480386	0.082229219	0.60429119	3L	5735985	5736094	.	FBtr0112709;FBtr0340655;FBtr0330125;FBtr0112708;FBtr0112710;FBtr0340654;FBtr0346962;FBtr0330122;FBtr0330124;FBtr0330126;FBtr0330123;FBtr0112712;FBtr0340656	exonic_part	0.804505359	0.228512876	0.114254466	641.271685	883.239988	0.001825881
FBgn0004373:J018	FBgn0004373	J018	TRUE	OK	FALSE	130.9860734	664.9012298	0.012980615	0.01746188	0.015043315	0.08228745	0.604512686	3L	306769	306828	.	FBtr0072516;FBtr0072517;FBtr0072515;FBtr0332841	splice_site	0.804663759	-0.385721045	-0.19285886	144.8864055	118.4092008	6.09E-05
FBgn0053196:E022	FBgn0053196	E022	TRUE	OK	FALSE	308.1451707	5531.798066	0.002721236	0.012373748	0.006733904	0.082884636	0.606838091	2L	4502139	4502451	.	FBtr0332343;FBtr0332354;FBtr0332347;FBtr0332355;FBtr0332344;FBtr0332346;FBtr0332350;FBtr0332345;FBtr0332349;FBtr0332353;FBtr0332348	exonic_part	0.80724464	0.268766383	0.134382676	257.4272169	359.3148766	3.33E-05
FBgn0031830:E002	FBgn0031830	E002	TRUE	OK	FALSE	55.27749997	53.07989414	1.00E-08	0.056260075	0.030504198	0.083309946	0.606838091	2L	6558417	6558591	.	FBtr0079288;FBtr0343157	exonic_part	0.80774919	0.587247374	0.293563198	56.64772352	53.67396826	0.031888445
FBgn0000568:E012	FBgn0000568	E012	TRUE	OK	FALSE	379.8604088	12672.04363	0.023870495	0.010562526	0.017087931	0.083735694	0.606838091	3L	18058236	18059598	.	FBtr0306814;FBtr0075148;FBtr0306813	exonic_part	0.80774919	-0.335581742	-0.167785735	457.2299421	299.6103146	0.010812019
FBgn0037448:E011	FBgn0037448	E011	TRUE	OK	FALSE	103.8012375	2062.961077	0.032997989	0.031259903	0.03214664	0.083192358	0.606838091	3R	6484736	6484773	.	FBtr0308038;FBtr0344269;FBtr0339333;FBtr0308037;FBtr0339332;FBtr0344704	exonic_part	0.80774919	-0.568739353	-0.284365682	127.5826062	78.55649964	0.046516701
FBgn0013995:E006	FBgn0013995	E006	TRUE	OK	FALSE	329.8930542	10400.07901	0.024881644	0.011741296	0.018355342	0.083561434	0.606838091	3R	20990049	20990232	.	FBtr0084000;FBtr0309202	exonic_part	0.80774919	-0.394121449	-0.197059857	406.0273777	251.4856238	0.003935213
FBgn0000108:E015	FBgn0000108	E015	TRUE	OK	FALSE	355.7190923	7415.292912	0.00016144	0.011090691	0.005009368	0.082905321	0.606838091	X	574941	574944	.	FBtr0307292;FBtr0307295;FBtr0307293;FBtr0070109;FBtr0307294	exonic_part	0.807342446	0.251325332	0.125661537	322.4268	392.3836045	0.001156673
FBgn0026206:E011	FBgn0026206	E011	TRUE	OK	FALSE	233.7667211	686.5392851	0.002173983	0.0154262	0.007860184	0.08297752	0.606838091	X	9170058	9170222	.	FBtr0340341;FBtr0333474;FBtr0333473;FBtr0071303;FBtr0333475	exonic_part	0.80774919	-0.293715169	-0.146856277	253.1049827	214.2992302	0.001134592
FBgn0001941:E001	FBgn0001941	E001	TRUE	OK	FALSE	87.65567648	143.2490507	0.020635155	0.036505685	0.028156935	0.084167455	0.608117443	2L	5986347	5986892	.	FBtr0079179	exonic_part	0.808732509	-0.540103235	-0.27002698	92.54274126	82.63956212	0.043208042
FBgn0005614:J025	FBgn0005614	J025	TRUE	OK	FALSE	4135.125878	3744285.032	0.004865381	0.004198973	0.004595131	0.084237532	0.608121061	2R	9762276	9762722	.	FBtr0088471;FBtr0088473;FBtr0301662	splice_site	0.808891203	0.262597858	0.131297214	3372.50534	4910.103434	0.000908583
FBgn0263111:J059	FBgn0263111	J059	TRUE	OK	FALSE	116.4097747	929.5118506	0.010451798	0.019176927	0.014523598	0.084758394	0.608545522	X	11946554	11948627	.	FBtr0332391	splice_site	0.809889254	0.414588742	0.207293872	113.3157962	118.5088823	0.027549638
FBgn0003218:J034	FBgn0003218	J034	TRUE	OK	FALSE	667.0364072	12210.99923	0.004926797	0.006454746	0.005570611	0.085261878	0.609530997	X	13769554	13769810	.	FBtr0340289;FBtr0301532;FBtr0100194;FBtr0073822;FBtr0301535;FBtr0100195;FBtr0301534;FBtr0331716;FBtr0301533;FBtr0331717;FBtr0073823	splice_site	0.810898273	0.227900108	0.113949077	630.9087991	703.3729746	0.043196367
FBgn0005614:J017	FBgn0005614	J017	TRUE	OK	FALSE	60.26951041	639.6573096	0.017152779	0.033532836	0.025186186	0.085729895	0.609959098	2R	9753839	9755613	.	FBtr0301662	splice_site	0.81178971	-0.511952334	-0.255976119	65.22251095	55.86093875	0.000908583
FBgn0053526:E001	FBgn0053526	E001	TRUE	OK	FALSE	116.0986098	2399.103966	0.022781021	0.02824327	0.025450456	0.08624452	0.611381206	2L	870464	870552	.	FBtr0332000;FBtr0091487;FBtr0091489	exonic_part	0.812889	-0.494194259	-0.247094586	158.9881238	73.34691109	1.64E-07
FBgn0263289:E015	FBgn0263289	E015	TRUE	OK	FALSE	373.3566085	1492.941497	0.005786903	0.010698095	0.007942438	0.086833269	0.613027599	3R	26567476	26567745	.	FBtr0308634;FBtr0308629;FBtr0308623;FBtr0308625;FBtr0335521;FBtr0308626;FBtr0308627;FBtr0308632;FBtr0335522;FBtr0308621;FBtr0308620;FBtr0308631;FBtr0308628;FBtr0308633;FBtr0308622;FBtr0308630;FBtr0308624	exonic_part	0.813854314	0.289183821	0.144590734	381.8219992	363.210872	0.065966336
FBgn0015609:E018	FBgn0015609	E018	TRUE	OK	FALSE	500.9720786	44259.1785	0.003210314	0.008681096	0.005763372	0.087069228	0.613310617	2L	17714305	17714496	.	FBtr0081015;FBtr0081020;FBtr0081017;FBtr0081019	exonic_part	0.814446741	-0.200713148	-0.100355616	665.6763792	335.469621	0.067732937
FBgn0017581:E008	FBgn0017581	E008	TRUE	OK	FALSE	2915.099057	418296.1164	0.003140948	0.003794202	0.003414651	0.087093267	0.613310617	3R	11763483	11764457	.	FBtr0082534	exonic_part	0.814446741	0.156638714	0.078317042	2497.099676	3327.898688	0.001130409
FBgn0053196:E052	FBgn0053196	E052	TRUE	OK	FALSE	168.5393475	1438.925686	0.00553358	0.020320443	0.012019142	0.088458099	0.613844146	2L	4522640	4522964	.	FBtr0332343;FBtr0332354;FBtr0305142;FBtr0332347;FBtr0332351;FBtr0332344;FBtr0332346;FBtr0332350;FBtr0332345;FBtr0332352;FBtr0305141;FBtr0332353;FBtr0332348;FBtr0305145	exonic_part	0.817316357	0.354010053	0.177004658	136.1609969	201.7468648	3.33E-05
FBgn0053196:E071	FBgn0053196	E071	TRUE	OK	FALSE	324.3110564	6419.401104	0.013139687	0.011895535	0.012539484	0.088393921	0.613844146	2L	4540441	4546933	.	FBtr0332343;FBtr0305142;FBtr0332351;FBtr0332355;FBtr0332344;FBtr0332346;FBtr0332350;FBtr0332345;FBtr0332352;FBtr0332349;FBtr0305141;FBtr0332348	exonic_part	0.816899392	0.315899824	0.157949273	266.5947159	384.2930701	3.33E-05
FBgn0053196:J140	FBgn0053196	J140	TRUE	OK	FALSE	62.18811354	816.9843518	0.071948333	0.032614454	0.051136009	0.088548143	0.613844146	2L	4520703	4521042	.	FBtr0332343;FBtr0332354;FBtr0305142;FBtr0332347;FBtr0332351;FBtr0332344;FBtr0332346;FBtr0332350;FBtr0332345;FBtr0332352;FBtr0305141;FBtr0332353;FBtr0332348;FBtr0305145	splice_site	0.817330242	0.600884976	0.30044226	45.46128503	79.97404378	3.33E-05
FBgn0261549:E029	FBgn0261549	E029	TRUE	OK	FALSE	6135.695532	3974114.375	0.003117153	0.003261899	0.003180441	0.088465392	0.613844146	X	9025165	9025808	.	FBtr0302663;FBtr0333602;FBtr0333601;FBtr0302661;FBtr0302664	exonic_part	0.817316357	-0.126473228	-0.063233051	7025.630894	5247.751227	0.000275648
FBgn0041210:J025	FBgn0041210	J025	TRUE	OK	FALSE	192.1246235	3482.983141	0.003934003	0.013103247	0.008165889	0.087815604	0.613844146	X	13265957	13266039	.	FBtr0333333;FBtr0073798;FBtr0301298;FBtr0301299;FBtr0333334;FBtr0333331;FBtr0308576;FBtr0333332	splice_site	0.816433317	0.301182396	0.150588546	152.0944588	233.5288552	0.00010443
FBgn0029504:E008	FBgn0029504	E008	TRUE	OK	FALSE	567.2268378	29052.67896	0.00847333	0.007991831	0.008241962	0.088650139	0.613861034	X	7688391	7689996	.	FBtr0310287;FBtr0333203;FBtr0112946;FBtr0071079	exonic_part	0.817330242	0.257457283	0.128717387	702.2508998	429.9439936	0.049609869
FBgn0259735:J014	FBgn0259735	J014	TRUE	OK	FALSE	204.663247	3519.610856	0.023035697	0.012531149	0.017844119	0.089044594	0.615286898	2L	16545438	16557878	.	FBtr0300003	splice_site	0.818579437	-0.390721788	-0.195357405	239.3785568	168.987641	0.009041763
FBgn0053547:E018	FBgn0053547	E018	TRUE	OK	FALSE	175.269897	5339.77363	0.006384843	0.019646875	0.012271647	0.08912828	0.615335819	3R	17889594	17889780	.	FBtr0336716;FBtr0336713;FBtr0305016;FBtr0308498;FBtr0305021;FBtr0336720;FBtr0336721;FBtr0336719;FBtr0336718;FBtr0336714;FBtr0336722;FBtr0336717	exonic_part	0.818685059	-0.340444272	-0.170221619	227.5342804	122.1350151	0.00362742
FBgn0053196:E051	FBgn0053196	E051	TRUE	OK	FALSE	340.3699258	8084.699028	0.019274747	0.011465462	0.015462549	0.08973882	0.61622555	2L	4521812	4522442	.	FBtr0332343;FBtr0332354;FBtr0305142;FBtr0332347;FBtr0332351;FBtr0332344;FBtr0332346;FBtr0332350;FBtr0332345;FBtr0332352;FBtr0305141;FBtr0332353;FBtr0332348;FBtr0305145	exonic_part	0.819674655	0.377613794	0.188806099	272.4167735	409.6156211	3.33E-05
FBgn0265487:E006	FBgn0265487	E006	TRUE	OK	FALSE	1313.093293	160118.6542	0.000748517	0.005031444	0.002406013	0.089703263	0.61622555	2R	17351093	17351264	.	FBtr0086994;FBtr0306601;FBtr0336941;FBtr0306606;FBtr0310346;FBtr0086992;FBtr0086991;FBtr0310059;FBtr0336940;FBtr0306604;FBtr0306603;FBtr0336942;FBtr0310058	exonic_part	0.819668696	0.137264126	0.068631285	1552.281347	1059.671346	1.46E-07
FBgn0003380:E006	FBgn0003380	E006	TRUE	OK	FALSE	10152.08714	51764654.33	0.006414035	0.003071284	0.004836748	0.089819713	0.61622555	X	17932100	17937495	.	FBtr0089661	exonic_part	0.819674655	-0.254534027	-0.127251964	15254.3803	5034.183142	0.040549674
FBgn0013995:E021	FBgn0013995	E021	TRUE	OK	FALSE	2735.265903	314458.8022	0.001907105	0.003860876	0.002683662	0.090104821	0.616595642	3R	21012890	21013360	.	FBtr0309204;FBtr0083999;FBtr0084000;FBtr0309202;FBtr0344317;FBtr0309205;FBtr0344316;FBtr0309203;FBtr0083998	exonic_part	0.820668958	-0.137454683	-0.068724529	3134.494193	2336.349041	0.003935213
FBgn0004373:E010	FBgn0004373	E010	TRUE	OK	FALSE	291.064664	1225.763138	0.00589852	0.012936732	0.009037068	0.090343706	0.617703603	3L	310524	310786	.	FBtr0072516;FBtr0072517;FBtr0072515;FBtr0332841	exonic_part	0.821857964	-0.285897028	-0.142945694	310.62022	273.1710597	6.09E-05
FBgn0013342:E009	FBgn0013342	E009	TRUE	OK	FALSE	1219.507746	66520.29632	0.007002013	0.005204214	0.006180857	0.090782348	0.618931704	3L	1635533	1635684	.	FBtr0302310;FBtr0300893;FBtr0072815;FBtr0331461;FBtr0331462;FBtr0072819;FBtr0300894;FBtr0306578	exonic_part	0.823300231	0.239136134	0.119564838	1040.712267	1392.495777	0.016576126
FBgn0053196:E036	FBgn0053196	E036	TRUE	OK	FALSE	578.8368854	15683.74896	0.008903961	0.007887296	0.00843767	0.091340029	0.620543963	2L	4509081	4509726	.	FBtr0332343;FBtr0332354;FBtr0332347;FBtr0332351;FBtr0332355;FBtr0332346;FBtr0332350;FBtr0332345;FBtr0332349;FBtr0332353;FBtr0332348	exonic_part	0.823830167	0.276671774	0.138334881	482.4502882	675.9600812	3.33E-05
FBgn0085447:E024	FBgn0085447	E024	TRUE	OK	FALSE	890.5281896	29986.41329	0.014497194	0.006099736	0.010330388	0.091212466	0.620543963	3L	5695421	5699024	.	FBtr0112709;FBtr0112710;FBtr0330126	exonic_part	0.82376973	-0.314106425	-0.157049966	909.2103649	876.1583413	0.001825881
FBgn0013334:E019	FBgn0013334	E019	TRUE	OK	FALSE	160.5343868	5354.086883	0.013477709	0.021195084	0.01713074	0.091307475	0.620543963	3R	15958933	15959025	.	FBtr0344384	exonic_part	0.823786918	-0.404106859	-0.202052311	218.9277498	100.7289745	1.70E-07
FBgn0001215:J017	FBgn0001215	J017	TRUE	OK	FALSE	174.9266989	4511.549288	0.021320364	0.014021326	0.017527804	0.091392049	0.620543963	3R	28603318	28603607	.	FBtr0085299;FBtr0085300;FBtr0085303;FBtr0085298;FBtr0085302;FBtr0085301	splice_site	0.823830167	-0.373324225	-0.186656088	225.1143821	123.8444682	0.041486881
FBgn0029504:E009	FBgn0029504	E009	TRUE	OK	FALSE	87.2576919	2555.476888	0.049913992	0.036659508	0.043309037	0.091903632	0.620566824	X	7694785	7694918	.	FBtr0333203	exonic_part	0.82421012	-0.554200087	-0.277097238	126.9042267	46.37916522	0.049609869
FBgn0020386:E002	FBgn0020386	E002	TRUE	OK	FALSE	135.9489596	9393.332424	0.022934753	0.024525308	0.023658988	0.092575262	0.62252985	3L	131811	131913	.	FBtr0072465;FBtr0072466;FBtr0072467	exonic_part	0.825898827	0.63514202	0.317569114	88.12182127	187.4672281	0.011914448
FBgn0263352:E011	FBgn0263352	E011	TRUE	OK	FALSE	490.8086064	14014.94206	0.010009754	0.008803292	0.009454424	0.09316252	0.623322139	3L	8436764	8436972	.	FBtr0114592;FBtr0345595;FBtr0076661;FBtr0332984;FBtr0308954	exonic_part	0.82674139	0.294316226	0.147155846	407.3825026	575.3378385	1.52E-07
FBgn0267252:E003	FBgn0267252	E003	TRUE	OK	FALSE	880.0933462	69078.64342	0.016176993	0.006139096	0.011121731	0.093757028	0.62415782	2L	9256814	9256892	.	FBtr0079797;FBtr0346282	exonic_part	0.827528762	0.27447423	0.137236113	993.603652	762.4189284	7.71E-07
FBgn0030349:E002	FBgn0030349	E002	TRUE	OK	FALSE	405.356712	43841.38323	0.001127614	0.010073023	0.005666206	0.094219294	0.624342218	X	11879049	11879331	.	FBtr0344702;FBtr0331594;FBtr0344703;FBtr0114451;FBtr0331591;FBtr0114452;FBtr0308070	exonic_part	0.828212703	0.236556725	0.118272824	227.3177986	588.115829	2.66E-05
FBgn0013995:E009	FBgn0013995	E009	TRUE	OK	FALSE	1238.937193	100829.5021	0.000688983	0.005166198	0.002444962	0.094415536	0.624675036	3R	21008148	21008240	.	FBtr0309204;FBtr0083999;FBtr0084000;FBtr0309202;FBtr0344317;FBtr0309205;FBtr0344316;FBtr0309203;FBtr0083998	exonic_part	0.828238795	-0.13810443	-0.069051011	1422.648813	1054.488354	0.003935213
FBgn0035287:E002	FBgn0035287	E002	TRUE	OK	FALSE	240.969099	23288.56376	0.002525402	0.015048217	0.008725642	0.09559551	0.626222124	3L	1876847	1877185	.	FBtr0300714;FBtr0332670;FBtr0300715;FBtr0300716;FBtr0332669;FBtr0300717	exonic_part	0.830494204	-0.36397533	-0.181946029	372.2469462	105.4384477	1.06E-06
FBgn0053196:E067	FBgn0053196	E067	TRUE	OK	FALSE	291.1211476	2600.901463	0.0069048	0.012934761	0.009579646	0.096047787	0.626302635	2L	4532242	4532386	.	FBtr0332343;FBtr0332354;FBtr0305142;FBtr0332347;FBtr0332351;FBtr0332355;FBtr0332344;FBtr0332346;FBtr0332350;FBtr0332345;FBtr0332352;FBtr0332349;FBtr0305141;FBtr0332353;FBtr0332348;FBtr0305145	exonic_part	0.831421951	-0.276518122	-0.138258554	296.8710683	285.0883447	3.33E-05
FBgn0013576:E003	FBgn0013576	E003	TRUE	OK	FALSE	2199.93158	8237.975301	0.003301792	0.004123876	0.003655311	0.096059435	0.626302635	3R	5272946	5274082	.	FBtr0078814;FBtr0110932;FBtr0273433;FBtr0078810;FBtr0078815;FBtr0078816;FBtr0100199;FBtr0078813;FBtr0078818;FBtr0308581;FBtr0308580;FBtr0333695;FBtr0273432;FBtr0078812;FBtr0306695;FBtr0078817;FBtr0273430;FBtr0306694;FBtr0273431;FBtr0110933;FBtr0078811;FBtr0273434;FBtr0100197	exonic_part	0.831421951	0.180712722	0.090349348	2215.18405	2184.205551	0.014596425
FBgn0261873:J066	FBgn0261873	J066	TRUE	OK	FALSE	1366.469411	25017.94988	0.003170338	0.005078044	0.003933014	0.096346188	0.62687517	X	8238188	8238251	.	FBtr0308217;FBtr0111034;FBtr0340142;FBtr0340141;FBtr0089974;FBtr0308219;FBtr0089978;FBtr0100375;FBtr0333720;FBtr0089975;FBtr0333721;FBtr0308220;FBtr0100376;FBtr0308218	splice_site	0.831966058	0.198517245	0.099256347	1269.852789	1460.278619	0.043363431
FBgn0263111:E027	FBgn0263111	E027	TRUE	OK	FALSE	450.5440844	13511.88461	0.004396325	0.009341577	0.006595791	0.096434306	0.626888357	X	11964625	11964769	.	FBtr0307317;FBtr0307320;FBtr0307321;FBtr0307316;FBtr0307314;FBtr0307325;FBtr0307319;FBtr0307315;FBtr0307313;FBtr0308609;FBtr0307324;FBtr0307322;FBtr0307318;FBtr0307323;FBtr0332391	exonic_part	0.832044626	-0.232000896	-0.115999365	538.7189159	362.1232115	0.027549638
FBgn0000017:E003	FBgn0000017	E003	TRUE	OK	FALSE	190.6477174	1598.437474	0.038850865	0.018286385	0.028576818	0.096918935	0.628039819	3L	16623288	16623636	.	FBtr0330136;FBtr0330133;FBtr0112790;FBtr0075357;FBtr0345369;FBtr0330130	exonic_part	0.832907895	0.485704397	0.24285113	203.3253501	177.3745462	0.004051197
FBgn0029504:E003	FBgn0029504	E003	TRUE	OK	FALSE	690.6513083	46861.21011	0.006022075	0.007060454	0.006514815	0.096958211	0.628039819	X	7684886	7686506	.	FBtr0310287;FBtr0333203;FBtr0112946;FBtr0071079	exonic_part	0.832907895	0.270403088	0.135186385	853.246629	521.1077072	0.049609869
FBgn0262737:E016	FBgn0262737	E016	TRUE	OK	FALSE	153.8202001	402.5165184	0.003431766	0.02199889	0.011929549	0.097200016	0.628765873	3L	21921053	21921056	.	FBtr0332736;FBtr0304983;FBtr0304980;FBtr0304982;FBtr0346820;FBtr0078468;FBtr0078470;FBtr0111017;FBtr0301364	exonic_part	0.833683219	0.350314385	0.175156572	139.7432403	168.7841479	0.034548502
FBgn0053196:E029	FBgn0053196	E029	TRUE	OK	FALSE	208.7674258	4973.512233	0.024487912	0.016940535	0.020939401	0.097676844	0.629676443	2L	4505793	4506093	.	FBtr0332343;FBtr0332354;FBtr0332347;FBtr0332351;FBtr0332355;FBtr0332344;FBtr0332346;FBtr0332350;FBtr0332345;FBtr0332349;FBtr0332353;FBtr0332348	exonic_part	0.834246461	0.43511035	0.217554615	163.187031	255.6046218	3.33E-05
FBgn0026401:E006	FBgn0026401	E006	TRUE	OK	FALSE	201.4189644	672.6672128	0.000577199	0.017457157	0.008385542	0.099237654	0.633699543	2R	4693247	4693483	.	FBtr0111118;FBtr0301456;FBtr0111119;FBtr0334994;FBtr0301455;FBtr0301454	exonic_part	0.837371364	0.288749099	0.144372301	179.5229656	223.2448212	0.083734666
FBgn0262509:J056	FBgn0262509	J056	TRUE	OK	FALSE	55.13506949	233.3654007	0.014392209	0.036304949	0.02456212	0.099229292	0.633699543	3L	23024169	23029836	.	FBtr0333221;FBtr0304834;FBtr0304830;FBtr0304836	splice_site	0.837371364	0.52696267	0.263481091	56.08346798	54.27207917	0.000224566
FBgn0262509:J051	FBgn0262509	J051	TRUE	OK	FALSE	618.526849	41182.86126	0.000890559	0.006665688	0.003183814	0.099555093	0.634322083	3L	23019612	23020655	.	FBtr0333221;FBtr0304834;FBtr0304830;FBtr0304831;FBtr0304836;FBtr0304833	splice_site	0.837835163	-0.162693695	-0.081346014	768.82874	463.1789803	0.000224566
FBgn0053196:E046	FBgn0053196	E046	TRUE	OK	FALSE	1737.145026	112585.7741	0.003377692	0.004481869	0.003851873	0.100078727	0.63519517	2L	4515396	4518588	.	FBtr0332343;FBtr0332354;FBtr0305142;FBtr0332347;FBtr0332351;FBtr0332355;FBtr0332344;FBtr0332346;FBtr0332350;FBtr0332345;FBtr0332352;FBtr0332349;FBtr0305141;FBtr0332353;FBtr0332348;FBtr0305145	exonic_part	0.838706611	0.171646329	0.085821201	1513.143846	1964.068052	3.33E-05
FBgn0026401:J043	FBgn0026401	J043	TRUE	OK	FALSE	162.5773182	614.5060758	0.000160955	0.014800389	0.007149418	0.100032696	0.63519517	2R	4720210	4722146	.	FBtr0111118;FBtr0301456;FBtr0111119;FBtr0334994;FBtr0301455;FBtr0301454	splice_site	0.838682582	0.28140192	0.140699214	144.4832311	179.0788703	0.083734666
FBgn0261552:N046	FBgn0261552	N046	TRUE	OK	FALSE	161.0191352	11107.25254	0.066909556	0.014907178	0.039827139	0.100142775	0.635195402	3R	9418000	9439345	.	UNKNOWN_TX	novel_splice_site	0.839016873	-0.714292752	-0.357145739	220.9944888	99.2298862	0.013298915
FBgn0001624:E040	FBgn0001624	E040	TRUE	OK	FALSE	415.7681361	16850.15313	0.02597105	0.009890398	0.017874833	0.100296734	0.635195402	X	11407985	11408338	.	FBtr0333261;FBtr0112812;FBtr0333262;FBtr0112813;FBtr0308089	exonic_part	0.839236789	-0.333514602	-0.166755631	482.6710568	349.744407	6.56E-08
FBgn0263111:J089	FBgn0263111	J089	TRUE	OK	FALSE	123.9716302	510.4600375	0.005524923	0.018236858	0.011219935	0.100941003	0.636064162	X	11977044	11979054	.	FBtr0307320;FBtr0307321;FBtr0307316;FBtr0307319;FBtr0307313	splice_site	0.84063464	0.340962498	0.170480813	123.4418908	122.6955757	0.027549638
FBgn0260632:E005	FBgn0260632	E005	TRUE	OK	FALSE	70.80405093	378.2781988	0.000114	0.044532501	0.019892836	0.101069315	0.636615043	2L	17439189	17439297	.	FBtr0081005;FBtr0301384;FBtr0340250;FBtr0081007;FBtr0301383;FBtr0081006	exonic_part	0.84063464	0.460082678	0.23003601	56.7930122	83.73443413	0.012328558
FBgn0004587:J031	FBgn0004587	J031	TRUE	OK	FALSE	59.33446758	470.8396573	0.006963154	0.034001941	0.019786505	0.101120917	0.636685768	3R	13666248	13666355	.	FBtr0082802	splice_site	0.84084542	-0.43980316	-0.219900641	75.95100822	42.15152527	0.022547574
FBgn0259246:E024	FBgn0259246	E024	TRUE	OK	FALSE	470.9942106	3871.098802	0.005662341	0.009056684	0.007179133	0.101861506	0.637123038	2R	9535840	9536092	.	FBtr0305059;FBtr0300542;FBtr0299915;FBtr0299916;FBtr0305060;FBtr0300245;FBtr0305062;FBtr0305061;FBtr0336693	exonic_part	0.84135022	0.261833757	0.130915267	428.8359211	515.9243049	0.008266512
FBgn0004889:E006	FBgn0004889	E006	TRUE	OK	FALSE	639.2234882	38451.08883	0.007067761	0.007404825	0.007221102	0.101814968	0.637123038	3R	10128629	10129433	.	FBtr0082193;FBtr0082187;FBtr0082190;FBtr0082188;FBtr0082189;FBtr0082192;FBtr0082191;FBtr0345177;FBtr0082186	exonic_part	0.84135022	-0.302369822	-0.151163699	555.5050258	729.2540386	0.002647927
FBgn0001624:J083	FBgn0001624	J083	TRUE	OK	FALSE	287.7812809	3213.176712	0.015991277	0.009999309	0.013173913	0.101884445	0.637123038	X	11405995	11406071	.	FBtr0308088;FBtr0330390;FBtr0073490;FBtr0073486;FBtr0073487;FBtr0333261;FBtr0112812;FBtr0301289;FBtr0073489;FBtr0333262;FBtr0112813;FBtr0073488;FBtr0073485;FBtr0308089	splice_site	0.84135022	-0.303126915	-0.151562414	331.7133876	244.8684592	6.56E-08
FBgn0030349:E010	FBgn0030349	E010	TRUE	OK	FALSE	150.1622209	6489.107751	0.010607554	0.022467064	0.016055043	0.101785085	0.637123038	X	11884322	11884583	.	FBtr0331594	exonic_part	0.84135022	0.370608411	0.185301316	77.76296759	222.6655957	2.66E-05
FBgn0053653:J053	FBgn0053653	J053	TRUE	OK	FALSE	347.301748	4370.253962	0.001347001	0.008930894	0.004553192	0.101956686	0.637202818	4	1255998	1261951	.	FBtr0307334;FBtr0091631;FBtr0091630;FBtr0333702;FBtr0307333	splice_site	0.841507209	0.214706987	0.107352774	372.9854722	315.5051994	0.004117226
FBgn0016126:J023	FBgn0016126	J023	TRUE	OK	FALSE	981.755318	159405.1935	0.007049213	0.005592535	0.006402104	0.10257673	0.63958358	4	449968	450241	.	FBtr0089067;FBtr0089069;FBtr0089065	splice_site	0.842880281	-0.229943388	-0.114968792	1290.681677	665.0237382	0.039960166
FBgn0262737:J026	FBgn0262737	J026	TRUE	OK	FALSE	86.56222156	467.9613058	0.01766266	0.024491083	0.020971575	0.103131882	0.640887178	3L	21879941	21888633	.	FBtr0332736	splice_site	0.844332459	-0.413222871	-0.20661103	101.0571351	72.17968347	0.034548502
FBgn0025741:J025	FBgn0025741	J025	TRUE	OK	FALSE	143.9011495	1167.854116	0.011390594	0.0162326	0.013552702	0.104022195	0.641312836	4	1020015	1022241	.	FBtr0309865;FBtr0089223	splice_site	0.84517802	-0.373345318	-0.186671446	163.4360048	126.5544265	0.001728724
FBgn0035600:E004	FBgn0035600	E004	TRUE	OK	FALSE	138.5643133	356.1131244	0.001874591	0.024114874	0.012263315	0.104882208	0.642932327	3L	5361492	5361625	.	FBtr0077144;FBtr0306086	exonic_part	0.847780597	0.338096075	0.169036306	139.0202519	137.1843271	0.068246003
FBgn0261552:E005	FBgn0261552	E005	TRUE	OK	FALSE	328.918924	21470.63578	0.028037577	0.011767835	0.019861562	0.105010493	0.64342647	3R	9428560	9428652	.	FBtr0302694;FBtr0111032;FBtr0111028	exonic_part	0.848008587	-0.424905369	-0.212451884	422.8325018	232.1674262	0.013298915
FBgn0263289:E006	FBgn0263289	E006	TRUE	OK	FALSE	62.08586254	742.8970813	0.119814212	0.050395436	0.08580576	0.10518764	0.643839757	3R	26536592	26536601	.	FBtr0308629;FBtr0308623;FBtr0308625;FBtr0335521;FBtr0335522;FBtr0308621;FBtr0308628;FBtr0308633;FBtr0308624	exonic_part	0.848026524	0.893230541	0.446614678	50.66234899	73.41206472	0.065966336
FBgn0016126:J019	FBgn0016126	J019	TRUE	OK	FALSE	281.9475924	12212.8553	0.004994558	0.010128299	0.007334186	0.105287076	0.643890832	4	446751	446820	.	FBtr0089069;FBtr0089067	splice_site	0.848026524	-0.249976723	-0.124987505	371.8781275	187.5920905	0.039960166
FBgn0013576:J077	FBgn0013576	J077	TRUE	OK	FALSE	131.8020007	744.5502777	0.009434323	0.01737709	0.01294101	0.105713868	0.644166697	3R	5298489	5299469	.	FBtr0333694;FBtr0110932;FBtr0273433;FBtr0078810;FBtr0100199;FBtr0078818;FBtr0308580;FBtr0273432;FBtr0078812;FBtr0306695;FBtr0306694;FBtr0273431;FBtr0110933;FBtr0078811;FBtr0273434	splice_site	0.848937982	-0.349052734	-0.174525701	155.3348423	108.7535942	0.014596425
FBgn0035287:E012	FBgn0035287	E012	TRUE	OK	FALSE	111.0927244	3072.086992	3.25E-05	0.029390652	0.012799075	0.106587695	0.645913026	3L	1882319	1882559	.	FBtr0300717;FBtr0300715	exonic_part	0.851041209	0.332292302	0.166131829	156.4298973	62.84125888	1.06E-06
FBgn0013576:E047	FBgn0013576	E047	TRUE	OK	FALSE	774.9092368	18788.05768	0.000646827	0.006595039	0.003079935	0.106786252	0.646529238	3R	5349467	5349986	.	FBtr0308580;FBtr0273433;FBtr0306695;FBtr0333694	exonic_part	0.851772643	-0.163277178	-0.081636654	857.2875819	685.7283509	0.014596425
FBgn0028509:J013	FBgn0028509	J013	TRUE	OK	FALSE	141.481453	644.0181682	0.008156995	0.016445826	0.011854285	0.107351699	0.647066801	2L	13879706	13891299	.	FBtr0080547	splice_site	0.851993811	-0.322139663	-0.161068056	143.1846706	136.8809224	0.014358374
FBgn0037448:E010	FBgn0037448	E010	TRUE	OK	FALSE	77.96107055	1337.366567	0.044332527	0.040699526	0.042626433	0.1073401	0.647066801	3R	6484704	6484736	.	FBtr0339333;FBtr0339332;FBtr0344704;FBtr0344269	exonic_part	0.851993811	-0.622441025	-0.311217288	96.85690671	57.28057817	0.046516701
FBgn0261873:E026	FBgn0261873	E026	TRUE	OK	FALSE	1041.338083	15328.94654	0.001305443	0.005618975	0.002997896	0.108816802	0.65036651	X	8232428	8232906	.	FBtr0089975;FBtr0308219	exonic_part	0.854103212	0.169332402	0.084664746	974.5895221	1101.567685	0.043363431
FBgn0261641:E013	FBgn0261641	E013	TRUE	OK	FALSE	233.2068442	712.5872568	0.00452946	0.01545656	0.009532597	0.10896699	0.650454833	3R	6365953	6366287	.	FBtr0345075;FBtr0303017;FBtr0303013;FBtr0303014;FBtr0345076;FBtr0303015;FBtr0334545	exonic_part	0.85474893	-0.2885044	-0.144246045	233.1260472	233.5502317	0.029111413
FBgn0263102:E019	FBgn0263102	E019	TRUE	OK	FALSE	1101.29426	34516.61368	0.004249791	0.005464421	0.004785922	0.109586827	0.65137252	2R	10612985	10613375	.	FBtr0100607;FBtr0088279;FBtr0088276;FBtr0088281;FBtr0088275;FBtr0088280;FBtr0330607;FBtr0100606;FBtr0346958;FBtr0088278;FBtr0088282;FBtr0088277	exonic_part	0.855625435	0.208903641	0.104448048	1211.142184	993.5761669	0.036713875
FBgn0020386:E006	FBgn0020386	E006	TRUE	OK	FALSE	248.4781758	6360.254941	0.02002004	0.014677471	0.017404858	0.109648858	0.65137252	3L	135057	135384	.	FBtr0072466	exonic_part	0.855661156	-0.360668659	-0.180332219	239.6767651	259.6106972	0.011914448
FBgn0004587:E009	FBgn0004587	E009	TRUE	OK	FALSE	151.3949508	2194.774385	0.009770811	0.022306763	0.015693707	0.109527436	0.65137252	3R	13662954	13662969	.	FBtr0308195;FBtr0082802;FBtr0308197	exonic_part	0.855448243	-0.334525214	-0.167260727	189.0586964	113.2526113	0.022547574
FBgn0004652:E010	FBgn0004652	E010	TRUE	OK	FALSE	268.1995586	3359.434816	0.007599688	0.013802627	0.010376455	0.10969205	0.65137252	3R	18435369	18435570	.	FBtr0083644;FBtr0083648;FBtr0301284;FBtr0083643;FBtr0083645;FBtr0083649;FBtr0083642;FBtr0083650;FBtr0083646;FBtr0083652;FBtr0083641;FBtr0083647;FBtr0330040;FBtr0083640;FBtr0083651	exonic_part	0.855661156	0.334961954	0.167477931	302.8456752	230.2326877	0.018903793
FBgn0004242:E009	FBgn0004242	E009	TRUE	OK	FALSE	1374.048644	125517.7755	0.003281767	0.00493157	0.003986515	0.10983049	0.651691026	2L	2787053	2787162	.	FBtr0077728;FBtr0332220;FBtr0077726;FBtr0077727;FBtr0332218;FBtr0345331;FBtr0343993;FBtr0332219	exonic_part	0.855776821	0.186215024	0.093105524	1675.683073	1068.356228	7.99E-10
FBgn0004395:E011	FBgn0004395	E011	TRUE	OK	FALSE	179.1556507	2445.009113	0.005172075	0.019281047	0.011672291	0.110797113	0.654070703	3R	23155808	23156011	.	FBtr0305572;FBtr0305571;FBtr0337052;FBtr0084402;FBtr0084403;FBtr0305573	exonic_part	0.857851859	0.311504091	0.155747811	160.2740639	196.4615292	0.076377683
FBgn0263289:E002	FBgn0263289	E002	TRUE	OK	FALSE	73.00717649	308.2136871	0.046438471	0.043272545	0.045308312	0.11138612	0.655149497	3R	26536397	26536419	.	FBtr0308629;FBtr0308623;FBtr0308625;FBtr0335521;FBtr0308626;FBtr0308627;FBtr0308632;FBtr0335522;FBtr0308621;FBtr0308620;FBtr0308631;FBtr0308628;FBtr0308633;FBtr0308630;FBtr0308624	exonic_part	0.859207817	0.635321439	0.317660223	65.78629389	79.75184325	0.065966336
FBgn0261873:J050	FBgn0261873	J050	TRUE	OK	FALSE	263.667835	2481.423222	0.005254633	0.010569451	0.007615478	0.1114957	0.655149497	X	8223866	8223955	.	FBtr0308217;FBtr0111034;FBtr0340142;FBtr0340141;FBtr0089974;FBtr0089978;FBtr0100375;FBtr0333720;FBtr0333721;FBtr0308220;FBtr0100376;FBtr0308218	splice_site	0.859210059	0.28018344	0.140091131	237.1284133	290.3048635	0.043363431
FBgn0261549:J041	FBgn0261549	J041	TRUE	OK	FALSE	78.20672433	507.6962301	0.049924654	0.026705417	0.038533688	0.111428494	0.655149497	X	9002117	9014828	.	FBtr0333602;FBtr0333601;FBtr0344166;FBtr0302660;FBtr0344165	splice_site	0.859210059	0.68489106	0.342445314	68.41301329	88.45265139	0.000275648
FBgn0052758:J013	FBgn0052758	J013	TRUE	OK	FALSE	80.31431603	1430.130279	0.072062599	0.026103422	0.048392922	0.111742873	0.655481948	X	5723043	5723113	.	FBtr0340670;FBtr0339525;FBtr0070843	splice_site	0.859368848	-0.548729763	-0.274362476	107.7239113	51.94775743	0.083970712
FBgn0053653:J032	FBgn0053653	J032	TRUE	OK	FALSE	607.5763467	14563.70441	0.007626603	0.006717966	0.007224346	0.112108571	0.655709849	4	1233510	1234678	.	FBtr0307334;FBtr0091631;FBtr0091630;FBtr0333702;FBtr0307333	splice_site	0.85984983	0.264317572	0.132157204	646.1662718	563.8779704	0.004117226
FBgn0000108:J035	FBgn0000108	J035	TRUE	OK	FALSE	290.525339	12420.46795	0.014458977	0.009940426	0.012322489	0.112004632	0.655709849	X	574002	574195	.	FBtr0307291;FBtr0307292;FBtr0307295;FBtr0307293;FBtr0070109;FBtr0307294	splice_site	0.85965921	0.333208776	0.166603175	255.0178298	328.1315862	0.001156673
FBgn0003392:J055	FBgn0003392	J055	TRUE	OK	FALSE	71.72427628	649.0232202	0.071497268	0.028778764	0.049524914	0.113079313	0.656519945	X	15902332	15905773	.	FBtr0333717;FBtr0301594;FBtr0074124;FBtr0074123;FBtr0301596;FBtr0340413;FBtr0301595	splice_site	0.86015591	0.759497048	0.379747709	66.99563116	76.40575125	0.028586468
FBgn0003380:J046	FBgn0003380	J046	TRUE	OK	FALSE	507.7433373	58214.5915	0.01492788	0.00729856	0.011229847	0.113028544	0.656519945	X	17941157	17942781	.	FBtr0089657;FBtr0346706;FBtr0302902;FBtr0089661;FBtr0302903	splice_site	0.86015591	0.359237569	0.17961791	682.002648	328.5496486	0.040549674
FBgn0004373:E006	FBgn0004373	E006	TRUE	OK	FALSE	326.3353453	1660.502813	0.002128235	0.011838991	0.006405016	0.113224796	0.656654717	3L	307318	307456	.	FBtr0072516;FBtr0072517;FBtr0072515;FBtr0332841	exonic_part	0.860204798	-0.237442866	-0.118718803	340.9492087	309.8749794	6.09E-05
FBgn0013995:J034	FBgn0013995	J034	TRUE	OK	FALSE	78.4671819	1320.058218	0.058103956	0.026629271	0.042574083	0.113564532	0.65749872	3R	20991680	20992240	.	FBtr0309202	splice_site	0.860596288	-0.528385496	-0.264192478	99.45458326	55.99552166	0.003935213
FBgn0041210:E013	FBgn0041210	E013	TRUE	OK	FALSE	100.9091025	52.2287238	0.004715222	0.032076157	0.017152346	0.11373708	0.65749872	X	13270612	13270642	.	FBtr0333333;FBtr0073798;FBtr0301298;FBtr0301299;FBtr0333334;FBtr0333331;FBtr0333332	exonic_part	0.860659148	-0.376911889	-0.188454207	102.0981974	99.50845494	0.00010443
FBgn0041605:E023	FBgn0041605	E023	TRUE	OK	FALSE	1753.582603	287091.4087	0.005733081	0.004465917	0.005156754	0.114000217	0.658297247	3R	4296962	4297487	.	FBtr0336482	exonic_part	0.861406999	-0.188851897	-0.094424801	2187.817759	1314.779812	0.011820043
FBgn0035526:E004	FBgn0035526	E004	TRUE	OK	FALSE	120.0728432	4760.77256	0.012435297	0.027400476	0.019795383	0.11429877	0.658845059	3L	4285052	4285116	.	FBtr0073233	exonic_part	0.862391922	-0.446167805	-0.223069576	179.4144253	60.84263584	0.008378153
FBgn0053144:J013	FBgn0053144	J013	TRUE	OK	FALSE	191.4290209	934.6573945	0.003024447	0.013137179	0.00760935	0.114502088	0.659297598	2R	10741447	10741580	.	FBtr0302517;FBtr0088254	splice_site	0.86291758	0.27886507	0.139431263	186.7635894	192.818246	0.000509546
FBgn0003380:E024	FBgn0003380	E024	TRUE	OK	FALSE	584.4920346	153458.6299	0.005724833	0.007837882	0.00671776	0.114626738	0.659857505	X	17961632	17962251	.	FBtr0346705	exonic_part	0.863147915	-0.217160357	-0.108579622	874.5324383	284.0642808	0.040549674
FBgn0026401:E022	FBgn0026401	E022	TRUE	OK	FALSE	423.9454627	4354.277437	0.00566818	0.00975325	0.007505597	0.115158106	0.661097971	2R	4727793	4727953	.	FBtr0111118;FBtr0301456;FBtr0111119;FBtr0334994;FBtr0301455;FBtr0301454	exonic_part	0.863860993	0.253885308	0.126938283	383.8097156	462.688846	0.083734666
FBgn0085447:E045	FBgn0085447	E045	TRUE	OK	FALSE	717.0599827	22618.9387	0.003524124	0.006902812	0.004945627	0.115133142	0.661097971	3L	5739464	5739726	.	FBtr0112709;FBtr0340655;FBtr0330125;FBtr0112708;FBtr0112710;FBtr0340654;FBtr0346962;FBtr0330122;FBtr0330124;FBtr0330126;FBtr0330123;FBtr0112712;FBtr0340656	exonic_part	0.863811704	0.193137468	0.09656717	611.0019349	822.2049954	0.001825881
FBgn0027598:J029	FBgn0027598	J029	TRUE	OK	FALSE	161.728383	4407.762045	0.045576841	0.014858315	0.029727321	0.115199219	0.661097971	3R	30824886	30824954	.	FBtr0085705;FBtr0310071;FBtr0310424;FBtr0085704;FBtr0310068;FBtr0310070;FBtr0310069;FBtr0085707;FBtr0085706;FBtr0310072	splice_site	0.863965667	-0.375176506	-0.187584381	200.131004	121.1862869	0.041346798
FBgn0003380:J050	FBgn0003380	J050	TRUE	OK	FALSE	340.7029876	29720.01151	0.00582724	0.009030945	0.007284728	0.115404288	0.661540872	X	17945348	17949920	.	FBtr0089657;FBtr0089658;FBtr0346705;FBtr0308200;FBtr0346703;FBtr0089660;FBtr0302902;FBtr0089661;FBtr0346704;FBtr0302903	splice_site	0.864293225	0.294339661	0.14716936	460.5282314	212.4044486	0.040549674
FBgn0004242:E020	FBgn0004242	E020	TRUE	OK	FALSE	1021.035229	95960.30418	0.001042866	0.005675425	0.002887963	0.116257811	0.66322051	2L	2793647	2793908	.	FBtr0077728;FBtr0332220;FBtr0077726;FBtr0077727;FBtr0332218;FBtr0345331;FBtr0343993;FBtr0332219	exonic_part	0.865997405	0.156178119	0.078087843	1252.599771	784.4084072	7.99E-10
FBgn0259246:E011	FBgn0259246	E011	TRUE	OK	FALSE	703.6283913	27491.15022	0.011508065	0.006981511	0.00935196	0.116910667	0.664097843	2R	9522937	9524293	.	FBtr0305060	exonic_part	0.867569932	-0.255968649	-0.127981933	760.1366132	648.4214489	0.008266512
FBgn0261565:E023	FBgn0261565	E023	TRUE	OK	FALSE	63.77065871	166.6662436	0.054206637	0.049137457	0.051855756	0.117132689	0.664807835	3L	16913223	16913398	.	FBtr0302779;FBtr0302782;FBtr0302781;FBtr0302780;FBtr0302785;FBtr0306704;FBtr0302778;FBtr0346965;FBtr0302783;FBtr0332703	exonic_part	0.867777913	0.603923416	0.301960987	65.54290609	62.58743371	0.025351748
FBgn0263289:E037	FBgn0263289	E037	TRUE	OK	FALSE	486.6956437	3701.16001	0.00219762	0.008854193	0.004999501	0.117782473	0.664906154	3R	26589907	26590058	.	FBtr0308634;FBtr0308629;FBtr0308625;FBtr0335520;FBtr0308626;FBtr0308627;FBtr0335522;FBtr0308621;FBtr0308620;FBtr0308631;FBtr0308628;FBtr0308633;FBtr0308622	exonic_part	0.868253746	0.218863962	0.109430813	510.1246607	462.2895795	0.065966336
FBgn0263289:J059	FBgn0263289	J059	TRUE	OK	FALSE	212.99848	487.984125	0.015148095	0.012188109	0.013772316	0.117712268	0.664906154	3R	26566575	26566923	.	FBtr0308634;FBtr0308629;FBtr0308623;FBtr0308625;FBtr0335521;FBtr0308626;FBtr0308627;FBtr0308632;FBtr0335522;FBtr0308621;FBtr0308620;FBtr0308631;FBtr0308628;FBtr0308633;FBtr0308622;FBtr0308630;FBtr0308624	splice_site	0.868253746	0.353791021	0.176894696	212.941609	212.1195509	0.065966336
FBgn0082582:E020	FBgn0082582	E020	TRUE	OK	FALSE	509.2233741	3586.676011	0.015502447	0.008585478	0.012119907	0.117898888	0.664906154	3R	30572924	30573072	.	FBtr0306686;FBtr0085661;FBtr0302112;FBtr0085659;FBtr0306687;FBtr0306685;FBtr0085660;FBtr0113483;FBtr0302600;FBtr0302111;FBtr0085663;FBtr0336447;FBtr0302601;FBtr0302110;FBtr0085662;FBtr0085658;FBtr0336446	exonic_part	0.868331031	0.329611287	0.164798467	513.481581	502.5425644	0.057844165
FBgn0267350:J016	FBgn0267350	J016	TRUE	OK	FALSE	294.5616737	5156.704497	0.000155363	0.009855807	0.004679416	0.117958179	0.664906154	X	2626925	2627862	.	FBtr0307158	splice_site	0.868358717	0.240822077	0.120410025	252.7013355	340.0832821	0.019027374
FBgn0262737:J031	FBgn0262737	J031	TRUE	OK	FALSE	142.7899767	2102.435567	0.024334196	0.01632962	0.020503254	0.118451048	0.66610126	3L	21915009	21915101	.	FBtr0332736;FBtr0304982;FBtr0346820;FBtr0304984;FBtr0078468;FBtr0078470;FBtr0111017	splice_site	0.869390664	-0.441504068	-0.220751323	166.7078334	116.9019126	0.034548502
FBgn0250823:E010	FBgn0250823	E010	TRUE	OK	FALSE	71.68792724	515.9339048	0.006900888	0.044017715	0.024114491	0.118704035	0.666950644	3R	16281011	16281024	.	FBtr0083263	exonic_part	0.870542158	0.497458092	0.248728627	62.19384569	81.5714212	0.024668295
FBgn0259246:J041	FBgn0259246	J041	TRUE	OK	FALSE	176.0857356	1784.897386	0.014523598	0.013953818	0.014232799	0.11927971	0.667292407	2R	9511199	9527287	.	FBtr0300542;FBtr0299915;FBtr0299916;FBtr0300245;FBtr0305062;FBtr0305061;FBtr0336693	splice_site	0.871310432	0.370998423	0.185498378	153.4895582	199.7456029	0.008266512
FBgn0017581:E005	FBgn0017581	E005	TRUE	OK	FALSE	5753.241317	1375388.343	0.003158463	0.003293928	0.003217965	0.119223488	0.667292407	3R	11755734	11756246	.	FBtr0082534;FBtr0082535	exonic_part	0.871211434	-0.144386913	-0.072188828	5454.492672	6039.68024	0.001130409
FBgn0001994:E001	FBgn0001994	E001	TRUE	OK	FALSE	156.1975964	579.1463625	0.04840642	0.021706372	0.035127556	0.119649929	0.668628689	2L	16263555	16264420	.	FBtr0343814	exonic_part	0.87258639	0.470761297	0.235373181	140.5261889	172.3136102	0.00472185
FBgn0016126:E014	FBgn0016126	E014	TRUE	OK	FALSE	1893.763417	508565.4334	0.00085652	0.004341128	0.002175459	0.119768809	0.669004802	4	452617	452744	.	FBtr0089067;FBtr0089063;FBtr0333670;FBtr0089069;FBtr0089065	exonic_part	0.873042902	-0.143311343	-0.071651895	2438.334782	1336.793244	0.039960166
FBgn0029504:J017	FBgn0029504	J017	TRUE	OK	FALSE	59.4611471	1979.775904	0.043663737	0.033937523	0.038959928	0.119839656	0.669036713	X	7688329	7688391	.	FBtr0310287;FBtr0333203;FBtr0112946;FBtr0071079	splice_site	0.873063925	-0.712623576	-0.356309416	88.6865051	29.00836368	0.049609869
FBgn0002521:J011	FBgn0002521	J011	TRUE	OK	FALSE	64.90741493	967.4410715	0.069314014	0.031405808	0.049027576	0.12013832	0.670268811	4	1174097	1174158	.	FBtr0089204;FBtr0089205	splice_site	0.873764005	-0.532130507	-0.266061697	88.96633402	40.23121478	0.076199283
FBgn0053196:J179	FBgn0053196	J179	TRUE	OK	FALSE	120.4838677	2310.286414	0.095982041	0.018655786	0.055079553	0.121053981	0.672882371	2L	4570781	4570856	.	FBtr0332343;FBtr0332354;FBtr0305142;FBtr0332347;FBtr0332351;FBtr0332355;FBtr0332344;FBtr0332346;FBtr0332350;FBtr0332345;FBtr0332352;FBtr0332349;FBtr0305141;FBtr0332353;FBtr0332348;FBtr0305145	splice_site	0.875274986	-0.484963082	-0.242481176	131.3703021	109.1222515	3.33E-05
FBgn0261873:E029	FBgn0261873	E029	TRUE	OK	FALSE	1660.313372	26085.60699	0.006256874	0.00456062	0.005475495	0.12126745	0.673224899	X	8237231	8237428	.	FBtr0308217;FBtr0111034;FBtr0340142;FBtr0340141;FBtr0089974;FBtr0308219;FBtr0089978;FBtr0100375;FBtr0333720;FBtr0089975;FBtr0333721;FBtr0308220;FBtr0100376;FBtr0308218	exonic_part	0.87565986	0.213939149	0.106966552	1536.68517	1781.229651	0.043363431
FBgn0001624:E007	FBgn0001624	E007	TRUE	OK	FALSE	2896.279898	366266.0121	0.008196216	0.003800791	0.00607847	0.121696256	0.673890607	X	11375762	11376718	.	FBtr0301288;FBtr0073484	exonic_part	0.876365351	0.190424779	0.095204322	2878.31961	2905.692545	6.56E-08
FBgn0015609:J044	FBgn0015609	J044	TRUE	OK	FALSE	149.3820806	4968.855628	0.001614421	0.015775159	0.008131833	0.121772711	0.673920976	2L	17667817	17667966	.	FBtr0081016;FBtr0081014;FBtr0100314;FBtr0081015;FBtr0100315;FBtr0081018;FBtr0100316;FBtr0081019;FBtr0100313;FBtr0081017;FBtr0081013;FBtr0081020	splice_site	0.876489789	-0.28123299	-0.140616108	200.8047621	95.47023039	0.067732937
FBgn0082582:J042	FBgn0082582	J042	TRUE	OK	FALSE	188.1452443	1888.311277	0.001954369	0.013300754	0.007121105	0.121818684	0.674020455	3R	30571961	30572022	.	FBtr0306686;FBtr0085661;FBtr0302112;FBtr0085659;FBtr0306687;FBtr0306685;FBtr0085660;FBtr0113483;FBtr0302600;FBtr0302111;FBtr0085663;FBtr0336447;FBtr0302601;FBtr0302110;FBtr0085662;FBtr0085658;FBtr0336446	splice_site	0.87660457	0.255391196	0.127693703	191.8647697	181.6380916	0.057844165
FBgn0016126:J021	FBgn0016126	J021	TRUE	OK	FALSE	739.5300789	72074.53833	0.000729586	0.00619109	0.00286872	0.123013187	0.676123168	4	447235	449923	.	FBtr0089069;FBtr0089067;FBtr0089065	splice_site	0.878336798	-0.158751854	-0.079374437	955.0192279	514.2844196	0.039960166
FBgn0013342:E006	FBgn0013342	E006	TRUE	OK	FALSE	358.574334	5783.264256	0.049872025	0.011024516	0.02904057	0.123140066	0.676357278	3L	1634504	1634907	.	FBtr0331462	exonic_part	0.878336798	-0.435856321	-0.217926493	387.7908754	330.8429369	0.016576126
FBgn0013733:E042	FBgn0013733	E042	TRUE	OK	FALSE	1167.742589	125533.5846	0.00667179	0.005311674	0.006044827	0.12326748	0.676772463	2R	13921546	13922173	.	FBtr0301592;FBtr0273226;FBtr0087618;FBtr0273225;FBtr0087619	exonic_part	0.878726259	-0.208292851	-0.104145702	1409.276152	920.3162703	0.000518537
FBgn0265959:E010	FBgn0265959	E010	TRUE	OK	FALSE	1264.284675	169844.5062	0.000927801	0.005118359	0.002586651	0.123691718	0.67807978	3L	20261948	20262152	.	FBtr0342949;FBtr0342948;FBtr0342947;FBtr0342946	exonic_part	0.879044836	-0.146310663	-0.073152456	1544.291759	977.1482889	0.000337255
FBgn0020386:E014	FBgn0020386	E014	TRUE	OK	FALSE	635.4987193	50345.69648	0.003406136	0.007431931	0.005149062	0.124133061	0.67886854	3L	142942	143217	.	FBtr0072465;FBtr0333218;FBtr0072471;FBtr0072464;FBtr0072468;FBtr0072469;FBtr0072467;FBtr0072466;FBtr0072470	exonic_part	0.879467075	0.197549436	0.09877169	497.5479768	780.2102642	0.011914448
FBgn0053196:E026	FBgn0053196	E026	TRUE	OK	FALSE	203.1936476	2118.57541	0.006937688	0.017328968	0.011544544	0.124584705	0.67979424	2L	4503957	4504290	.	FBtr0332343;FBtr0332354;FBtr0332347;FBtr0332355;FBtr0332344;FBtr0332346;FBtr0332350;FBtr0332345;FBtr0332349;FBtr0332353;FBtr0332348	exonic_part	0.879601383	0.292274088	0.146136675	168.5460947	239.2610637	3.33E-05
FBgn0004373:J024	FBgn0004373	J024	TRUE	OK	FALSE	135.3143608	172.8437397	0.000579607	0.017023763	0.008374611	0.124560127	0.67979424	3L	310465	310524	.	FBtr0072516;FBtr0072517;FBtr0072515;FBtr0332841	splice_site	0.879601383	-0.273422485	-0.136710025	144.2115141	127.1759487	6.09E-05
FBgn0033395:J012	FBgn0033395	J012	TRUE	OK	FALSE	412.0259437	159168.7264	0.006454481	0.008119413	0.00723959	0.124685575	0.680036368	2R	9238431	9238489	.	FBtr0088591	splice_site	0.879728828	0.292794862	0.146389014	90.79860004	738.7875828	1.64E-08
FBgn0002521:J009	FBgn0002521	J009	TRUE	OK	FALSE	104.9585651	3122.186848	0.039430178	0.020858391	0.030335261	0.124773671	0.680243722	4	1173030	1173083	.	FBtr0089204;FBtr0089205	splice_site	0.879756417	-0.546069127	-0.273028521	143.8145536	65.03502456	0.076199283
FBgn0053547:E024	FBgn0053547	E024	TRUE	OK	FALSE	468.8014911	26971.98227	0.004463476	0.009086041	0.006508775	0.125016628	0.680916357	3R	17893904	17894902	.	FBtr0336713;FBtr0336723;FBtr0305016;FBtr0308498;FBtr0336715;FBtr0305021;FBtr0336720;FBtr0336719;FBtr0336718;FBtr0336714;FBtr0336717	exonic_part	0.879756417	-0.22352254	-0.111760341	589.4630048	343.6170306	0.00362742
FBgn0025741:E001	FBgn0025741	E001	TRUE	OK	FALSE	1356.688307	42698.08091	0.00585772	0.004959101	0.005441196	0.12499315	0.680916357	4	1009894	1013403	.	FBtr0309865	exonic_part	0.879756417	0.197367021	0.098676385	1282.73936	1435.882017	0.001728724
FBgn0267698:E008	FBgn0267698	E008	TRUE	OK	FALSE	225.9852921	2442.009444	0.003521291	0.015861648	0.008888195	0.125329149	0.681049258	3R	6356432	6356598	.	FBtr0081716;FBtr0334544;FBtr0334539;FBtr0081715;FBtr0334543;FBtr0334542;FBtr0334541;FBtr0334540;FBtr0081714	exonic_part	0.879756417	0.259157178	0.129575436	248.0760162	203.4142373	0.012352474
FBgn0003392:J040	FBgn0003392	J040	TRUE	OK	FALSE	440.6952198	8214.014238	0.000655041	0.007836145	0.003667974	0.12527018	0.681049258	X	15896074	15896146	.	FBtr0333717;FBtr0333718;FBtr0301594;FBtr0074124;FBtr0074123;FBtr0301597;FBtr0074118;FBtr0111037;FBtr0074122;FBtr0074119;FBtr0074121;FBtr0301596;FBtr0111036;FBtr0340413;FBtr0301595	splice_site	0.879756417	0.182747975	0.091372774	496.7451047	379.2508853	0.028586468
FBgn0262737:E018	FBgn0262737	E018	TRUE	OK	FALSE	720.1290458	3466.67847	0.005364935	0.006885242	0.006056624	0.126214981	0.683037158	3L	21921092	21921327	.	FBtr0332736;FBtr0304983;FBtr0304980;FBtr0304982;FBtr0346820;FBtr0304981;FBtr0333222;FBtr0304984;FBtr0078468;FBtr0078470;FBtr0111017;FBtr0301364	exonic_part	0.880682254	0.214894715	0.107445509	688.2053649	753.4489047	0.034548502
FBgn0053547:E013	FBgn0053547	E013	TRUE	OK	FALSE	4272.01692	1634627.88	0.002894934	0.00347209	0.003140752	0.126214823	0.683037158	3R	17882183	17884103	.	FBtr0305021;FBtr0305016;FBtr0308498;FBtr0336719	exonic_part	0.880682254	0.131020245	0.065503801	4936.978581	3597.39046	0.00362742
FBgn0004373:E005	FBgn0004373	E005	TRUE	OK	FALSE	389.7161483	3051.13925	0.00445759	0.010365712	0.007085624	0.126458185	0.683702007	3L	306981	307256	.	FBtr0072516;FBtr0072517;FBtr0072515;FBtr0332841	exonic_part	0.881396356	-0.238269629	-0.119131624	406.8842504	370.3162104	6.09E-05
FBgn0053526:E009	FBgn0053526	E009	TRUE	OK	FALSE	484.5001931	23236.02038	0.000117816	0.008881717	0.003848117	0.127246127	0.685460565	2L	873539	874149	.	FBtr0091487;FBtr0091486	exonic_part	0.882198928	-0.189778191	-0.094884462	615.111601	351.8459755	1.64E-07
FBgn0262509:J037	FBgn0262509	J037	TRUE	OK	FALSE	514.1047049	31283.99293	0.001904212	0.007254838	0.004077044	0.127473045	0.685762251	3L	23011020	23011437	.	FBtr0333221;FBtr0304834;FBtr0304830;FBtr0304831;FBtr0304836;FBtr0304833	splice_site	0.882323747	-0.175506628	-0.087752572	640.2550758	382.1926785	0.000224566
FBgn0263111:J049	FBgn0263111	J049	TRUE	OK	FALSE	276.6152786	1017.818546	0.010117489	0.010250962	0.01017331	0.127793111	0.686104225	X	11936505	11936691	.	FBtr0307317;FBtr0307320;FBtr0307321;FBtr0307316;FBtr0307314;FBtr0307325;FBtr0307319;FBtr0307315;FBtr0307313;FBtr0308609;FBtr0307324;FBtr0307322;FBtr0307318;FBtr0307323;FBtr0332391	splice_site	0.882430855	0.312108858	0.156053526	280.0041046	272.3201184	0.027549638
FBgn0032382:E006	FBgn0032382	E006	TRUE	OK	FALSE	70.15497066	422.8555908	0.029585256	0.044918798	0.036629769	0.128459968	0.687690745	2L	11852080	11852221	.	FBtr0080276;FBtr0303220;FBtr0303221	exonic_part	0.882872247	0.494872252	0.247429351	71.46794981	67.93504912	0.033557879
FBgn0263289:E046	FBgn0263289	E046	TRUE	OK	FALSE	356.0043469	351.2135509	0.015620783	0.011084032	0.013452625	0.130037645	0.691307389	3R	26603559	26604051	.	FBtr0308634;FBtr0308629;FBtr0335520;FBtr0308626;FBtr0308627;FBtr0308631;FBtr0308628;FBtr0308633	exonic_part	0.885350116	0.328884	0.16444072	360.4357065	352.3311326	0.065966336
FBgn0035287:E004	FBgn0035287	E004	TRUE	OK	FALSE	67.20802761	2343.569258	0.03221349	0.0467665	0.039390853	0.130387744	0.691396132	3L	1877517	1877662	.	FBtr0300714;FBtr0332670;FBtr0300715;FBtr0300716;FBtr0332669;FBtr0300717	exonic_part	0.885620929	-0.712213764	-0.356092617	110.1560651	23.98474442	1.06E-06
FBgn0013576:E037	FBgn0013576	E037	TRUE	OK	FALSE	301.9592817	6048.165288	0.016120336	0.012570283	0.014436164	0.13044892	0.691396132	3R	5312988	5313497	.	FBtr0078810;FBtr0100199;FBtr0308581;FBtr0306694;FBtr0110933;FBtr0078811;FBtr0273434	exonic_part	0.885620929	-0.311037177	-0.155517214	349.9429545	252.2051172	0.014596425
FBgn0261549:E021	FBgn0261549	E021	TRUE	OK	FALSE	3068.029801	607889.0876	0.001766811	0.003743652	0.00254478	0.130332044	0.691396132	X	9022017	9022239	.	FBtr0302663;FBtr0302665;FBtr0333602;FBtr0302662;FBtr0333601;FBtr0344166;FBtr0302661;FBtr0302660;FBtr0344165;FBtr0302664	exonic_part	0.885620929	0.144550901	0.072273547	3253.325381	2877.64156	0.000275648
FBgn0028509:J020	FBgn0028509	J020	TRUE	OK	FALSE	160.8404894	1472.909254	0.005928227	0.014919553	0.00989327	0.130795814	0.691877623	2L	13897361	13897425	.	FBtr0080546;FBtr0080547;FBtr0080548	splice_site	0.886345221	0.307490427	0.153743289	131.189738	191.4527755	0.014358374
FBgn0263352:E007	FBgn0263352	E007	TRUE	OK	FALSE	664.5406112	12490.11045	0.007594206	0.007228635	0.007427451	0.130986206	0.691877623	3L	8436021	8436175	.	FBtr0114592;FBtr0345595;FBtr0076661;FBtr0332984;FBtr0308954	exonic_part	0.886345221	0.225759872	0.112877541	566.2030046	762.3873952	1.52E-07
FBgn0000108:J038	FBgn0000108	J038	TRUE	OK	FALSE	293.817412	5643.545957	0.000109988	0.009871235	0.004701198	0.130985651	0.691877623	X	575089	575167	.	FBtr0307291;FBtr0307292;FBtr0307295;FBtr0307293;FBtr0070109;FBtr0307294	splice_site	0.886345221	0.238385735	0.119191985	268.0902755	323.6536221	0.001156673
FBgn0003285:J014	FBgn0003285	J014	TRUE	OK	FALSE	66.4055874	965.6209638	0.027939888	0.030782208	0.029388849	0.130991546	0.691877623	X	2957257	2957460	.	FBtr0343758;FBtr0070562	splice_site	0.886345221	0.488871427	0.244431794	50.06349098	82.63426304	0.068619454
FBgn0264006:J021	FBgn0264006	J021	TRUE	OK	FALSE	424.1277263	5016.793223	0.008285924	0.00799517	0.008155444	0.131543351	0.692408805	3L	13872857	13872921	.	FBtr0330419;FBtr0330417;FBtr0333021;FBtr0330414;FBtr0330418;FBtr0330420	splice_site	0.886363429	0.269297285	0.134647699	391.1527868	460.4328152	0.000437879
FBgn0023143:E001	FBgn0023143	E001	TRUE	OK	FALSE	745.5323213	41940.59784	0.001756227	0.006745363	0.003973853	0.13213646	0.692948637	2R	9688288	9689553	.	FBtr0088499;FBtr0339517	exonic_part	0.88691196	0.171774679	0.08587517	567.3978939	921.8957223	0.036514866
FBgn0263995:E021	FBgn0263995	E021	TRUE	OK	FALSE	589.7326121	12121.53837	0.001241919	0.007792937	0.004136147	0.132568884	0.694400197	3R	18013149	18014732	.	FBtr0330272;FBtr0330276;FBtr0330273;FBtr0330277;FBtr0330269;FBtr0330279;FBtr0330274;FBtr0330270;FBtr0330280;FBtr0330278;FBtr0330275;FBtr0330271	exonic_part	0.887771496	0.162133996	0.081059614	575.5814248	609.0467819	0.043243417
FBgn0013576:E017	FBgn0013576	E017	TRUE	OK	FALSE	55.74686307	688.1709454	0.026432627	0.055809798	0.039343462	0.132609273	0.694460659	3R	5293972	5294061	.	FBtr0333694	exonic_part	0.887845428	-0.606192483	-0.303095764	70.23744678	41.12334989	0.014596425
FBgn0263111:E002	FBgn0263111	E002	TRUE	OK	FALSE	514.6542673	6670.402704	0.004530208	0.008524217	0.006260477	0.132951508	0.695345339	X	11931546	11931851	.	FBtr0307315;FBtr0307317;FBtr0307320	exonic_part	0.887845428	0.234132635	0.11706504	535.9995773	493.383195	0.027549638
FBgn0262737:E013	FBgn0262737	E013	TRUE	OK	FALSE	301.1163866	991.4522014	0.007668296	0.012597688	0.009881076	0.133089592	0.695463172	3L	21920902	21920987	.	FBtr0332736;FBtr0304983;FBtr0304980;FBtr0304982;FBtr0346820;FBtr0304981;FBtr0333222;FBtr0304984;FBtr0078468;FBtr0078470;FBtr0111017;FBtr0301364	exonic_part	0.88804437	0.269503535	0.134750825	281.6950229	321.3010449	0.034548502
FBgn0264598:E009	FBgn0264598	E009	TRUE	OK	FALSE	216.024163	5455.489788	0.012358135	0.016464854	0.01424949	0.133287111	0.695923496	X	2371996	2372323	.	FBtr0333533	exonic_part	0.888081576	-0.239106652	-0.11955278	259.3218469	175.1660595	0.000911985
FBgn0001624:E038	FBgn0001624	E038	TRUE	OK	FALSE	2691.991927	430472.5476	0.027201905	0.003878249	0.014207184	0.133251761	0.695923496	X	11406071	11407751	.	FBtr0308088;FBtr0330390;FBtr0073490;FBtr0073486;FBtr0073487;FBtr0333261;FBtr0112812;FBtr0301289;FBtr0073489;FBtr0333262;FBtr0112813;FBtr0073488;FBtr0073485;FBtr0308089	exonic_part	0.888081576	-0.256238435	-0.128109356	3018.916693	2366.645604	6.56E-08
FBgn0263289:J057	FBgn0263289	J057	TRUE	OK	FALSE	101.453472	1004.237808	0.078748886	0.021448943	0.049574058	0.133518678	0.696345028	3R	26555651	26566360	.	FBtr0308634;FBtr0308629;FBtr0308623;FBtr0308625;FBtr0335521;FBtr0308626;FBtr0308627;FBtr0335522;FBtr0308621;FBtr0308620;FBtr0308628;FBtr0308622;FBtr0308624	splice_site	0.888095301	0.583878415	0.291938568	93.76550353	109.6294745	0.065966336
FBgn0053196:J114	FBgn0053196	J114	TRUE	OK	FALSE	63.74734636	542.1501892	0.044761702	0.031908811	0.038485904	0.133828969	0.696362433	2L	4503526	4503584	.	FBtr0332343;FBtr0332354;FBtr0332347;FBtr0332355;FBtr0332344;FBtr0332346;FBtr0332350;FBtr0332345;FBtr0332349;FBtr0332353;FBtr0332348	splice_site	0.88851996	0.560779946	0.280389757	46.86413667	80.18785859	3.33E-05
FBgn0013995:J035	FBgn0013995	J035	TRUE	OK	FALSE	770.8131638	28435.07616	0.000474914	0.006092633	0.002617054	0.133830151	0.696362433	3R	20994423	21008148	.	FBtr0309204;FBtr0083999;FBtr0084000;FBtr0309202;FBtr0344317;FBtr0309205;FBtr0344316;FBtr0309203;FBtr0083998	splice_site	0.88851996	-0.121514382	-0.060756544	881.7210725	659.6255026	0.003935213
FBgn0058196:E011	FBgn0058196	E011	TRUE	OK	FALSE	100.8753565	780.8868377	0.066339472	0.032085957	0.049378928	0.134038826	0.696832111	2R	1526740	1526943	.	FBtr0113830	exonic_part	0.889032068	-0.60688236	-0.303432033	115.8352936	84.92210254	0.057034237
FBgn0058196:J015	FBgn0058196	J015	TRUE	OK	FALSE	82.00483517	232.1489427	0.000117481	0.025642921	0.012825705	0.134236015	0.697249401	2R	1516468	1516519	.	FBtr0113831;FBtr0344972;FBtr0301121;FBtr0113829;FBtr0113830	splice_site	0.889125089	-0.324343338	-0.162167673	88.53357747	77.60754638	0.057034237
FBgn0013733:E035	FBgn0013733	E035	TRUE	OK	FALSE	204.5390217	255.4599253	0.00959167	0.017233272	0.013058529	0.135831431	0.701416959	2R	13907588	13908351	.	FBtr0304852;FBtr0304853;FBtr0304848;FBtr0301593;FBtr0087621;FBtr0301964;FBtr0304847;FBtr0087620	exonic_part	0.892367916	0.313717291	0.156858453	211.4351121	197.5917582	0.000518537
FBgn0263289:J063	FBgn0263289	J063	TRUE	OK	FALSE	111.4315474	164.8310931	0.012565517	0.019865454	0.015898036	0.136138254	0.701947382	3R	26567745	26573853	.	FBtr0308634;FBtr0308629;FBtr0308623;FBtr0308625;FBtr0335521;FBtr0308626;FBtr0308627;FBtr0308632;FBtr0335522;FBtr0308621;FBtr0308620;FBtr0308631;FBtr0308628;FBtr0308633;FBtr0308630;FBtr0308624	splice_site	0.893175542	0.364091772	0.182045448	111.499922	112.0348081	0.065966336
FBgn0082582:E017	FBgn0082582	E017	TRUE	OK	FALSE	360.8165624	8022.886131	0.005734312	0.010973282	0.008126709	0.136944298	0.70438187	3R	30571808	30571961	.	FBtr0306686;FBtr0085661;FBtr0302112;FBtr0085659;FBtr0306687;FBtr0306685;FBtr0085660;FBtr0113483;FBtr0302600;FBtr0302111;FBtr0085663;FBtr0336447;FBtr0302601;FBtr0302110;FBtr0085662;FBtr0085658;FBtr0336446	exonic_part	0.894641498	0.216481026	0.108237305	374.3398666	343.4822499	0.057844165
FBgn0001215:E006	FBgn0001215	E006	TRUE	OK	FALSE	447.9451178	21517.98049	0.00785056	0.009379647	0.008576104	0.137782605	0.706642186	3R	28603011	28603318	.	FBtr0085299;FBtr0085300;FBtr0085303;FBtr0085298;FBtr0085302;FBtr0085301	exonic_part	0.895291365	-0.245052167	-0.12251413	553.903953	337.8985412	0.041486881
FBgn0004242:E017	FBgn0004242	E017	TRUE	OK	FALSE	538.9557397	27562.00667	0.001963293	0.008265214	0.004587672	0.138092597	0.706701934	2L	2793264	2793270	.	FBtr0332220;FBtr0077726;FBtr0332218;FBtr0343993;FBtr0332219	exonic_part	0.895291365	0.183549743	0.091774131	655.2205836	418.841014	7.99E-10
FBgn0013733:N102	FBgn0013733	N102	TRUE	OK	FALSE	62.9191614	553.539681	0.025533141	0.032279258	0.028764955	0.138534626	0.706701934	2R	13903572	13903703	.	UNKNOWN_TX	novel_splice_site	0.895393771	-0.445048526	-0.222524183	80.22035339	44.35182036	0.000518537
FBgn0265487:J038	FBgn0265487	J038	TRUE	OK	FALSE	77.45894428	832.3208887	0.045034858	0.02692688	0.036196258	0.138480302	0.706701934	2R	17362097	17371094	.	FBtr0310346;FBtr0310059	splice_site	0.895374743	0.442565446	0.221282577	83.69156225	70.77427322	1.46E-07
FBgn0004652:E016	FBgn0004652	E016	TRUE	OK	FALSE	231.4378678	22752.55942	0.041833516	0.015553452	0.028271144	0.139566098	0.708388407	3R	18478063	18478332	.	FBtr0083650	exonic_part	0.897164389	-0.496781091	-0.248386951	319.8444602	140.0220954	0.018903793
FBgn0262737:J043	FBgn0262737	J043	TRUE	OK	FALSE	341.8356769	1101.4012	0.004681522	0.009013497	0.006550188	0.139782622	0.708596935	3L	21921327	21925179	.	FBtr0332736;FBtr0304982;FBtr0346820;FBtr0304981;FBtr0333222;FBtr0078468;FBtr0078470	splice_site	0.897671774	0.224882419	0.112440317	323.6999063	358.0554134	0.034548502
FBgn0039254:E003	FBgn0039254	E003	TRUE	OK	FALSE	345.3351574	7264.912688	1.00E-08	0.011340584	0.00533973	0.139919561	0.708891018	3R	24945525	24945932	.	FBtr0084749;FBtr0084750;FBtr0337012	exonic_part	0.897671774	-0.223421423	-0.111679742	350.6051775	335.2407516	0.00210258
FBgn0262509:E002	FBgn0262509	E002	TRUE	OK	FALSE	2032.255229	532754.9083	0.002710077	0.004234748	0.003351556	0.140123999	0.70916108	3L	23002052	23002443	.	FBtr0333221;FBtr0304834;FBtr0304830;FBtr0304831;FBtr0304836;FBtr0304833	exonic_part	0.897671774	-0.148155066	-0.074074855	2512.534837	1538.381193	0.000224566
FBgn0267350:E006	FBgn0267350	E006	TRUE	OK	FALSE	2687.44084	229127.3824	1.18E-06	0.003880109	0.001320355	0.140101911	0.70916108	X	2628422	2629409	.	FBtr0331587;FBtr0307158	exonic_part	0.897671774	-0.087995076	-0.043993339	2573.115642	2813.388653	0.019027374
FBgn0004889:J019	FBgn0004889	J019	TRUE	OK	FALSE	96.7312528	1408.277812	0.05570581	0.022312231	0.038916492	0.140518013	0.710678705	3R	10128515	10128629	.	FBtr0082193;FBtr0082187;FBtr0082190;FBtr0082188;FBtr0082189;FBtr0082192;FBtr0082191;FBtr0345177;FBtr0082186	splice_site	0.898843103	-0.558319132	-0.279155017	95.58680921	100.0833494	0.002647927
FBgn0003380:J045	FBgn0003380	J045	TRUE	OK	FALSE	280.6384953	15179.08694	0.01827517	0.010157982	0.014369867	0.141477275	0.711985769	X	17939954	17940719	.	FBtr0089657;FBtr0308200;FBtr0346706;FBtr0302902;FBtr0089661;FBtr0302903	splice_site	0.900489445	0.389265352	0.194632154	373.4236898	183.9217279	0.040549674
FBgn0000568:E006	FBgn0000568	E006	TRUE	OK	FALSE	731.1000342	44354.65266	0.01937182	0.006823639	0.012983573	0.142740009	0.714497482	3L	17961004	17961814	.	FBtr0075151	exonic_part	0.902244904	-0.325884881	-0.162931964	873.4489645	585.9573004	0.010812019
FBgn0003285:E003	FBgn0003285	E003	TRUE	OK	FALSE	241.7454731	4301.683829	0.003427552	0.015008818	0.009154826	0.143217185	0.71519959	X	2954652	2955201	.	FBtr0343758;FBtr0070562	exonic_part	0.902628164	0.303177076	0.151578364	198.4946304	283.5341958	0.068619454
FBgn0263289:E032	FBgn0263289	E032	TRUE	OK	FALSE	1333.055354	37976.74055	0.002100391	0.004997731	0.003274054	0.14335354	0.715400728	3R	26580332	26580626	.	FBtr0308634;FBtr0308629;FBtr0308623;FBtr0308625;FBtr0335521;FBtr0335520;FBtr0308626;FBtr0308627;FBtr0308632;FBtr0335522;FBtr0308621;FBtr0308620;FBtr0308631;FBtr0308628;FBtr0308633;FBtr0308622;FBtr0308630	exonic_part	0.903072539	0.156712602	0.078353888	1429.266659	1235.7064	0.065966336
FBgn0013995:E011	FBgn0013995	E011	TRUE	OK	FALSE	970.1693995	114346.3359	0.007032664	0.005827227	0.006477803	0.143510539	0.715430312	3R	21008736	21009475	.	FBtr0344317	exonic_part	0.903177183	-0.226587839	-0.113292398	1141.67469	796.3388904	0.003935213
FBgn0053196:E080	FBgn0053196	E080	TRUE	OK	FALSE	203.6210407	4135.296071	0.054939391	0.017298431	0.035541187	0.143861355	0.715951038	2L	4570679	4570781	.	FBtr0332343;FBtr0332354;FBtr0305142;FBtr0332347;FBtr0332351;FBtr0332355;FBtr0332344;FBtr0332346;FBtr0332350;FBtr0332345;FBtr0332352;FBtr0332349;FBtr0305141;FBtr0332353;FBtr0332348;FBtr0305145	exonic_part	0.903765382	-0.375289433	-0.187644237	214.3128521	192.1605888	3.33E-05
FBgn0053547:J055	FBgn0053547	J055	TRUE	OK	FALSE	59.83642701	549.2194098	0.024862325	0.033748289	0.029025102	0.144015231	0.715951038	3R	17891507	17892100	.	FBtr0336716;FBtr0336713;FBtr0305016;FBtr0308498;FBtr0305021;FBtr0336720;FBtr0336721;FBtr0336719;FBtr0336718;FBtr0336714;FBtr0336722;FBtr0336717	splice_site	0.903773492	-0.416572515	-0.208286042	79.90499815	40.63630481	0.00362742
FBgn0037448:J033	FBgn0037448	J033	TRUE	OK	FALSE	55.42360099	509.1099421	0.036351554	0.036135549	0.036254026	0.144425317	0.716135577	3R	6484773	6489626	.	FBtr0308038;FBtr0344269;FBtr0339333;FBtr0308037;FBtr0339332;FBtr0344704	splice_site	0.904275168	-0.472908897	-0.236452693	66.85774551	43.63785188	0.046516701
FBgn0261550:E001	FBgn0261550	E001	TRUE	OK	FALSE	98.63290599	2750.587534	0.060111402	0.032752235	0.046602886	0.145302916	0.717126782	3R	20309343	20309630	.	FBtr0303586;FBtr0302673;FBtr0306633	exonic_part	0.905033687	-0.483907462	-0.241951628	125.9667458	69.0570493	0.023066467
FBgn0053196:J133	FBgn0053196	J133	TRUE	OK	FALSE	120.9975284	1344.116018	0.020468793	0.018592571	0.019568763	0.146183281	0.71827592	2L	4512586	4512649	.	FBtr0332343;FBtr0332354;FBtr0332347;FBtr0332351;FBtr0332355;FBtr0332346;FBtr0332350;FBtr0332345;FBtr0332349;FBtr0332353;FBtr0332348	splice_site	0.905969157	0.349699792	0.174849635	98.01514767	144.8593285	3.33E-05
FBgn0263111:E041	FBgn0263111	E041	TRUE	OK	FALSE	556.9143253	10609.41771	0.001383913	0.008088338	0.004143726	0.145948394	0.71827592	X	11979624	11979764	.	FBtr0307317;FBtr0307320;FBtr0307321;FBtr0307316;FBtr0307314;FBtr0307325;FBtr0307319;FBtr0307315;FBtr0307313;FBtr0308609;FBtr0307324;FBtr0307322;FBtr0307318;FBtr0307323;FBtr0332391	exonic_part	0.90595247	0.176022261	0.088010095	588.0731327	520.3648592	0.027549638
FBgn0013733:N103	FBgn0013733	N103	TRUE	OK	FALSE	74.84480804	781.511188	0.01774783	0.027735861	0.022412629	0.146939496	0.718476348	2R	13903727	13903813	.	UNKNOWN_TX	novel_splice_site	0.905969157	-0.425964715	-0.212982266	95.53311292	53.52371955	0.000518537
FBgn0027598:E001	FBgn0027598	E001	TRUE	OK	FALSE	433.6237734	18649.69458	0.015763006	0.009597611	0.012719975	0.146988266	0.718476348	3R	30808616	30809283	.	FBtr0310068;FBtr0085704;FBtr0310424	exonic_part	0.905969157	-0.232223751	-0.116104662	514.7085756	347.1918136	0.041346798
FBgn0263111:E021	FBgn0263111	E021	TRUE	OK	FALSE	255.740774	2901.586676	0.006749532	0.014339606	0.010102448	0.146911356	0.718476348	X	11956921	11956924	.	FBtr0307320;FBtr0307314;FBtr0307313;FBtr0308609;FBtr0307322	exonic_part	0.905969157	0.270854766	0.135426661	262.0980725	247.9372135	0.027549638
FBgn0041605:E018	FBgn0041605	E018	TRUE	OK	FALSE	90.33783875	1541.21925	0.023497059	0.03550436	0.029147499	0.147554959	0.719383307	3R	4294861	4294944	.	FBtr0100499	exonic_part	0.906578271	-0.439710885	-0.219855313	118.9537818	59.85354628	0.011820043
FBgn0003996:J009	FBgn0003996	J009	TRUE	OK	FALSE	677.0165638	31901.13511	0.001120765	0.006415097	0.003261949	0.147883131	0.719801556	X	2792064	2792125	.	FBtr0070490	splice_site	0.906978278	0.17465105	0.087323396	632.5275453	721.7072697	0.01342855
FBgn0053196:E024	FBgn0053196	E024	TRUE	OK	FALSE	249.5054891	2065.996014	0.001260542	0.014628485	0.00677311	0.149716471	0.722087876	2L	4503220	4503526	.	FBtr0332343;FBtr0332354;FBtr0332347;FBtr0332355;FBtr0332344;FBtr0332346;FBtr0332350;FBtr0332345;FBtr0332349;FBtr0332353;FBtr0332348	exonic_part	0.909016691	0.225595387	0.112797343	212.1805282	287.6339983	3.33E-05
FBgn0053196:E063	FBgn0053196	E063	TRUE	OK	FALSE	256.9032071	1972.114958	0.006809197	0.014287302	0.010030275	0.149374864	0.722087876	2L	4530530	4530713	.	FBtr0332343;FBtr0332354;FBtr0305142;FBtr0332347;FBtr0332351;FBtr0332355;FBtr0332344;FBtr0332346;FBtr0332350;FBtr0332345;FBtr0332352;FBtr0332349;FBtr0305141;FBtr0332353;FBtr0332348;FBtr0305145	exonic_part	0.909016691	-0.24751648	-0.123757841	258.9551615	253.608782	3.33E-05
FBgn0053196:J143	FBgn0053196	J143	TRUE	OK	FALSE	70.87539388	291.197775	0.009003757	0.029078356	0.018590525	0.149413416	0.722087876	2L	4522442	4522640	.	FBtr0332343;FBtr0332354;FBtr0305142;FBtr0332347;FBtr0332351;FBtr0332344;FBtr0332346;FBtr0332350;FBtr0332345;FBtr0332352;FBtr0305141;FBtr0332353;FBtr0332348;FBtr0305145	splice_site	0.909016691	0.394498209	0.197248933	56.28049464	85.82901179	3.33E-05
FBgn0053196:E068	FBgn0053196	E068	TRUE	OK	FALSE	162.398799	3283.214531	0.042031372	0.020983671	0.031499898	0.150134738	0.722210474	2L	4533570	4534974	.	FBtr0332343;FBtr0305142;FBtr0332351;FBtr0332355;FBtr0332344;FBtr0332346;FBtr0332350;FBtr0332345;FBtr0332352;FBtr0332349;FBtr0305141;FBtr0332348	exonic_part	0.909335019	0.379748185	0.189873712	129.7699379	195.7178413	3.33E-05
FBgn0035397:E015	FBgn0035397	E015	TRUE	OK	FALSE	116.9220573	465.5109118	0.026779801	0.02806394	0.027391121	0.150281728	0.722210474	3L	3083732	3083809	.	FBtr0072995;FBtr0113130;FBtr0072999;FBtr0113131;FBtr0072991;FBtr0073000;FBtr0072998;FBtr0073003;FBtr0072992;FBtr0332113;FBtr0073002;FBtr0072993;FBtr0113129;FBtr0072996;FBtr0073001;FBtr0072994	exonic_part	0.909335019	0.38611979	0.193055005	111.9782586	120.6617398	0.011005469
FBgn0003285:E007	FBgn0003285	E007	TRUE	OK	FALSE	224.9979933	4686.401616	0.002778024	0.01591905	0.008723175	0.150524921	0.722788508	X	2957460	2957959	.	FBtr0343758;FBtr0070562	exonic_part	0.909335019	0.281387791	0.140685207	185.8704556	263.1063635	0.068619454
FBgn0039254:E006	FBgn0039254	E006	TRUE	OK	FALSE	270.4758854	6655.449252	0.012377228	0.013709861	0.013046806	0.150781971	0.723380861	3R	24946475	24946833	.	FBtr0084750	exonic_part	0.909969793	-0.26236339	-0.1311573	279.8315004	258.8123364	0.00210258
FBgn0000108:E013	FBgn0000108	E013	TRUE	OK	FALSE	554.7145981	21695.59343	0.004714876	0.008109388	0.006248469	0.15090777	0.72346283	X	573864	574002	.	FBtr0307291;FBtr0307292;FBtr0307295;FBtr0307293;FBtr0070109;FBtr0307294	exonic_part	0.910017776	0.20115238	0.100574763	511.3725291	600.3465072	0.001156673
FBgn0039227:E003	FBgn0039227	E003	TRUE	OK	FALSE	194.2339293	510.4522738	1.00E-08	0.018000086	0.011650956	0.151225768	0.723824586	3R	24802570	24804162	.	FBtr0084740	exonic_part	0.910017776	-0.323432128	-0.161673016	186.4385236	201.2602827	0.051611219
FBgn0030349:E009	FBgn0030349	E009	TRUE	OK	FALSE	392.0312075	39676.68285	0.00751548	0.010320917	0.008902877	0.151328573	0.723824586	X	11883187	11883621	.	FBtr0344702;FBtr0331594;FBtr0344703;FBtr0114451;FBtr0331591;FBtr0114452;FBtr0308070	exonic_part	0.910017776	0.217893424	0.108941811	220.3961136	564.2837451	2.66E-05
FBgn0261549:E001	FBgn0261549	E001	TRUE	OK	FALSE	62.30307364	127.0095573	0.036204357	0.050229432	0.04270404	0.152377903	0.725154695	X	8907067	8907744	.	FBtr0302664;FBtr0302663;FBtr0302662	exonic_part	0.911328368	0.583438461	0.291719084	56.50024105	68.10743732	0.000275648
FBgn0262509:J059	FBgn0262509	J059	TRUE	OK	FALSE	135.0063092	1743.613223	0.006230937	0.017054016	0.011077234	0.152716262	0.725269184	3L	23026187	23026307	.	FBtr0304833	splice_site	0.911328368	0.290372583	0.145185968	146.4091479	120.2009934	0.000224566
FBgn0013576:E009	FBgn0013576	E009	TRUE	OK	FALSE	95.07494689	661.1679693	9.72E-05	0.033873873	0.01488278	0.152802413	0.725269184	3R	5281015	5281102	.	FBtr0273430;FBtr0078816	exonic_part	0.911328368	-0.347997943	-0.173998497	111.2766406	77.91299183	0.014596425
FBgn0016126:J025	FBgn0016126	J025	TRUE	OK	FALSE	1047.490071	175303.1602	0.002326092	0.005477856	0.00355835	0.15316344	0.726009459	4	450509	451189	.	FBtr0089067;FBtr0089063;FBtr0333670;FBtr0089069;FBtr0089065	splice_site	0.911328368	-0.168118564	-0.084056996	1356.418444	727.7689286	0.039960166
FBgn0025741:J024	FBgn0025741	J024	TRUE	OK	FALSE	214.2007329	521.89625	3.29E-05	0.012140833	0.00554201	0.15337334	0.726667166	4	1018709	1018769	.	FBtr0089225;FBtr0309865;FBtr0089224;FBtr0089223	splice_site	0.911871062	-0.202107745	-0.101052888	229.4983732	200.0028691	0.001728724
FBgn0004242:J035	FBgn0004242	J035	TRUE	OK	FALSE	659.1144805	80482.74399	0.002384739	0.006487073	0.004044938	0.15358541	0.727264979	2L	2792676	2793174	.	FBtr0077728;FBtr0332220;FBtr0077726;FBtr0077727;FBtr0332218;FBtr0345331;FBtr0343993	splice_site	0.912142053	-0.174116037	-0.087057186	873.6416249	438.4752709	7.99E-10
FBgn0004373:E008	FBgn0004373	E008	TRUE	OK	FALSE	2580.439886	30266.20138	1.00E-08	0.003925723	0.001363229	0.154535215	0.727978709	3L	307694	310178	.	FBtr0072516;FBtr0072517;FBtr0072515;FBtr0332841	exonic_part	0.913025781	0.098170536	0.049070208	2453.107609	2703.671122	6.09E-05
FBgn0261550:E011	FBgn0261550	E011	TRUE	OK	FALSE	265.4717508	5691.092424	0.0023676	0.013915887	0.007439065	0.15440741	0.727978709	3R	20320214	20320451	.	FBtr0302668;FBtr0302673;FBtr0303586;FBtr0306634;FBtr0302669;FBtr0302667;FBtr0306633;FBtr0302670	exonic_part	0.913025781	-0.230225488	-0.115109864	318.5772003	208.5265587	0.023066467
FBgn0013995:J040	FBgn0013995	J040	TRUE	OK	FALSE	84.5813301	990.9411026	0.048375037	0.024976484	0.036934235	0.154276935	0.727978709	3R	21008736	21011266	.	FBtr0344316	splice_site	0.913025781	0.610539272	0.305269281	76.27723754	94.357023	0.003935213
FBgn0002521:E006	FBgn0002521	E006	TRUE	OK	FALSE	229.3443753	2001.072526	0.001721269	0.015670049	0.008367304	0.154555092	0.727978709	4	1181047	1181281	.	FBtr0089204;FBtr0089205	exonic_part	0.913025781	0.25645171	0.128218627	261.7626716	197.2436168	0.076199283
FBgn0053653:J037	FBgn0053653	J037	TRUE	OK	FALSE	793.978588	16782.60952	0.001879653	0.006024724	0.003535161	0.154682201	0.727978709	4	1244264	1244336	.	FBtr0307333;FBtr0091631;FBtr0333702;FBtr0307334	splice_site	0.913025781	0.158947903	0.079472699	873.8628471	709.801562	0.004117226
FBgn0000042:E002	FBgn0000042	E002	TRUE	OK	FALSE	135.9749644	936.5074964	0.000299402	0.024521149	0.01116798	0.154794509	0.727978709	X	5901981	5902096	.	FBtr0070823	exonic_part	0.913047237	-0.277852005	-0.138924629	158.1945232	114.7006772	0.000533061
FBgn0003392:E019	FBgn0003392	E019	TRUE	OK	FALSE	597.5192624	38166.71652	0.014344788	0.007727611	0.011086865	0.154737729	0.727978709	X	15899443	15899455	.	FBtr0340413;FBtr0333718;FBtr0301597;FBtr0301596	exonic_part	0.913047237	-0.230715761	-0.115355829	753.5715719	437.2065221	0.028586468
FBgn0053547:N070	FBgn0053547	N070	TRUE	OK	FALSE	121.7149033	2372.917591	0.027449249	0.01850518	0.023087452	0.155632584	0.729213475	3R	17891507	17899568	.	UNKNOWN_TX	novel_splice_site	0.914173751	-0.368354584	-0.184176907	158.4455595	83.36359799	0.00362742
FBgn0263289:E030	FBgn0263289	E030	TRUE	OK	FALSE	939.5664743	58020.99918	0.000868352	0.005926476	0.002897332	0.156187823	0.729903034	3R	26579888	26580102	.	FBtr0308634;FBtr0308629;FBtr0308623;FBtr0308625;FBtr0335521;FBtr0335520;FBtr0308626;FBtr0308627;FBtr0308632;FBtr0335522;FBtr0308621;FBtr0308620;FBtr0308631;FBtr0308628;FBtr0308633;FBtr0308622;FBtr0308630	exonic_part	0.91481402	-0.142643552	-0.07132029	1093.391921	778.8269873	0.065966336
FBgn0053653:J056	FBgn0053653	J056	TRUE	OK	FALSE	349.8684145	2781.541823	0.00168271	0.008892997	0.004816994	0.156066211	0.729903034	4	1262579	1264655	.	FBtr0091631;FBtr0091630;FBtr0307333	splice_site	0.91481402	0.185446405	0.092722574	381.2586931	316.2079249	0.004117226
FBgn0053196:J169	FBgn0053196	J169	TRUE	OK	FALSE	88.17482342	150.7036034	3.69E-05	0.024112032	0.010177829	0.158208673	0.732554896	2L	4548802	4552242	.	FBtr0332343;FBtr0305142;FBtr0332347;FBtr0332351;FBtr0332355;FBtr0332344;FBtr0332346;FBtr0332350;FBtr0332345;FBtr0332352;FBtr0332349;FBtr0305141;FBtr0332348;FBtr0305145	splice_site	0.916801224	-0.30399466	-0.151997163	90.54533592	85.19862275	3.33E-05
FBgn0261565:E028	FBgn0261565	E028	TRUE	OK	FALSE	87.93598911	265.7391564	0.043472071	0.036398178	0.040117719	0.158547735	0.732554896	3L	16920881	16921051	.	FBtr0302779;FBtr0302782;FBtr0302781;FBtr0302780;FBtr0302785;FBtr0306704;FBtr0302784;FBtr0302778;FBtr0346965;FBtr0302783;FBtr0302776;FBtr0302777;FBtr0332703	exonic_part	0.916879341	0.493467588	0.246732984	93.6846657	82.84116352	0.025351748
FBgn0263289:J061	FBgn0263289	J061	TRUE	OK	FALSE	172.5287432	621.7301776	0.011833075	0.014163876	0.012888949	0.158350234	0.732554896	3R	26567367	26567476	.	FBtr0308634;FBtr0308629;FBtr0308623;FBtr0308625;FBtr0335521;FBtr0308626;FBtr0308627;FBtr0308632;FBtr0335522;FBtr0308621;FBtr0308620;FBtr0308631;FBtr0308628;FBtr0308633;FBtr0308622;FBtr0308630;FBtr0308624	splice_site	0.916812836	0.319952808	0.159975812	173.7035766	169.1699238	0.065966336
FBgn0261549:E024	FBgn0261549	E024	TRUE	OK	FALSE	1234.071892	105569.8268	0.00046894	0.005175605	0.002294039	0.158412957	0.732554896	X	9024073	9024137	.	FBtr0302663;FBtr0302665;FBtr0333602;FBtr0302662;FBtr0333601;FBtr0344166;FBtr0302661;FBtr0302660;FBtr0302664	exonic_part	0.916879341	0.152783138	0.076390794	1302.318938	1163.262711	0.000275648
FBgn0003380:E028	FBgn0003380	E028	TRUE	OK	FALSE	720.0934422	157253.018	0.022698097	0.006885445	0.014430808	0.159140082	0.733232218	X	17990390	17990614	.	FBtr0089657;FBtr0089663;FBtr0089658;FBtr0346706;FBtr0346703;FBtr0346704	exonic_part	0.917301259	0.341671953	0.170834793	971.5817282	461.8242668	0.040549674
FBgn0026206:E008	FBgn0026206	E008	TRUE	OK	FALSE	1438.883999	16131.66092	0.014130384	0.004834625	0.009438137	0.16055884	0.735139313	X	9167157	9169262	.	FBtr0340341;FBtr0333474;FBtr0333473;FBtr0071303;FBtr0333475	exonic_part	0.918287827	-0.227276341	-0.113631014	1511.079776	1364.859413	0.001134592
FBgn0053196:J088	FBgn0053196	J088	TRUE	OK	FALSE	199.770513	590.5357395	0.002869866	0.012745845	0.00710523	0.160670107	0.735216149	2L	4479779	4479843	.	FBtr0332343;FBtr0332354;FBtr0305142;FBtr0332347;FBtr0332351;FBtr0332355;FBtr0332344;FBtr0332346;FBtr0332350;FBtr0332345;FBtr0332352;FBtr0332349;FBtr0305141;FBtr0332353;FBtr0332348;FBtr0305145	splice_site	0.918287827	-0.238274579	-0.119136989	202.2657849	199.2917053	3.33E-05
FBgn0017581:E001	FBgn0017581	E001	TRUE	OK	FALSE	5947.359014	1905391.305	0.006722246	0.003277156	0.005103173	0.161254597	0.736244254	3R	11750930	11752384	.	FBtr0082534	exonic_part	0.91926877	0.150493592	0.075241823	5134.068006	6758.389951	0.001130409
FBgn0260632:E011	FBgn0260632	E011	TRUE	OK	FALSE	65.37159681	731.915391	0.091317525	0.048002174	0.070516183	0.161563695	0.736844771	2L	17445248	17445567	.	FBtr0301383;FBtr0340250	exonic_part	0.919827468	-0.653454338	-0.326720091	76.38082866	54.46505356	0.012328558
FBgn0015609:E010	FBgn0015609	E010	TRUE	OK	FALSE	302.8238737	7252.372097	0.000219632	0.012542331	0.005718845	0.161902128	0.736942532	2L	17664086	17664224	.	FBtr0081016;FBtr0081014;FBtr0100314;FBtr0081015;FBtr0100315;FBtr0081018;FBtr0100316;FBtr0081019;FBtr0100313;FBtr0081017;FBtr0081013;FBtr0081020	exonic_part	0.920336861	0.218785477	0.10939209	361.9904561	242.4780714	0.067732937
FBgn0013576:E022	FBgn0013576	E022	TRUE	OK	FALSE	380.7995011	5649.225534	0.005267012	0.010543334	0.007601079	0.161838377	0.736942532	3R	5295856	5295963	.	FBtr0333694;FBtr0110932;FBtr0273433;FBtr0078810;FBtr0100199;FBtr0078813;FBtr0078818;FBtr0308581;FBtr0308580;FBtr0333695;FBtr0273432;FBtr0078812;FBtr0306695;FBtr0306694;FBtr0273431;FBtr0110933;FBtr0078811;FBtr0273434;FBtr0100197	exonic_part	0.920171476	-0.212170939	-0.106084275	428.8402813	330.7184118	0.014596425
FBgn0013576:J052	FBgn0013576	J052	TRUE	OK	FALSE	166.6725416	412.3251857	0.013847247	0.014529247	0.014195198	0.162271294	0.737635789	3R	5274894	5274965	.	FBtr0078814;FBtr0110932;FBtr0273433;FBtr0078810;FBtr0078815;FBtr0078816;FBtr0100199;FBtr0078813;FBtr0078818;FBtr0308581;FBtr0308580;FBtr0333695;FBtr0273432;FBtr0078812;FBtr0306695;FBtr0078817;FBtr0273430;FBtr0306694;FBtr0273431;FBtr0110933;FBtr0078811;FBtr0273434;FBtr0100197	splice_site	0.920897597	0.312521112	0.156259791	158.5477479	174.6175863	0.014596425
FBgn0026401:J032	FBgn0026401	J032	TRUE	OK	FALSE	98.00221182	281.7220105	0.006195862	0.022071699	0.013565527	0.16243567	0.737806422	2R	4693168	4693247	.	FBtr0111118;FBtr0301456;FBtr0111119;FBtr0334994;FBtr0301455;FBtr0301454	splice_site	0.920897597	0.313379196	0.156688436	86.43835043	109.7568859	0.083734666
FBgn0053547:E009	FBgn0053547	E009	TRUE	OK	FALSE	311.7099328	25676.48362	0.053702883	0.012264034	0.031432466	0.162627671	0.738140754	3R	17878777	17878997	.	FBtr0336713;FBtr0336720;FBtr0336721;FBtr0336719;FBtr0336717	exonic_part	0.921113912	-0.394573161	-0.19728551	410.7809985	212.8228878	0.00362742
FBgn0036556:J009	FBgn0036556	J009	TRUE	OK	FALSE	354.1138592	68964.03311	0.005010903	0.008831519	0.006797821	0.162785435	0.738300032	3L	15995288	15995357	.	FBtr0075521;FBtr0333579	splice_site	0.921113912	0.226942498	0.113468315	122.0762974	587.9641113	0.02839212
FBgn0262738:J030	FBgn0262738	J030	TRUE	OK	FALSE	1241.247464	67536.70264	0.004923269	0.005210498	0.005009436	0.162919868	0.738344315	X	4353613	4354470	.	FBtr0070650;FBtr0301475;FBtr0070651	splice_site	0.921113912	-0.178623427	-0.089311316	1346.947089	1130.808966	4.84E-07
FBgn0000108:J021	FBgn0000108	J021	TRUE	OK	FALSE	57.30660465	399.818924	0.03064318	0.035071908	0.032694246	0.163506018	0.738507294	X	530534	531626	.	FBtr0307292;FBtr0307295;FBtr0307293;FBtr0070109;FBtr0307294	splice_site	0.921444656	0.41887056	0.209434986	48.26543188	66.09667905	0.001156673
FBgn0266696:E005	FBgn0266696	E005	TRUE	OK	FALSE	5180.331339	1610242.103	0.020323518	0.003350755	0.011044703	0.163620131	0.738745506	3L	2402554	2406599	.	FBtr0345111;FBtr0345115;FBtr0345112;FBtr0345109;FBtr0345113;FBtr0345110;FBtr0345114	exonic_part	0.921494294	0.208765086	0.104372076	6027.206112	4331.643031	0.000364689
FBgn0013576:E032	FBgn0013576	E032	TRUE	OK	FALSE	72.49451418	587.2662937	0.021100648	0.043558897	0.031836015	0.163997821	0.739677065	3R	5305903	5305970	.	FBtr0078818;FBtr0078812	exonic_part	0.921887715	-0.430234352	-0.215116731	87.05049285	57.5686655	0.014596425
FBgn0032382:E007	FBgn0032382	E007	TRUE	OK	FALSE	120.8776183	1378.295483	0.013392821	0.027236559	0.019924101	0.164347448	0.73985507	2L	11852377	11852571	.	FBtr0080276;FBtr0303220;FBtr0303221	exonic_part	0.922079329	0.302771072	0.151378028	131.3154589	108.97474	0.033557879
FBgn0001090:J010	FBgn0001090	J010	TRUE	OK	FALSE	72.87119673	575.0329477	0.02262084	0.028385074	0.025405943	0.164263177	0.73985507	X	18796294	18797330	.	FBtr0074656;FBtr0074657	splice_site	0.922079329	0.392281252	0.196138189	59.04504299	87.52533216	0.065612199
FBgn0015609:J037	FBgn0015609	J037	TRUE	OK	FALSE	239.5282939	12568.11133	0.010780054	0.011255189	0.01102348	0.165204848	0.741024311	2L	17657233	17657312	.	FBtr0081016;FBtr0081014;FBtr0100314;FBtr0081015;FBtr0100315;FBtr0081018;FBtr0100316;FBtr0081019;FBtr0100313;FBtr0081017;FBtr0081013;FBtr0081020	splice_site	0.923268933	-0.281141055	-0.140569904	322.697265	153.5645731	0.067732937
FBgn0263102:E018	FBgn0263102	E018	TRUE	OK	FALSE	205.8608105	2278.373916	0.009703412	0.017140471	0.012964479	0.165597161	0.741472396	2R	10612979	10612985	.	FBtr0100607;FBtr0088279;FBtr0088281;FBtr0088275;FBtr0088280;FBtr0330607;FBtr0100606;FBtr0346958;FBtr0088278;FBtr0088282;FBtr0088277	exonic_part	0.923542102	0.338194752	0.169096311	217.1620938	196.6040718	0.036713875
FBgn0013733:J058	FBgn0013733	J058	TRUE	OK	FALSE	506.4906518	9127.929667	0.006714708	0.007307299	0.006974474	0.16561008	0.741472396	2R	13870455	13870521	.	FBtr0087616;FBtr0301592;FBtr0304852;FBtr0087617;FBtr0273223;FBtr0304853;FBtr0304849;FBtr0273226;FBtr0304848;FBtr0273222;FBtr0301593;FBtr0087618;FBtr0273225;FBtr0087621;FBtr0304850;FBtr0301964;FBtr0304847;FBtr0304851;FBtr0273224;FBtr0087619;FBtr0301591;FBtr0087620	splice_site	0.923542102	0.20089368	0.100446535	541.4313618	467.7191312	0.000518537
FBgn0030349:J024	FBgn0030349	J024	TRUE	OK	FALSE	62.30558051	1173.35128	0.000417438	0.032560063	0.017058143	0.165528889	0.741472396	X	11881902	11883100	.	FBtr0331591;FBtr0308070;FBtr0344703;FBtr0114452	splice_site	0.923542102	0.363368864	0.181683283	32.32914712	92.67463363	2.66E-05
FBgn0004652:J030	FBgn0004652	J030	TRUE	OK	FALSE	95.27803416	495.9204074	0.005558565	0.022595119	0.013298264	0.165932838	0.741516783	3R	18435570	18435642	.	FBtr0083644;FBtr0083648;FBtr0301284;FBtr0083643;FBtr0083645;FBtr0083649;FBtr0083642;FBtr0083650;FBtr0083646;FBtr0083652;FBtr0083641;FBtr0083647;FBtr0330040;FBtr0083640;FBtr0083651	splice_site	0.923542102	0.348836532	0.174417182	106.0480548	81.98053094	0.018903793
FBgn0261873:J061	FBgn0261873	J061	TRUE	OK	FALSE	665.5382847	8537.895006	0.00880003	0.0064608	0.007746729	0.165958811	0.741516783	X	8237169	8237231	.	FBtr0308217;FBtr0111034;FBtr0340142;FBtr0340141;FBtr0089974;FBtr0308219;FBtr0089978;FBtr0100375;FBtr0333720;FBtr0089975;FBtr0333721;FBtr0308220;FBtr0100376;FBtr0308218	splice_site	0.923542102	0.234034334	0.117015904	608.4496603	719.4883966	0.043363431
FBgn0053196:E081	FBgn0053196	E081	TRUE	OK	FALSE	280.8384025	5556.746167	0.02191332	0.013306569	0.017799434	0.166016146	0.74157302	2L	4570856	4571085	.	FBtr0332343;FBtr0332354;FBtr0305142;FBtr0332347;FBtr0332351;FBtr0332355;FBtr0332344;FBtr0332346;FBtr0332350;FBtr0332345;FBtr0332352;FBtr0332349;FBtr0305141;FBtr0332353;FBtr0332348;FBtr0305145	exonic_part	0.923643635	-0.280917232	-0.140458119	286.7799745	274.5353756	3.33E-05
FBgn0259735:E001	FBgn0259735	E001	TRUE	OK	FALSE	390.6445102	10506.81354	0.015439766	0.010347685	0.012952409	0.166064157	0.741574573	2L	16545015	16545438	.	FBtr0300003	exonic_part	0.923643635	-0.281977884	-0.140983878	441.7621473	338.1173121	0.009041763
FBgn0263873:E029	FBgn0263873	E029	TRUE	OK	FALSE	264.0409214	2914.540929	1.00E-08	0.013976232	0.013046132	0.167379845	0.74477822	2L	19956791	19957271	.	FBtr0329842;FBtr0344856;FBtr0329846;FBtr0329840;FBtr0329843;FBtr0329839;FBtr0329844;FBtr0329838;FBtr0332237;FBtr0332236;FBtr0329845;FBtr0336736	exonic_part	0.926346763	0.281905047	0.140947592	229.7792851	300.0099383	0.003183359
FBgn0013733:E021	FBgn0013733	E021	TRUE	OK	FALSE	548.030003	2617.55937	0.010544772	0.008174392	0.009434357	0.167316528	0.74477822	2R	13882400	13882547	.	FBtr0087616;FBtr0301592;FBtr0304852;FBtr0087617;FBtr0273223;FBtr0304853;FBtr0304849;FBtr0273226;FBtr0304848;FBtr0273222;FBtr0301593;FBtr0087618;FBtr0273225;FBtr0087621;FBtr0304850;FBtr0301964;FBtr0304847;FBtr0304851;FBtr0273224;FBtr0087619;FBtr0301591;FBtr0087620	exonic_part	0.92613147	0.23733487	0.118667043	581.7544224	515.2322857	0.000518537
FBgn0053653:J057	FBgn0053653	J057	TRUE	OK	FALSE	564.7526781	38087.70058	0.018460512	0.006941873	0.01281089	0.167261112	0.74477822	4	1264965	1265028	.	FBtr0307334;FBtr0091631;FBtr0091630;FBtr0333702;FBtr0307333	splice_site	0.92613147	-0.256069191	-0.128033212	696.9418152	428.8381228	0.004117226
FBgn0262509:J039	FBgn0262509	J039	TRUE	OK	FALSE	444.1471451	21393.19312	0.007947895	0.007804505	0.007894913	0.167848653	0.744845803	3L	23011817	23012722	.	FBtr0333221;FBtr0304834;FBtr0304830;FBtr0304831;FBtr0304836;FBtr0304833	splice_site	0.927083425	-0.194675122	-0.097336853	556.6788893	327.8035396	0.000224566
FBgn0261549:E020	FBgn0261549	E020	TRUE	OK	FALSE	3242.988896	839298.4501	0.002519684	0.003691667	0.002998573	0.167765862	0.744845803	X	9021725	9021952	.	FBtr0302663;FBtr0302665;FBtr0333602;FBtr0302662;FBtr0333601;FBtr0344166;FBtr0302661;FBtr0302660;FBtr0344165;FBtr0302664	exonic_part	0.927066481	0.119615226	0.059805942	3465.067975	3014.617441	0.000275648
FBgn0265487:E011	FBgn0265487	E011	TRUE	OK	FALSE	1055.591165	131064.8304	0.010064226	0.005580643	0.007909582	0.169047483	0.746668571	2R	17359305	17359557	.	FBtr0310346;FBtr0086992;FBtr0306601;FBtr0306606	exonic_part	0.927676551	0.157578925	0.078788746	1244.387477	861.8424205	1.46E-07
FBgn0030349:E004	FBgn0030349	E004	TRUE	OK	FALSE	546.3762416	74060.32334	0.008571904	0.008190719	0.008389107	0.169497866	0.7469881	X	11879670	11880292	.	FBtr0344702;FBtr0331594;FBtr0344703;FBtr0114451;FBtr0331591;FBtr0114452;FBtr0308070	exonic_part	0.92767929	0.205883549	0.102934957	310.5903652	783.6287323	2.66E-05
FBgn0013334:E022	FBgn0013334	E022	TRUE	OK	FALSE	1777.761585	314831.1789	0.002402035	0.004442989	0.003250906	0.170216753	0.747232917	3R	15959741	15960485	.	FBtr0301655;FBtr0083204;FBtr0083208;FBtr0083209;FBtr0083210;FBtr0083205;FBtr0344384;FBtr0083206;FBtr0310672;FBtr0083207	exonic_part	0.928275561	-0.134248321	-0.067119086	2275.340703	1277.822028	1.70E-07
FBgn0023143:E004	FBgn0023143	E004	TRUE	OK	FALSE	302.8691626	2873.77316	0.001136237	0.012540871	0.006390735	0.171407012	0.748645784	2R	9692281	9693328	.	FBtr0088499;FBtr0339517	exonic_part	0.929092343	-0.201592843	-0.100791618	261.0133085	344.0141102	0.036514866
FBgn0261550:E018	FBgn0261550	E018	TRUE	OK	FALSE	1139.699927	32028.39713	0.008043182	0.005373964	0.006763631	0.170987882	0.748645784	3R	20321948	20323142	.	FBtr0302668;FBtr0302673;FBtr0303586;FBtr0306634;FBtr0302669;FBtr0302667;FBtr0306633;FBtr0302670;FBtr0302666	exonic_part	0.928955632	0.195169337	0.097570596	1238.244511	1036.278929	0.023066467
FBgn0260632:E008	FBgn0260632	E008	TRUE	OK	FALSE	189.8739561	763.1311653	1.59E-05	0.018349575	0.007678765	0.171944026	0.749209136	2L	17441939	17442334	.	FBtr0081005;FBtr0301384;FBtr0340250;FBtr0081007;FBtr0301383;FBtr0081006	exonic_part	0.929195872	0.237135923	0.118559562	167.7876042	210.3089122	0.012328558
FBgn0053653:E018	FBgn0053653	E018	TRUE	OK	FALSE	1311.427735	95892.54136	0.000145187	0.005034304	0.002034686	0.172307452	0.749707137	4	1247101	1247238	.	FBtr0307334;FBtr0091631;FBtr0091630;FBtr0333702;FBtr0307333	exonic_part	0.929668314	-0.111298692	-0.055647877	1555.386558	1057.949527	0.004117226
FBgn0026401:J041	FBgn0026401	J041	TRUE	OK	FALSE	182.1189001	967.9561777	0.007147962	0.01361629	0.010040691	0.173180726	0.75026654	2R	4712045	4712100	.	FBtr0111118;FBtr0301456;FBtr0111119;FBtr0334994;FBtr0301455;FBtr0301454	splice_site	0.930332361	-0.260680751	-0.130338554	194.2925089	167.6297656	0.083734666
FBgn0013334:E013	FBgn0013334	E013	TRUE	OK	FALSE	402.0671142	14119.58249	0.014895108	0.010132692	0.012620295	0.172803623	0.75026654	3R	15954582	15954683	.	FBtr0301655;FBtr0083204;FBtr0083208;FBtr0083209;FBtr0083210;FBtr0083205;FBtr0344384;FBtr0083206;FBtr0310672;FBtr0083207	exonic_part	0.930300719	0.236104048	0.118050245	468.8531495	332.5961763	1.70E-07
FBgn0263111:J060	FBgn0263111	J060	TRUE	OK	FALSE	235.0196452	1081.058469	8.00E-05	0.01139888	0.005079163	0.173459298	0.750350053	X	11948836	11949051	.	FBtr0307317;FBtr0307320;FBtr0307321;FBtr0307316;FBtr0307314;FBtr0307325;FBtr0307319;FBtr0307315;FBtr0307313;FBtr0308609;FBtr0307324;FBtr0307322;FBtr0307318;FBtr0307323;FBtr0332391	splice_site	0.930332361	0.211614899	0.105806934	244.7233721	222.3619928	0.027549638
FBgn0003996:J011	FBgn0003996	J011	TRUE	OK	FALSE	120.5705544	1459.351112	0.010909467	0.01864508	0.0144013	0.174115113	0.75199986	X	2793128	2796236	.	FBtr0070490	splice_site	0.931413209	0.289293171	0.144645994	107.3569316	133.0004355	0.01342855
FBgn0039757:E004	FBgn0039757	E004	TRUE	OK	FALSE	350.9354805	6232.902525	0.024027385	0.011203973	0.017507832	0.174150953	0.752019738	3R	30208489	30208657	.	FBtr0339183;FBtr0089422;FBtr0089423;FBtr0089425	exonic_part	0.931413209	-0.289317821	-0.144639371	305.7339918	397.2119683	0.056309106
FBgn0266696:E029	FBgn0266696	E029	TRUE	OK	FALSE	823.6320972	65485.14114	0.004682442	0.006369361	0.005416137	0.175101449	0.754402624	3L	2464571	2464849	.	FBtr0345100;FBtr0345111;FBtr0345099;FBtr0345094;FBtr0345109;FBtr0345088;FBtr0345095;FBtr0345102;FBtr0345087;FBtr0345096;FBtr0345110;FBtr0345085;FBtr0345103;FBtr0345092	exonic_part	0.933182742	-0.173096443	-0.086547137	1045.310091	597.3774783	0.000364689
FBgn0058196:J014	FBgn0058196	J014	TRUE	OK	FALSE	90.92073541	463.7533	0.026896494	0.023497531	0.025275562	0.176298461	0.75632587	2R	1516167	1516221	.	FBtr0113831;FBtr0344972;FBtr0301121;FBtr0113829;FBtr0113830	splice_site	0.934531966	-0.433269099	-0.216628664	100.1810385	81.80668139	0.057034237
FBgn0013576:E030	FBgn0013576	E030	TRUE	OK	FALSE	86.95923293	1343.352134	0.12933006	0.036775788	0.07931737	0.176264891	0.75632587	3R	5305710	5305847	.	FBtr0078818;FBtr0110932;FBtr0078812	exonic_part	0.934531966	-0.523226055	-0.261612378	107.5389205	66.728508	0.014596425
FBgn0020386:E010	FBgn0020386	E010	TRUE	OK	FALSE	93.88890833	100.0137042	0.02048274	0.034266661	0.026499401	0.176471171	0.756340924	3L	141254	141440	.	FBtr0072469;FBtr0072471	exonic_part	0.934657756	-0.452987161	-0.226492601	93.32713454	94.39005593	0.011914448
FBgn0035397:E018	FBgn0035397	E018	TRUE	OK	FALSE	249.2961537	1366.589653	0.000705901	0.014638434	0.007010848	0.176670226	0.756550874	3L	3085864	3086336	.	FBtr0072995;FBtr0113130;FBtr0072999;FBtr0113131;FBtr0072991;FBtr0073000;FBtr0072998;FBtr0073003;FBtr0072992;FBtr0332113;FBtr0073002;FBtr0072993;FBtr0113129;FBtr0072996;FBtr0073001;FBtr0072994	exonic_part	0.934861662	0.21694021	0.108463751	253.8228144	241.4398783	0.011005469
FBgn0263289:N096	FBgn0263289	N096	TRUE	OK	FALSE	101.183645	282.7790042	0.004244035	0.0214961	0.011914863	0.178006008	0.758066879	3R	26586174	26589907	.	UNKNOWN_TX	novel_splice_site	0.935288876	0.306033439	0.153016386	103.0787248	99.54236664	0.065966336
FBgn0264006:E013	FBgn0264006	E013	TRUE	OK	FALSE	1325.00108	31283.65558	0.001156087	0.005011211	0.002634604	0.178418941	0.758879431	3L	13886362	13886534	.	FBtr0330419;FBtr0330417;FBtr0333021;FBtr0330414;FBtr0330418;FBtr0330420;FBtr0330416	exonic_part	0.935288876	0.12371364	0.061855412	1284.006751	1364.903167	0.000437879
FBgn0053113:E003	FBgn0053113	E003	TRUE	OK	FALSE	777.5932375	25502.22691	0.013606208	0.006581871	0.010146551	0.17882025	0.758969211	2L	4994083	4994145	.	FBtr0079043;FBtr0079040;FBtr0079038;FBtr0079042;FBtr0079039;FBtr0079041;FBtr0332413;FBtr0079044;FBtr0301540;FBtr0301539	exonic_part	0.935405592	-0.208741409	-0.104361938	807.8616079	749.4746991	0.011576814
FBgn0041605:E012	FBgn0041605	E012	TRUE	OK	FALSE	223.1882887	7310.837051	0.010327762	0.016025586	0.012924985	0.179356106	0.759745025	3R	4282624	4282673	.	FBtr0301772;FBtr0078901	exonic_part	0.935791402	-0.28510729	-0.142553433	284.7989938	159.5595081	0.011820043
FBgn0264006:E004	FBgn0264006	E004	TRUE	OK	FALSE	164.2670106	335.2799623	0.006633905	0.020776641	0.012916236	0.17974339	0.75986033	3L	13873921	13874008	.	FBtr0330419;FBtr0330417;FBtr0330414;FBtr0330418	exonic_part	0.935911975	0.300420563	0.15020988	149.0378614	179.6090436	0.000437879
FBgn0053196:E076	FBgn0053196	E076	TRUE	OK	FALSE	1955.52999	370100.3038	0.033222177	0.004291822	0.0168914	0.180658	0.760842642	2L	4555205	4562483	.	FBtr0332343;FBtr0332354;FBtr0305142;FBtr0332347;FBtr0332351;FBtr0332355;FBtr0332344;FBtr0332346;FBtr0332345;FBtr0332352;FBtr0332349;FBtr0305141;FBtr0332353;FBtr0332348	exonic_part	0.936366519	0.307313414	0.153652743	1618.818656	2292.125799	3.33E-05
FBgn0004242:E018	FBgn0004242	E018	TRUE	OK	FALSE	253.1803138	16315.39642	0.011597055	0.01445651	0.012908924	0.181693638	0.762160691	2L	2793270	2793327	.	FBtr0332219	exonic_part	0.93846448	-0.284742398	-0.142370689	345.5484545	160.4226319	7.99E-10
FBgn0032382:E008	FBgn0032382	E008	TRUE	OK	FALSE	196.2694064	6128.675465	0.006447292	0.017842242	0.011719666	0.181814083	0.762160691	2L	11852571	11852881	.	FBtr0303220	exonic_part	0.938517793	-0.325143729	-0.162558111	247.4614802	142.124223	0.033557879
FBgn0261552:E002	FBgn0261552	E002	TRUE	OK	FALSE	869.6654182	84385.40226	0.018532058	0.006179373	0.012231914	0.181394861	0.762160691	3R	9419520	9419782	.	FBtr0111029	exonic_part	0.937882643	-0.240174604	-0.120086064	1067.517966	667.266161	0.013298915
FBgn0264598:E020	FBgn0264598	E020	TRUE	OK	FALSE	198.932983	3749.206904	0.021940776	0.01764057	0.019805692	0.18145794	0.762160691	X	2380516	2380758	.	FBtr0333527	exonic_part	0.938046735	-0.266099661	-0.133049274	239.9450288	159.0446706	0.000911985
FBgn0004242:E007	FBgn0004242	E007	TRUE	OK	FALSE	7285.810885	9341835.332	0.006698458	0.003185842	0.005032292	0.182051264	0.762217144	2L	2783274	2785538	.	FBtr0332220	exonic_part	0.938770348	-0.176058361	-0.088016276	9597.40587	4968.39289	7.99E-10
FBgn0035600:E006	FBgn0035600	E006	TRUE	OK	FALSE	472.2576457	11832.5321	0.003792918	0.009039892	0.0066128	0.182013949	0.762217144	3L	5362102	5362422	.	FBtr0077144;FBtr0306086	exonic_part	0.938770348	-0.221713459	-0.110808482	536.9887177	405.7314655	0.068246003
FBgn0259246:E006	FBgn0259246	E006	TRUE	OK	FALSE	302.2350215	1198.923511	8.66E-05	0.012561351	0.005641986	0.183685952	0.765195827	2R	9509887	9510004	.	FBtr0300542;FBtr0299915;FBtr0299916;FBtr0305060;FBtr0300245;FBtr0305062;FBtr0305061;FBtr0336693	exonic_part	0.940383175	0.198810834	0.099404643	280.41026	323.9498104	0.008266512
FBgn0085447:J085	FBgn0085447	J085	TRUE	OK	FALSE	389.9748462	11111.48117	0.011933214	0.008365626	0.010316348	0.184558074	0.765195827	3L	5731636	5734438	.	FBtr0340655;FBtr0330125;FBtr0112710;FBtr0340654;FBtr0330124;FBtr0330126;FBtr0340656	splice_site	0.940383175	0.255910834	0.127954317	323.4083918	455.2668317	0.001825881
FBgn0263352:E006	FBgn0263352	E006	TRUE	OK	FALSE	693.5208701	12072.20715	0.006185332	0.007042743	0.006571584	0.184322716	0.765195827	3L	8435790	8435960	.	FBtr0114592;FBtr0345595;FBtr0076661;FBtr0332984;FBtr0308954	exonic_part	0.940383175	0.185215992	0.092605935	600.6210531	787.2693225	1.52E-07
FBgn0262737:E009	FBgn0262737	E009	TRUE	OK	FALSE	461.6594714	9701.5493	0.012989588	0.009183596	0.011180937	0.184420207	0.765195827	3L	21915113	21915195	.	FBtr0332736;FBtr0304983;FBtr0304980;FBtr0304982;FBtr0346820;FBtr0304981;FBtr0333222;FBtr0304984;FBtr0078468;FBtr0078470;FBtr0111017;FBtr0301364	exonic_part	0.940383175	-0.259194782	-0.129595999	511.7110702	408.1927066	0.034548502
FBgn0263289:J077	FBgn0263289	J077	TRUE	OK	FALSE	393.0697338	14576.10803	0.010669534	0.008329404	0.009592116	0.184802135	0.765195827	3R	26579802	26579888	.	FBtr0308634;FBtr0308629;FBtr0308623;FBtr0308625;FBtr0335521;FBtr0335520;FBtr0308626;FBtr0308627;FBtr0308632;FBtr0335522;FBtr0308621;FBtr0308620;FBtr0308631;FBtr0308628;FBtr0308633;FBtr0308622;FBtr0308630	splice_site	0.940383175	-0.230107357	-0.115052715	468.7833737	313.6725717	0.065966336
FBgn0261873:E011	FBgn0261873	E011	TRUE	OK	FALSE	279.712361	1906.916961	0.025893463	0.013348946	0.019750206	0.184616708	0.765195827	X	8208796	8210038	.	FBtr0100376;FBtr0333720;FBtr0308220	exonic_part	0.940383175	-0.311117036	-0.155557822	308.606642	251.9498835	0.043363431
FBgn0259246:E021	FBgn0259246	E021	TRUE	OK	FALSE	587.3095811	2670.057351	0.002481287	0.007813618	0.004800649	0.185102485	0.76520321	2R	9532663	9532984	.	FBtr0305059;FBtr0300542;FBtr0299915;FBtr0299916;FBtr0305060;FBtr0300245;FBtr0305062;FBtr0305061	exonic_part	0.940383175	0.178460461	0.08922885	550.3698836	625.630453	0.008266512
FBgn0261873:J065	FBgn0261873	J065	TRUE	OK	FALSE	924.2226788	6687.43605	0.004833262	0.005706292	0.005204442	0.185452184	0.76520321	X	8237941	8238006	.	FBtr0308217;FBtr0111034;FBtr0340142;FBtr0340141;FBtr0089974;FBtr0308219;FBtr0089978;FBtr0100375;FBtr0333720;FBtr0089975;FBtr0333721;FBtr0308220;FBtr0100376;FBtr0308218	splice_site	0.940715661	0.184873538	0.092435365	861.7487615	984.5148154	0.043363431
FBgn0262737:J029	FBgn0262737	J029	TRUE	OK	FALSE	193.3051446	660.4072509	0.002420615	0.013046219	0.007191781	0.18563286	0.765358019	3L	21907920	21914775	.	FBtr0332736;FBtr0304983;FBtr0304980;FBtr0304982;FBtr0346820;FBtr0304981;FBtr0333222;FBtr0304984;FBtr0078468;FBtr0078470;FBtr0111017;FBtr0301364	splice_site	0.941065902	-0.206815457	-0.103407269	211.8043063	174.5951677	0.034548502
FBgn0263111:E039	FBgn0263111	E039	TRUE	OK	FALSE	333.781868	7475.746448	0.008690057	0.011636891	0.010033201	0.186344624	0.766234839	X	11977461	11977562	.	FBtr0307317;FBtr0307314;FBtr0307325;FBtr0307315;FBtr0308609;FBtr0307324;FBtr0307322;FBtr0307318;FBtr0307323;FBtr0332391	exonic_part	0.941454025	-0.224666893	-0.112332678	396.8749783	267.7524003	0.027549638
FBgn0003218:E006	FBgn0003218	E006	TRUE	OK	FALSE	117.7197839	1477.671509	0.063880708	0.027892604	0.045778002	0.186864204	0.767150213	X	13767663	13767786	.	FBtr0073823	exonic_part	0.941659649	-0.529280909	-0.264640067	141.8343991	93.98819907	0.043196367
FBgn0053196:E028	FBgn0053196	E028	TRUE	OK	FALSE	586.8700108	15685.47363	0.008000561	0.007817388	0.007918716	0.187394061	0.76779534	2L	4504776	4505727	.	FBtr0332343;FBtr0332354;FBtr0332347;FBtr0332351;FBtr0332355;FBtr0332344;FBtr0332346;FBtr0332350;FBtr0332345;FBtr0332349;FBtr0332353;FBtr0332348	exonic_part	0.941826671	0.213949335	0.106973875	502.1657022	674.1918274	3.33E-05
FBgn0266696:E012	FBgn0266696	E012	TRUE	OK	FALSE	1897.534579	437836.7044	0.004789085	0.004338026	0.004585805	0.18743016	0.76779534	3L	2434625	2435132	.	FBtr0345100;FBtr0345111;FBtr0345086;FBtr0345089;FBtr0345104;FBtr0345093;FBtr0345099;FBtr0345101;FBtr0345094;FBtr0345112;FBtr0345109;FBtr0345088;FBtr0345090;FBtr0345102;FBtr0345087;FBtr0345110;FBtr0345103;FBtr0345092	exonic_part	0.941826671	-0.143442167	-0.071718907	2386.052648	1396.866273	0.000364689
FBgn0017581:J014	FBgn0017581	J014	TRUE	OK	FALSE	691.5840015	31417.96944	0.006801117	0.006359278	0.006603437	0.187421921	0.76779534	3R	11756492	11763483	.	FBtr0082534	splice_site	0.941826671	0.166885661	0.083442281	587.0371918	792.7264876	0.001130409
FBgn0261641:J017	FBgn0261641	J017	TRUE	OK	FALSE	87.56817131	662.9037055	0.024518349	0.024252991	0.024387216	0.187782551	0.7681204	3R	6361911	6362004	.	FBtr0345075;FBtr0303017;FBtr0303013;FBtr0345076;FBtr0334545	splice_site	0.941826671	0.347080663	0.173537804	69.7080792	105.0524472	0.029111413
FBgn0003392:J048	FBgn0003392	J048	TRUE	OK	FALSE	457.8172356	25965.50612	0.029042102	0.007683891	0.018004108	0.187833375	0.7681204	X	15899455	15900254	.	FBtr0301597;FBtr0301596	splice_site	0.941826671	-0.252499064	-0.126247835	580.7391804	331.4777962	0.028586468
FBgn0013733:E009	FBgn0013733	E009	TRUE	OK	FALSE	990.434064	24703.09318	0.001541238	0.005764881	0.00325706	0.18877316	0.768565037	2R	13869859	13869977	.	FBtr0087616;FBtr0301592;FBtr0304852;FBtr0087617;FBtr0273223;FBtr0304853;FBtr0304849;FBtr0273226;FBtr0304848;FBtr0273222;FBtr0301593;FBtr0087618;FBtr0273225;FBtr0087621;FBtr0304850;FBtr0301964;FBtr0304847;FBtr0304851;FBtr0273224;FBtr0087619;FBtr0301591;FBtr0087620	exonic_part	0.942583664	0.129449424	0.064724325	1083.351681	890.3537585	0.000518537
FBgn0035397:E014	FBgn0035397	E014	TRUE	OK	FALSE	96.21843941	1106.019491	0.045287123	0.033504344	0.039629851	0.188402061	0.768565037	3L	3081977	3082227	.	FBtr0072996	exonic_part	0.94244523	0.488101156	0.244045577	88.43418993	102.1478157	0.011005469
FBgn0264598:E012	FBgn0264598	E012	TRUE	OK	FALSE	320.4923732	8355.432173	0.004166379	0.012004146	0.007576622	0.188639563	0.768565037	X	2372590	2372706	.	FBtr0333532;FBtr0333529;FBtr0333531;FBtr0333530;FBtr0333533	exonic_part	0.942583664	-0.213458764	-0.106728657	379.5882088	261.2397289	0.000911985
FBgn0262738:E018	FBgn0262738	E018	TRUE	OK	FALSE	6660.188967	2721139.792	0.001301533	0.003223956	0.002018766	0.1902465	0.770653583	X	4360615	4360705	.	FBtr0070651;FBtr0100671;FBtr0301475;FBtr0100670;FBtr0343599;FBtr0070650	exonic_part	0.943752002	-0.113715915	-0.056856515	7076.738386	6240.015959	4.84E-07
FBgn0000163:E006	FBgn0000163	E006	TRUE	OK	FALSE	165.0564017	554.1596206	0.024317852	0.020690572	0.022619604	0.190661987	0.770844919	X	17191438	17191720	.	FBtr0074388;FBtr0343764;FBtr0343763;FBtr0111000	exonic_part	0.94376811	0.376080558	0.18803961	164.4632436	164.9457898	0.045006338
FBgn0053547:E028	FBgn0053547	E028	TRUE	OK	FALSE	59.78379381	189.6797103	0.051233497	0.05222894	0.051689724	0.191752577	0.772561148	3R	17906063	17906189	.	FBtr0336716;FBtr0336713;FBtr0336723;FBtr0305016;FBtr0308498;FBtr0336715;FBtr0305021;FBtr0336720;FBtr0336721;FBtr0336719;FBtr0336718;FBtr0336714;FBtr0336722;FBtr0336717	exonic_part	0.944559837	0.560046369	0.28002288	59.75137109	59.67002593	0.00362742
FBgn0000163:E001	FBgn0000163	E001	TRUE	OK	FALSE	649.9920479	55942.44274	0.00874902	0.007328206	0.008094896	0.191908655	0.772576749	X	17160005	17161191	.	FBtr0074388;FBtr0343764;FBtr0343763;FBtr0111000	exonic_part	0.94466229	-0.243923524	-0.121960044	782.2462637	515.2974546	0.045006338
FBgn0261873:J044	FBgn0261873	J044	TRUE	OK	FALSE	168.2854043	1047.124334	0.003729489	0.014426083	0.00861552	0.191967543	0.772684606	X	8204303	8210402	.	FBtr0340142;FBtr0340141;FBtr0089978;FBtr0100375;FBtr0308218	splice_site	0.944819111	0.247014171	0.123506756	152.773209	182.9502152	0.043363431
FBgn0003218:J038	FBgn0003218	J038	TRUE	OK	FALSE	456.8041947	15682.1548	0.003363252	0.007692582	0.005206099	0.192393533	0.773052355	X	13771203	13771276	.	FBtr0340289;FBtr0301532;FBtr0100194;FBtr0073822;FBtr0301535;FBtr0100195;FBtr0301534;FBtr0331716;FBtr0301533;FBtr0331717;FBtr0073823	splice_site	0.944819111	0.213516385	0.106757567	436.1253904	482.0917487	0.043196367
FBgn0015609:E011	FBgn0015609	E011	TRUE	OK	FALSE	93.229525	1021.21144	0.010204398	0.034489356	0.020961616	0.193188178	0.773202362	2L	17665378	17665540	.	FBtr0081014;FBtr0100314;FBtr0081019;FBtr0100313;FBtr0081013;FBtr0081020	exonic_part	0.945317372	0.321182647	0.160591034	107.4414066	77.3397832	0.067732937
FBgn0020386:E009	FBgn0020386	E009	TRUE	OK	FALSE	115.2879279	359.2002629	0.011784133	0.028422322	0.018960442	0.193060242	0.773202362	3L	141065	141254	.	FBtr0072469	exonic_part	0.945317372	-0.351537185	-0.175767657	110.8715876	120.3026012	0.011914448
FBgn0041605:E010	FBgn0041605	E010	TRUE	OK	FALSE	995.2400233	54939.42092	0.008904946	0.005750468	0.007417412	0.193037448	0.773202362	3R	4282163	4282314	.	FBtr0300789;FBtr0301771;FBtr0113341	exonic_part	0.945317372	0.205066529	0.102532551	1111.70628	871.7252031	0.011820043
FBgn0261873:E028	FBgn0261873	E028	TRUE	OK	FALSE	7340.979764	639195.6705	0.004045602	0.003182792	0.003666123	0.193186167	0.773202362	X	8235881	8237169	.	FBtr0308217;FBtr0111034;FBtr0340142;FBtr0340141;FBtr0089974;FBtr0308219;FBtr0089978;FBtr0100375;FBtr0333720;FBtr0089975;FBtr0333721;FBtr0308220;FBtr0100376;FBtr0308218	exonic_part	0.945317372	0.140037994	0.070006978	7058.294628	7616.224522	0.043363431
FBgn0033395:J013	FBgn0033395	J013	TRUE	OK	FALSE	383.2605345	121287.6859	0.003611862	0.008446223	0.006385895	0.193232875	0.77322623	2R	9238760	9238818	.	FBtr0088591	splice_site	0.94541412	-0.185901936	-0.092945388	108.9344022	665.9867431	1.64E-08
FBgn0005614:E004	FBgn0005614	E004	TRUE	OK	FALSE	5583.940304	2318567.919	0.005184768	0.003309507	0.004339298	0.193765015	0.77329854	2R	9755613	9755759	.	FBtr0088471;FBtr0088473;FBtr0301662	exonic_part	0.945702139	-0.201822982	-0.10090966	5398.127749	5771.483849	0.000908583
FBgn0020386:J025	FBgn0020386	J025	TRUE	OK	FALSE	219.3699285	5293.232779	0.015047979	0.011943469	0.01358881	0.193587361	0.77329854	3L	135842	135966	.	FBtr0072465;FBtr0333218;FBtr0072464;FBtr0072468;FBtr0072467;FBtr0072466	splice_site	0.945575673	0.236127923	0.118062785	168.0308861	271.9198948	0.011914448
FBgn0000568:E016	FBgn0000568	E016	TRUE	OK	FALSE	181.3146975	4262.538809	0.05295497	0.019084558	0.035328679	0.194071631	0.773426397	3L	18060945	18061453	.	FBtr0306813	exonic_part	0.946056727	-0.341676478	-0.17083586	218.8319096	141.5287687	0.010812019
FBgn0250823:N063	FBgn0250823	N063	TRUE	OK	FALSE	238.2978553	2644.778943	0.014563764	0.011293864	0.013018826	0.19412718	0.773426397	3R	16298122	16298469	.	UNKNOWN_TX	novel_splice_site	0.946067573	0.293853003	0.146925664	224.1264128	254.8824665	0.024668295
FBgn0041210:E006	FBgn0041210	E006	TRUE	OK	FALSE	307.4868553	5571.550095	3.92E-05	0.012394288	0.005543787	0.19397805	0.773426397	X	13265837	13265957	.	FBtr0333333;FBtr0073798;FBtr0301298;FBtr0301299;FBtr0333334;FBtr0333331;FBtr0308576;FBtr0333332	exonic_part	0.946056727	0.190994134	0.095494277	254.5939658	362.1340108	0.00010443
FBgn0267350:E011	FBgn0267350	E011	TRUE	OK	FALSE	1602.56787	191810.3846	0.004843413	0.004624778	0.004744935	0.19441645	0.773616795	X	2632911	2633353	.	FBtr0331587;FBtr0307158	exonic_part	0.946322225	0.168015529	0.084003477	1416.056741	1793.194722	0.019027374
FBgn0263352:J021	FBgn0263352	J021	TRUE	OK	FALSE	308.7356894	6606.866409	0.031129784	0.009576184	0.020275861	0.194460454	0.773664016	3L	8435731	8435790	.	FBtr0114592;FBtr0345595;FBtr0076661;FBtr0332984;FBtr0308954	splice_site	0.946435094	0.301614379	0.150805753	255.0214283	362.9973873	1.52E-07
FBgn0053113:E010	FBgn0053113	E010	TRUE	OK	FALSE	133.9557226	2193.251724	0.068837027	0.024848873	0.046567216	0.195121847	0.774584384	2L	4999224	4999385	.	FBtr0079044;FBtr0079041	exonic_part	0.947033289	-0.393515095	-0.196755187	148.0822714	118.4260297	0.011576814
FBgn0259246:N065	FBgn0259246	N065	TRUE	OK	FALSE	56.98402245	371.1447788	0.04790272	0.035249133	0.041688469	0.195085692	0.774584384	2R	9505468	9508926	.	UNKNOWN_TX	novel_splice_site	0.947033289	0.43837586	0.219187617	48.00658903	65.57964044	0.008266512
FBgn0015609:E005	FBgn0015609	E005	TRUE	OK	FALSE	165.5325849	7226.756068	0.016153667	0.020639049	0.018234952	0.196317789	0.774687799	2L	17652666	17652905	.	FBtr0081014;FBtr0100314;FBtr0100315;FBtr0081018;FBtr0081019;FBtr0081017	exonic_part	0.947637176	-0.276502428	-0.138250788	224.7260833	107.2122168	0.067732937
FBgn0053144:E001	FBgn0053144	E001	TRUE	OK	FALSE	232.060565	1293.907594	0.018346467	0.015519177	0.016989683	0.197051246	0.774687799	2R	10740053	10740395	.	FBtr0302517	exonic_part	0.947637176	0.303734228	0.151865413	226.1035763	237.1342183	0.000509546
FBgn0053547:E020	FBgn0053547	E020	TRUE	OK	FALSE	209.5213461	3971.201442	0.007252633	0.016889582	0.011426435	0.19576086	0.774687799	3R	17890660	17890798	.	FBtr0336716;FBtr0336713;FBtr0305016;FBtr0308498;FBtr0305021;FBtr0336720;FBtr0336721;FBtr0336719;FBtr0336718;FBtr0336714;FBtr0336722;FBtr0336717	exonic_part	0.947637176	-0.226162627	-0.113080897	264.989705	153.8929674	0.00362742
FBgn0263289:J079	FBgn0263289	J079	TRUE	OK	FALSE	448.9060334	8496.497877	0.007642855	0.007761683	0.007687233	0.196501405	0.774687799	3R	26580266	26580332	.	FBtr0308634;FBtr0308629;FBtr0308623;FBtr0308625;FBtr0335521;FBtr0335520;FBtr0308626;FBtr0308627;FBtr0308632;FBtr0335522;FBtr0308621;FBtr0308620;FBtr0308631;FBtr0308628;FBtr0308633;FBtr0308622;FBtr0308630	splice_site	0.947637176	0.188309687	0.094153921	474.179525	421.146008	0.065966336
FBgn0052758:E001	FBgn0052758	E001	TRUE	OK	FALSE	305.7136444	8297.388992	0.006638467	0.012450053	0.009242354	0.196463878	0.774687799	X	5719373	5719735	.	FBtr0340670	exonic_part	0.947637176	-0.229147995	-0.114569746	379.3983338	229.7070663	0.083970712
FBgn0026206:J025	FBgn0026206	J025	TRUE	OK	FALSE	109.3483376	194.9043675	0.001071516	0.020172183	0.010250553	0.196844759	0.774687799	X	9170222	9170303	.	FBtr0340341;FBtr0333474;FBtr0333473;FBtr0071303;FBtr0333475	splice_site	0.947637176	-0.270777135	-0.13538801	117.9520331	101.1805748	0.001134592
FBgn0001624:E003	FBgn0001624	E003	TRUE	OK	FALSE	152.5222215	1024.583284	0.02165151	0.022162444	0.021829969	0.19738054	0.774908534	X	11373816	11374088	.	FBtr0333263;FBtr0073483;FBtr0073490;FBtr0302114;FBtr0112813;FBtr0073488	exonic_part	0.947822761	-0.290467577	-0.145233264	175.0392175	130.0854687	6.56E-08
FBgn0259246:E007	FBgn0259246	E007	TRUE	OK	FALSE	805.8665576	9368.237114	0.002789632	0.006448488	0.004316081	0.197796996	0.775084646	2R	9510220	9510654	.	FBtr0300542;FBtr0299915;FBtr0299916;FBtr0305060;FBtr0300245;FBtr0305062;FBtr0305061;FBtr0336693	exonic_part	0.948075798	0.145374781	0.072685826	762.4285741	846.562075	0.008266512
FBgn0003380:E030	FBgn0003380	E030	TRUE	OK	FALSE	129.4732819	4209.447927	0.005372507	0.025612907	0.015075142	0.197744005	0.775084646	X	17993413	17994562	.	FBtr0308199	exonic_part	0.948075798	0.337340708	0.168670149	173.4012256	82.49047769	0.040549674
FBgn0041210:E005	FBgn0041210	E005	TRUE	OK	FALSE	441.405379	12040.95225	0.005710305	0.009477424	0.007406099	0.198247334	0.775415484	X	13265332	13265767	.	FBtr0333333;FBtr0073798;FBtr0301298;FBtr0301299;FBtr0333334;FBtr0333331;FBtr0308576;FBtr0333332	exonic_part	0.948353024	0.19835124	0.099171315	364.9174218	518.9159419	0.00010443
FBgn0053196:E027	FBgn0053196	E027	TRUE	OK	FALSE	262.0562938	2250.415729	0.00323027	0.014061023	0.007788026	0.198434858	0.775884485	2L	4504353	4504671	.	FBtr0332343;FBtr0332354;FBtr0332347;FBtr0332355;FBtr0332344;FBtr0332346;FBtr0332350;FBtr0332345;FBtr0332349;FBtr0332353;FBtr0332348	exonic_part	0.948775264	0.21309972	0.106549512	223.753309	300.7165211	3.33E-05
FBgn0004587:E010	FBgn0004587	E010	TRUE	OK	FALSE	558.873133	17992.71955	0.003476721	0.008069733	0.005480548	0.198788498	0.776155317	3R	13662969	13663051	.	FBtr0082801;FBtr0300588;FBtr0082802;FBtr0300586;FBtr0082806;FBtr0308195;FBtr0082803;FBtr0082804;FBtr0308197;FBtr0308196	exonic_part	0.94910225	-0.149843024	-0.074918058	663.9840482	454.8247732	0.022547574
FBgn0053196:E025	FBgn0053196	E025	TRUE	OK	FALSE	182.4780262	1342.869487	0.003076599	0.018980614	0.009890524	0.19960779	0.776859526	2L	4503584	4503899	.	FBtr0332343;FBtr0332354;FBtr0332347;FBtr0332355;FBtr0332344;FBtr0332346;FBtr0332350;FBtr0332345;FBtr0332349;FBtr0332353;FBtr0332348	exonic_part	0.949849117	0.241222572	0.120611014	153.4292215	210.3082424	3.33E-05
FBgn0026401:E013	FBgn0026401	E013	TRUE	OK	FALSE	335.7404987	871.4603588	5.10E-06	0.011585222	0.004294891	0.199869123	0.776859526	2R	4700939	4701261	.	FBtr0111118;FBtr0301456;FBtr0111119;FBtr0334994;FBtr0301455;FBtr0301454	exonic_part	0.949885456	0.164395888	0.082195745	312.7352387	357.0426713	0.083734666
FBgn0020386:J030	FBgn0020386	J030	TRUE	OK	FALSE	159.8403946	2196.682708	0.021774262	0.014989345	0.01862972	0.19968336	0.776859526	3L	142879	142942	.	FBtr0072465;FBtr0333218;FBtr0072471;FBtr0072464;FBtr0072468;FBtr0072469;FBtr0072467;FBtr0072466;FBtr0072470	splice_site	0.949849117	0.275448686	0.137723353	120.3789004	200.2323615	0.011914448
FBgn0266696:E017	FBgn0266696	E017	TRUE	OK	FALSE	1114.126561	88557.62673	0.004577348	0.005433504	0.004958481	0.199293971	0.776859526	3L	2442438	2442960	.	FBtr0345111;FBtr0345089;FBtr0345099;FBtr0345101;FBtr0345112;FBtr0345088;FBtr0345090;FBtr0345102;FBtr0345087;FBtr0345085;FBtr0345092	exonic_part	0.949697557	0.17165963	0.085828306	1290.145724	927.2031676	0.000364689
FBgn0085447:J066	FBgn0085447	J066	TRUE	OK	FALSE	78.46961625	957.8377708	0.092784473	0.026628561	0.058733888	0.199901553	0.776859526	3L	5674721	5674789	.	FBtr0340655;FBtr0330125;FBtr0112708;FBtr0340654;FBtr0346962;FBtr0330122;FBtr0330123;FBtr0112712;FBtr0340656	splice_site	0.949902836	-0.456577168	-0.228288191	83.91431413	72.5005624	0.001825881
FBgn0033395:E005	FBgn0033395	E005	TRUE	OK	FALSE	1161.93729	1230024.594	0.009983054	0.005324322	0.007259874	0.200232153	0.776985447	2R	9238489	9238760	.	FBtr0088591	exonic_part	0.949950099	0.221419762	0.110683313	274.8285193	2057.204588	1.64E-08
FBgn0263289:J082	FBgn0263289	J082	TRUE	OK	FALSE	244.4035933	3515.695327	0.017846079	0.011105779	0.014695494	0.200233352	0.776985447	3R	26581022	26584299	.	FBtr0308630;FBtr0335521	splice_site	0.949950099	-0.257948034	-0.128973348	295.7400086	193.9030097	0.065966336
FBgn0053196:E023	FBgn0053196	E023	TRUE	OK	FALSE	462.336223	11184.69865	0.005918022	0.009174223	0.00737141	0.200954054	0.777901253	2L	4502516	4503164	.	FBtr0332343;FBtr0332354;FBtr0332347;FBtr0332355;FBtr0332344;FBtr0332346;FBtr0332350;FBtr0332345;FBtr0332349;FBtr0332353;FBtr0332348	exonic_part	0.95089171	0.18910609	0.094552495	399.5790283	527.7043524	3.33E-05
FBgn0267698:E007	FBgn0267698	E007	TRUE	OK	FALSE	246.0677619	2457.256041	0.00550154	0.014794015	0.009639909	0.201280587	0.778789594	3R	6355265	6355420	.	FBtr0081716;FBtr0334544;FBtr0334539;FBtr0081715;FBtr0334543;FBtr0334542;FBtr0334541;FBtr0334540;FBtr0081714	exonic_part	0.951289349	0.235098421	0.117546086	271.7019252	219.1752529	0.012352474
FBgn0037448:E016	FBgn0037448	E016	TRUE	OK	FALSE	249.5401926	2098.297058	0.001221608	0.014626837	0.007341427	0.201561968	0.779174041	3R	6490522	6490973	.	FBtr0308038;FBtr0308039;FBtr0344269;FBtr0081672;FBtr0339333;FBtr0308037;FBtr0081673;FBtr0344268;FBtr0339332;FBtr0344704;FBtr0081674;FBtr0339334	exonic_part	0.951383644	0.207411919	0.103702153	244.6891106	251.1664907	0.046516701
FBgn0005671:E001	FBgn0005671	E001	TRUE	OK	FALSE	525.7242417	9892.293729	0.008625331	0.008403265	0.008526282	0.201867568	0.779174041	3R	12623761	12624306	.	FBtr0082670;FBtr0082671	exonic_part	0.951676298	-0.191311919	-0.095648741	528.4565309	527.6407014	0.00739569
FBgn0263289:E029	FBgn0263289	E029	TRUE	OK	FALSE	838.9194212	55376.90765	0.010613987	0.006303955	0.008545308	0.202518202	0.779568786	3R	26579643	26579802	.	FBtr0308634;FBtr0308629;FBtr0308623;FBtr0308625;FBtr0335521;FBtr0335520;FBtr0308626;FBtr0308627;FBtr0308632;FBtr0335522;FBtr0308621;FBtr0308620;FBtr0308631;FBtr0308628;FBtr0308633;FBtr0308622;FBtr0308630	exonic_part	0.95233268	-0.19632935	-0.098162864	991.6920359	681.3457057	0.065966336
FBgn0013576:J097	FBgn0013576	J097	TRUE	OK	FALSE	55.50907516	164.5932337	0.002167403	0.036085704	0.018581675	0.202841374	0.77986172	3R	5335060	5349467	.	FBtr0273433	splice_site	0.952544571	-0.339986206	-0.169992831	65.39185049	46.00830581	0.014596425
FBgn0267350:E010	FBgn0267350	E010	TRUE	OK	FALSE	924.6253342	55793.07511	0.005520879	0.005977319	0.00572909	0.203079652	0.779983973	X	2632604	2632851	.	FBtr0331587;FBtr0307158	exonic_part	0.952544571	0.167407393	0.083701375	813.8338929	1036.19841	0.019027374
FBgn0013342:E008	FBgn0013342	E008	TRUE	OK	FALSE	1635.66451	118157.6222	0.008852883	0.004587452	0.006802957	0.20406585	0.780156023	3L	1635300	1635459	.	FBtr0302310;FBtr0300893;FBtr0072815;FBtr0331461;FBtr0331462;FBtr0072819;FBtr0300894;FBtr0306578	exonic_part	0.952700004	0.174406953	0.087200224	1432.186881	1832.754507	0.016576126
FBgn0040319:J012	FBgn0040319	J012	TRUE	OK	FALSE	55.77157907	298.4462177	0.044263691	0.035933579	0.040207426	0.203929887	0.780156023	X	8103969	8104036	.	FBtr0340138;FBtr0340139;FBtr0071108;FBtr0071107	splice_site	0.952700004	0.442331745	0.22116268	49.64263794	63.06656609	0.043465158
FBgn0013576:E010	FBgn0013576	E010	TRUE	OK	FALSE	349.6902069	13788.70005	0.023238716	0.011233971	0.017255975	0.205736374	0.783314482	3R	5282664	5283379	.	FBtr0078815	exonic_part	0.953691497	-0.336676128	-0.168336339	407.4144158	288.8639991	0.014596425
FBgn0041210:E009	FBgn0041210	E009	TRUE	OK	FALSE	278.1642759	7150.479267	0.013362895	0.013407765	0.013381293	0.206394504	0.783713136	X	13268693	13268840	.	FBtr0333333;FBtr0073798;FBtr0301298;FBtr0333334;FBtr0333331;FBtr0308576;FBtr0333332	exonic_part	0.954584017	0.250619687	0.125306558	225.7415535	333.7022109	0.00010443
FBgn0053526:E003	FBgn0053526	E003	TRUE	OK	FALSE	310.3240011	3705.659059	0.001998341	0.01230639	0.006548047	0.207187739	0.784548759	2L	871094	871274	.	FBtr0091489;FBtr0091486	exonic_part	0.955497548	0.196364387	0.098179193	357.2983206	260.3022613	1.64E-07
FBgn0264006:J038	FBgn0264006	J038	TRUE	OK	FALSE	291.1781695	1569.960327	0.026098918	0.009926581	0.018148382	0.207581688	0.784691373	3L	13887465	13889548	.	FBtr0330419;FBtr0330417;FBtr0330414;FBtr0330418;FBtr0330420;FBtr0330416	splice_site	0.955904982	0.310963907	0.155481214	263.3416323	319.250141	0.000437879
FBgn0262369:E002	FBgn0262369	E002	TRUE	OK	FALSE	130.6443136	2696.523964	0.08247748	0.025408245	0.046342142	0.207661736	0.784811402	X	8993396	8993418	.	FBtr0304178;FBtr0304179	exonic_part	0.955928259	-0.762074704	-0.380392263	154.9434233	105.7112996	0.014418916
[truncated: 2,929 more rows]
