# Supplementary material for: Proper splicing contributes to visual function in the aging Drosophila eye
Source: Aging Cell. 2018 Jul 12;17(5):e12817. doi: 10.1111/acel.12817 (PMC6156539; doi:10.1111/acel.12817)
Supplement: Supplementary file 5 [file ACEL-17-e12817-s005.csv]

Table S4: Differentially expressed genes in eyes between day 10 and 40 identified using DESEQ2 (padj < 0.1)
FbgnID	baseMean	log2FoldChange	lfcSE	stat	pvalue	padj	gene_name	CG.ID	Splicing-related gene (age-reg in photoreceptors)
FBgn0001215	3258.086171	-0.421844786	0.143388579	-2.941969222	0.003261323	0.069147257	Hrb98DE	CG9983	TRUE
FBgn0265487	25164.80492	0.787319302	0.189043383	4.164754607	3.12E-05	0.001769233	mbl	CG33197	TRUE
FBgn0267073	177.0431411	1.316796667	0.26956912	4.884820149	1.04E-06	9.50E-05	CR45517	CR45517
FBgn0266898	11.00108341	3.163089903	0.917115954	3.44895309	0.000562764	0.017077268	CR45358	CR45358
FBgn0266805	124.52226	0.95759557	0.279489386	3.42623233	0.000612017	0.018095502	CR45267	CR45267
FBgn0266777	27.19029187	-2.04842093	0.527211189	-3.885389711	0.000102166	0.004525277	CR45242	CR45242
FBgn0266405	61.09743825	3.256308619	0.468074014	6.956824174	3.48E-12	9.29E-10	CR45045	CR45045
FBgn0266095	140.8497907	0.97275967	0.287743083	3.380653528	0.000723137	0.020483515	CR44832	CR44832
FBgn0265634	155.2844775	1.102944587	0.227940246	4.838744384	1.31E-06	0.000114424	CR44441	CR44441
FBgn0265577	51.64049047	4.908950583	1.155574501	4.248060666	2.16E-05	0.001301945	CR44404	CR44404
FBgn0264987	55.87017344	1.169031015	0.390057211	2.99707577	0.00272583	0.060135993	CR44138	CR44138
FBgn0264986	81.47457096	1.138721562	0.323994408	3.514633383	0.000440361	0.014032942	CR44137	CR44137
FBgn0263847	100.0703874	-5.129936438	0.938935384	-5.463567064	4.67E-08	6.45E-06	snRNA:LU	CR43708
FBgn0262972	142.2808264	-0.859393179	0.258043048	-3.330425626	0.000867133	0.023242413	CR43283	CR43283
FBgn0261429	78.39834954	2.373368964	0.323697334	7.332062136	2.27E-13	7.88E-11	CR42646	CR42646
FBgn0058354	31.25488061	1.319638817	0.442511377	2.982157941	0.002862243	0.062544098	CR40354	CR40354
FBgn0083048	375.6009951	-1.649614062	0.327130362	-5.04268101	4.59E-07	4.70E-05	snoRNA:Psi18S-1377d	CR34626
FBgn0082988	45.78308914	-1.227247039	0.412727176	-2.973506739	0.002944179	0.064212217	snoRNA:Psi28S-2442b	CR34612
FBgn0083010	14.289755	-2.865747649	0.772160521	-3.711336661	0.000206168	0.007933918	snoRNA:Psi28S-1135c	CR34604
FBgn0083003	154.8010497	-3.161448216	0.8500126	-3.719295711	0.000199779	0.007753757	snoRNA:Psi28S-1175c	CR34560
FBgn0083016	21.38021624	-6.780115124	1.319696124	-5.137633581	2.78E-07	3.07E-05	snoRNA:Psi18S-841d	CR34555
FBgn0062928	30.44712138	-1.441266671	0.477712109	-3.01701934	0.002552735	0.056974667	pncr009:3L	CR33940
FBgn0086665	200.0870924	0.980113594	0.262043433	3.740271534	0.000183822	0.007355504	snoRNA:Psi18S-1377a	CR33750
FBgn0065046	56.03967549	-3.654096776	0.592798132	-6.164150285	7.09E-10	1.45E-07	snoRNA:U3:9B	CR33662
FBgn0001234	41368.84885	-0.481932003	0.149054948	-3.233250629	0.001223901	0.03141073	Hsromega	CR31400
FBgn0037560	179.4302992	0.922094224	0.228186861	4.040961084	5.32E-05	0.002690239	CR18228	CR18228
FBgn0041712	46.51713839	-1.37181345	0.453386893	-3.025701603	0.00248057	0.055580266	yellow-d	CG9889
FBgn0010470	755.4501352	-0.488492832	0.160285662	-3.047638986	0.002306468	0.052813982	Fkbp14	CG9847
FBgn0037637	1317.352737	0.546327442	0.162029416	3.371779381	0.000746842	0.021051049	CG9836	CG9836
FBgn0030763	357.6867032	-0.922696843	0.316825507	-2.91231868	0.003587564	0.073757233	CG9782	CG9782
FBgn0034614	26.36170344	-1.658375862	0.577814993	-2.87008105	0.004103666	0.082302895	CG9752	CG9752
FBgn0039754	77.84367042	-1.780971366	0.483482841	-3.683628902	0.000229937	0.00850915	CG9747	CG9747
FBgn0039759	126.6423184	3.183117314	0.302383479	10.52675669	6.50E-26	4.15E-23	CG9733	CG9733
FBgn0036659	278.576352	1.286145418	0.22534406	5.70747425	1.15E-08	1.85E-06	CG9701	CG9701
FBgn0030159	866.7069698	0.910968754	0.195816994	4.652143503	3.29E-06	0.000251239	CG9689	CG9689
FBgn0030158	1615.456185	0.790030825	0.24254927	3.257197297	0.001125182	0.029403388	CG9686	CG9686
FBgn0043578	1070.510256	1.727407757	0.236804742	7.294650197	2.99E-13	9.81E-11	PGRP-SB1	CG9681
FBgn0030773	92.84965123	-3.329659297	1.183181005	-2.814158851	0.004890506	0.093417629	CG9676	CG9676
FBgn0003250	19283.66717	0.548449137	0.194905103	2.813929082	0.004894002	0.093417629	Rh4	CG9668
FBgn0036680	139.283391	-0.941455743	0.253131359	-3.719237888	0.000199825	0.007753757	Cpr73D	CG9665
FBgn0031091	20.92554182	-1.923243322	0.618774447	-3.108149229	0.00188263	0.044530988	Phf7	CG9576
FBgn0030593	2120.526094	-0.808575545	0.174933569	-4.622186292	3.80E-06	0.000288484	CG9512	CG9512
FBgn0032075	414.8786161	0.490674081	0.172737177	2.840581808	0.004503132	0.088610517	Tsp29Fb	CG9496
FBgn0037742	41.15689327	-1.331777158	0.47001936	-2.833451706	0.004604827	0.089841106	Rpt3R	CG9475
FBgn0002868	6364.352734	0.724839389	0.237589426	3.050806606	0.002282275	0.052364524	MtnA	CG9470
FBgn0037719	437.7555898	0.961208366	0.191803993	5.01140957	5.40E-07	5.39E-05	bocksbeutel	CG9424
FBgn0034438	182.4801473	-0.910254161	0.228621785	-3.981484791	6.85E-05	0.003287333	CG9416	CG9416
FBgn0015778	3681.716341	-0.494810078	0.137188526	-3.606789076	0.000310009	0.010837563	rin	CG9412
FBgn0032507	138.3196948	1.370033	0.320880205	4.269608965	1.96E-05	0.001194894	CG9377	CG9377
FBgn0032879	737.1976946	0.673532744	0.188866361	3.56618691	0.000362213	0.012150025	CG9317	CG9317
FBgn0038181	673.1547823	-1.404966067	0.261486033	-5.37300617	7.74E-08	1.03E-05	CG9297	CG9297
FBgn0036880	52.77633647	-1.676359565	0.442155358	-3.791336089	0.000149839	0.006142711	Cpr76Bc	CG9295
FBgn0001114	6311.967381	-0.627014613	0.197214564	-3.179352476	0.001476045	0.036811274	Glt	CG9280
FBgn0032906	48.21833768	-1.397773786	0.483110312	-2.893280789	0.003812403	0.077545901	RPA2	CG9273
FBgn0032929	34.34832942	-2.36870322	0.56846188	-4.16686378	3.09E-05	0.001769233	Mcm10	CG9241
FBgn0034558	128.0741036	0.980714008	0.266082193	3.685755887	0.000228025	0.008465699	Cib2	CG9236
FBgn0005655	103.2322813	-1.367799762	0.413252083	-3.309843602	0.000933481	0.02478911	PCNA	CG9193
FBgn0004378	51.48517255	-2.821908863	0.574375287	-4.913005359	8.97E-07	8.30E-05	Klp61F	CG9191
FBgn0031878	31.07902775	-2.351713673	0.63416508	-3.708361984	0.000208604	0.007933918	sip2	CG9188
FBgn0031775	580.3832519	1.271396364	0.201532711	6.30863525	2.82E-10	6.09E-08	CG9150	CG9150
FBgn0025682	446.9545511	-0.782761266	0.211837723	-3.695098556	0.000219802	0.00821356	scf	CG9148
FBgn0011704	105.9212886	-1.606013968	0.412300289	-3.895253068	9.81E-05	0.004395938	RnrS	CG8975
FBgn0030833	227.3448019	-1.293370323	0.30837575	-4.194137587	2.74E-05	0.001603222	CG8915	CG8915
FBgn0038465	1652.317893	0.611289491	0.151189164	4.043209686	5.27E-05	0.002676348	Irc	CG8913
FBgn0010549	34.89300977	-2.707998075	0.555931455	-4.871100655	1.11E-06	0.000100247	l(2)03659	CG8799
FBgn0036910	176.5413433	-0.969917451	0.235683563	-4.115337695	3.87E-05	0.002102002	Cyp305a1	CG8733
FBgn0002570	30.97854228	-2.437439787	0.756328233	-3.222727489	0.001269763	0.032515001	Mal-A1	CG8696
FBgn0034479	211.8885644	-0.961305771	0.265918182	-3.615043414	0.000300297	0.010567517	CG8654	CG8654
FBgn0267792	329.368024	-0.641140536	0.191810682	-3.342569509	0.000830066	0.022618796	rgr	CG8643
FBgn0010387	487.4639017	-0.762308856	0.228619824	-3.334395248	0.000854851	0.023129363	Dbi	CG8627
FBgn0040837	152.8965436	2.229165158	0.333577068	6.682609133	2.35E-11	5.50E-09	CG8620	CG8620
FBgn0035770	1038.548698	0.574873999	0.197442372	2.911603985	0.003595782	0.073793937	pst	CG8588
FBgn0035714	128.3213072	0.789375971	0.260145208	3.034366752	0.002410412	0.05464871	CG8549	CG8549
FBgn0033741	274.4354488	-0.81044924	0.26774363	-3.026959937	0.002470267	0.055457735	CG8545	CG8545
FBgn0024321	2344.421729	0.81029079	0.15949678	5.080295591	3.77E-07	4.04E-05	NK7.1	CG8524
FBgn0033728	395.061496	-1.551449888	0.282943475	-5.483250286	4.18E-08	5.84E-06	Cpr49Ae	CG8505
FBgn0033913	1393.14473	-0.485081381	0.144692495	-3.35249857	0.000800857	0.022135284	CG8468	CG8468
FBgn0034063	200.083481	0.940316076	0.234104482	4.016651325	5.90E-05	0.002894031	CG8389	CG8389
FBgn0040502	386.4044446	-5.088865032	1.119770937	-4.544558948	5.51E-06	0.000404832	CG8343	CG8343
FBgn0036022	183.3426683	-4.40948994	1.312928285	-3.358515458	0.000783623	0.021842176	CG8329	CG8329
FBgn0030852	19.42719427	-2.878780329	0.770525803	-3.736124497	0.000186878	0.00744398	CG8316	CG8316
FBgn0034143	133.8930162	1.116392686	0.268074987	4.164479122	3.12E-05	0.001769233	CG8303	CG8303
FBgn0037717	681.7181857	-0.859755432	0.195100133	-4.406739335	1.05E-05	0.000704007	CG8301	CG8301
FBgn0000996	104.546468	-1.701164886	0.409816984	-4.151035593	3.31E-05	0.001834269	dup	CG8171
FBgn0003328	466.9884607	0.710164563	0.16761923	4.236772611	2.27E-05	0.001340897	scb	CG8095
FBgn0038243	304.1098879	1.089094947	0.268833263	4.051191184	5.10E-05	0.002621457	CG8066	CG8066
FBgn0035266	382.0771902	-0.825903635	0.192750959	-4.284822443	1.83E-05	0.001140249	Gk	CG7995
FBgn0036417	145.3672897	-1.902984821	0.334217645	-5.693849054	1.24E-08	1.98E-06	CG7906	CG7906
FBgn0030999	10.38184101	-4.247037162	1.251171619	-3.39444813	0.000687671	0.019822036	Mur18B	CG7874
FBgn0002924	48.01581671	-2.359419843	0.501587257	-4.703907069	2.55E-06	0.000204755	ncd	CG7831
FBgn0039703	18.34387789	-3.839340892	0.974830473	-3.938470329	8.20E-05	0.003828365	CG7829	CG7829
FBgn0262598	24.30574323	-2.403243428	0.65843233	-3.649947487	0.000262294	0.009544112	mtsh	CG7795
FBgn0033574	362.4979231	0.569017174	0.189006633	3.01056722	0.002607602	0.057973668	Spn47C	CG7722
FBgn0038652	229.5326682	-0.705436739	0.222376223	-3.172266931	0.001512539	0.037558114	CG7720	CG7720
FBgn0038627	98.10615075	1.120465266	0.276559623	4.05144198	5.09E-05	0.002621457	CG7694	CG7694
FBgn0038612	46.66671124	-2.885208379	0.602892961	-4.785606347	1.70E-06	0.000143798	cona	CG7676
FBgn0038610	997.3781033	0.514373788	0.154522865	3.328787549	0.000872249	0.02332504	CG7675	CG7675
FBgn0016650	438.8353566	-0.707049055	0.197766484	-3.57517128	0.000349999	0.011945235	Lgr1	CG7665
FBgn0261987	105.5510053	-4.226368737	0.81688267	-5.173776961	2.29E-07	2.71E-05	Pxt	CG7660
FBgn0003308	393.573625	0.875033521	0.192291257	4.550563209	5.35E-06	0.000398559	ry	CG7642
FBgn0038530	16.70259536	3.118205258	0.773285398	4.03241192	5.52E-05	0.002753645	AttD	CG7629
FBgn0039670	111.8676488	5.748024446	1.629116802	3.528307141	0.000418227	0.013591771	CG7567	CG7567
FBgn0036734	6172.967748	-0.830072573	0.19318366	-4.296805294	1.73E-05	0.001090642	CG7564	CG7564
FBgn0014861	44.88612405	-1.652127183	0.494437444	-3.341428127	0.000833486	0.022658177	Mcm2	CG7538
FBgn0038533	252.9061353	0.902008657	0.256599135	3.515244341	0.00043935	0.014032942	CG7523	CG7523
FBgn0035806	249.748318	2.279961215	0.276342807	8.250481506	1.58E-16	6.70E-14	PGRP-SD	CG7496
FBgn0029082	228.7303908	-0.750827645	0.223987902	-3.35209017	0.000802039	0.022135284	hbs	CG7449
FBgn0037137	522.5167234	-0.696242148	0.216248752	-3.219635458	0.001283537	0.032794514	Nopp140	CG7421
FBgn0032282	16.80356835	-3.888317243	1.012382438	-3.840759281	0.000122654	0.005211447	CG7299	CG7299
FBgn0000565	473.2460885	0.676352335	0.193937016	3.487484484	0.000487587	0.015200001	Eip71CD	CG7266
FBgn0031942	774.6025826	-0.755861642	0.233537726	-3.236571897	0.001209747	0.031117092	CG7203	CG7203
FBgn0037151	56.89984123	1.314397955	0.405566551	3.240893392	0.001191557	0.030787266	CG7130	CG7130
FBgn0261800	573.1089439	-1.992432235	0.260349627	-7.652909886	1.96E-14	7.27E-12	LanB1	CG7123
FBgn0030893	300.3552697	-0.912276414	0.232429455	-3.924960439	8.67E-05	0.003996494	RhoGAP16F	CG7122
FBgn0030964	125.7663363	0.782654382	0.268960565	2.909922428	0.003615185	0.074059641	Pvf1	CG7103
FBgn0038277	77.09280366	-3.168193925	0.485637256	-6.523786814	6.86E-11	1.57E-08	RpS5b	CG7014
FBgn0029167	2758.508623	-1.280177622	0.209953463	-6.097435137	1.08E-09	2.17E-07	Hml	CG7002
FBgn0038290	148.1125936	-1.184828871	0.292456656	-4.051297334	5.09E-05	0.002621457	CG6912	CG6912
FBgn0266064	759.3191294	-0.559048743	0.153220522	-3.648654466	0.000263617	0.009544112	GlyS	CG6904
FBgn0038412	206.7095944	0.871817846	0.272703598	3.196942958	0.001388924	0.035096332	Zip89B	CG6898
FBgn0259791	23.14311843	-3.154281907	0.739022799	-4.268179428	1.97E-05	0.001196213	bora	CG6897
FBgn0030955	91.72531921	-2.945570667	0.432694091	-6.807513047	9.93E-12	2.59E-09	CG6891	CG6891
FBgn0036488	144.9140076	-0.857072626	0.292793426	-2.927226335	0.003419999	0.07133496	CG6878	CG6878
FBgn0000140	77.51511678	-2.534497801	0.428474263	-5.915169288	3.32E-09	5.94E-07	asp	CG6875
FBgn0037934	267.7690451	0.634514048	0.203799629	3.113421023	0.00184932	0.043941949	CG6830	CG6830
FBgn0040237	307.4233072	-0.709199195	0.230067927	-3.082564369	0.002052253	0.047819161	bor	CG6815
FBgn0002565	152.3242624	-1.658525773	0.398370607	-4.163273459	3.14E-05	0.001769233	Lsp2	CG6806
FBgn0011274	1677.952372	0.491396571	0.143258875	3.430130044	0.000603292	0.017929964	Dif	CG6794
FBgn0031925	2112.729857	0.473111466	0.1480868	3.194825381	0.001399155	0.035201394	Cyp4d21	CG6730
FBgn0038299	257.3022318	0.809191333	0.228756646	3.537345671	0.00040417	0.013236445	Spn88Eb	CG6687
FBgn0260632	778.0649542	0.500303385	0.158085757	3.16475939	0.001552112	0.038457525	dl	CG6667
FBgn0038912	793.9613688	-0.659025953	0.177888317	-3.704717465	0.000211626	0.007933918	CG6656	CG6656
FBgn0028956	47.5328694	-1.465737714	0.487983499	-3.003662453	0.002667511	0.059076613	mthl3	CG6530
FBgn0035665	20.62537599	-3.772446421	0.913464483	-4.129822768	3.63E-05	0.001983252	Jon65Aiii	CG6483
FBgn0250815	18.26306628	-3.956860354	0.933229011	-4.239967153	2.24E-05	0.001328805	Jon65Aiv	CG6467
FBgn0036713	214.4561084	1.079590251	0.297095763	3.633812337	0.000279264	0.009980426	Mip	CG6456
FBgn0032643	294.518637	-0.74694139	0.211992745	-3.523429031	0.000426001	0.013805326	CG6453	CG6453
FBgn0046999	353.990599	0.83125776	0.229422123	3.623267666	0.000290905	0.010364151	CG6429	CG6429
FBgn0028494	14600.43367	0.616524221	0.150213254	4.104326373	4.05E-05	0.002194262	CG6424	CG6424
FBgn0010194	278.603254	-0.548828126	0.19287669	-2.845487058	0.004434356	0.087708506	Wnt5	CG6407
FBgn0040232	76.55280195	-1.849021697	0.496427779	-3.72465397	0.000195583	0.007710418	cmet	CG6392
FBgn0266581	178.7558403	-0.942169304	0.230404713	-4.089192843	4.33E-05	0.00230975	pit	CG6375
FBgn0259113	86.30278759	-2.336479535	0.465376955	-5.020617183	5.15E-07	5.18E-05	DNApol-alpha180	CG6349
FBgn0030647	36.33560013	-3.012869026	0.583130601	-5.166713979	2.38E-07	2.79E-05	CG6324	CG6324
FBgn0023197	32.72581015	-2.567679273	0.668150915	-3.84296304	0.000121558	0.005184055	Jon74E	CG6298
FBgn0030921	15.65408591	-7.316990157	1.421305442	-5.14807721	2.63E-07	2.97E-05	CG6290	CG6290
FBgn0036126	235.8004338	1.371546289	0.204680069	6.700927421	2.07E-11	4.95E-09	CG6272	CG6272
FBgn0032252	40.3798714	1.344390656	0.404626751	3.322545166	0.000892002	0.023742576	loh	CG6232
FBgn0013269	206.5788584	-1.090298018	0.269031771	-4.052673832	5.06E-05	0.002621457	FK506-bp1	CG6226
FBgn0036147	273.5402726	-0.862990648	0.269195212	-3.205817224	0.001346795	0.034106916	Plod	CG6199
FBgn0038074	1134.261016	2.636805982	0.203760311	12.94072416	2.65E-38	6.08E-35	Gnmt	CG6188
FBgn0036150	128.0002023	-0.768311733	0.253723499	-3.028145743	0.002460594	0.055348888	Ir68a	CG6185
FBgn0039155	215.6080852	-0.87861196	0.235786528	-3.726302642	0.000194309	0.007686599	Kal1	CG6173
FBgn0039152	190.1105461	-1.210360598	0.252645794	-4.790741144	1.66E-06	0.000141205	Rootletin	CG6129
FBgn0016120	2151.362179	-0.560565268	0.194253492	-2.885741011	0.003904933	0.078952907	ATPsyn-d	CG6030
FBgn0261258	2289.920092	-0.438253822	0.142476074	-3.075981877	0.002098106	0.048625195	rgn	CG6014
FBgn0036203	1464.012309	5.693536107	1.562402107	3.644091416	0.000268338	0.009680421	Muc68D	CG6004
FBgn0036752	139.1163009	-2.699931049	0.423292116	-6.378410903	1.79E-10	3.95E-08	Adgf-A	CG5992
FBgn0036999	499.9399262	0.747695706	0.25165856	2.971072021	0.002967622	0.064600678	isoQC	CG5976
FBgn0031914	2320.228361	0.407773823	0.134272824	3.03690509	0.002390207	0.054513827	CG5973	CG5973
FBgn0029831	609.6786207	2.597069596	0.214829395	12.08898622	1.21E-33	1.39E-30	CG5966	CG5966
FBgn0031913	233.934633	-0.972274197	0.264885221	-3.670549057	0.00024203	0.008870825	CG5958	CG5958
FBgn0000404	70.16569053	-2.169638641	0.477065589	-4.547883331	5.42E-06	0.000401062	CycA	CG5940
FBgn0026192	1976.464839	0.41058406	0.146362504	2.805254413	0.005027688	0.095334934	par-6	CG5884
FBgn0027586	695.9137429	-0.666594731	0.224423349	-2.970255703	0.00297552	0.064649927	CG5867	CG5867
FBgn0036556	4385.432405	0.993165311	0.140324636	7.077626122	1.47E-12	4.31E-10	CG5830	CG5830
FBgn0025678	271.8126613	-0.678354661	0.201232383	-3.371001479	0.000748955	0.02105884	CaBP1	CG5809
FBgn0030855	116.0087733	-0.982714207	0.313247042	-3.137185911	0.001705779	0.041371459	CG5800	CG5800
FBgn0040582	525.1289158	0.658930161	0.184342061	3.5744971	0.000350902	0.011945235	CG5791	CG5791
FBgn0039207	269.5654608	-0.588486918	0.204151575	-2.882597986	0.003944104	0.079380292	CG5789	CG5789
FBgn0003701	39.85939781	-1.770791783	0.522351916	-3.390035968	0.000698835	0.020042575	thr	CG5785
FBgn0000083	1600.82671	0.775280202	0.151050511	5.132589082	2.86E-07	3.12E-05	AnxB9	CG5730
FBgn0022959	8038.867519	0.409568876	0.144132872	2.841606284	0.004488689	0.088478071	yps	CG5654
FBgn0035948	146.4704675	-0.70756245	0.251290725	-2.815712559	0.004866919	0.093417629	CG5644	CG5644
FBgn0039562	1073.897119	-0.652196317	0.164787767	-3.957795699	7.56E-05	0.003600809	Gp93	CG5520
FBgn0011703	105.3436288	-1.367846548	0.378140921	-3.617293107	0.0002977	0.010540789	RnrL	CG5371
FBgn0000566	398.9706523	-1.076499387	0.215995537	-4.983896443	6.23E-07	6.11E-05	Eip55E	CG5345
FBgn0037916	14.64671009	-2.98052754	0.83327121	-3.5768997	0.000347694	0.011942335	CG5342	CG5342
FBgn0039129	17.93576166	-2.903535487	0.735203388	-3.949295573	7.84E-05	0.003700382	RpS19b	CG5338
FBgn0001098	6471.89869	-0.586087979	0.157973099	-3.710049251	0.000207219	0.007933918	Gdh	CG5320
FBgn0038045	21.88119646	-2.059714945	0.64470611	-3.194812198	0.001399219	0.035201394	Sas	CG5232
FBgn0034354	129.2235015	0.882680265	0.306027728	2.884314666	0.003922666	0.07908756	GstE11	CG5224
FBgn0038039	485.1295107	0.729835049	0.176461839	4.135937006	3.54E-05	0.001949739	CG5196	CG5196
FBgn0036995	142.5428977	1.504354787	0.270786841	5.555494422	2.77E-08	4.07E-06	atk	CG5195
FBgn0019940	6662.292456	0.485250003	0.166201937	2.919641076	0.003504347	0.072566558	Rh6	CG5192
FBgn0000047	29.96657157	-1.733208153	0.580625648	-2.985069913	0.002835135	0.062188663	Act88F	CG5178
FBgn0032246	399.4758603	0.655050563	0.172782272	3.791190825	0.000149927	0.006142711	CG5168	CG5168
FBgn0034335	240.1396434	0.843839599	0.229759881	3.672702111	0.000239999	0.008843327	GstE1	CG5164
FBgn0030828	367.3876137	-1.59616711	0.192347197	-8.2983643	1.06E-16	4.66E-14	CG5162	CG5162
FBgn0039342	13.70527194	-2.623968749	0.898013918	-2.921968911	0.003478263	0.072156652	CG5107	CG5107
FBgn0026409	5804.276188	-0.508776723	0.154872989	-3.285122382	0.001019381	0.026945477	Mpcp	CG4994
FBgn0046114	652.374856	-0.688721455	0.192839878	-3.571468008	0.000354986	0.011977642	Gclm	CG4919
FBgn0267727	151.6448931	-4.421969083	0.413433021	-10.69573269	1.07E-26	8.73E-24	Pen	CG4799
FBgn0261714	4537.407334	-0.630146122	0.20778036	-3.032751133	0.002423354	0.054833753	Cpn	CG4795
FBgn0036619	15035.47927	-0.54501218	0.185652761	-2.935653518	0.003328459	0.069934209	Cpr72Ec	CG4784
FBgn0040211	77.35021497	-1.367240269	0.315934788	-4.327602783	1.51E-05	0.000960723	hgo	CG4779
FBgn0027584	4777.602334	1.898185066	0.155099872	12.23846958	1.94E-34	2.47E-31	CG4757	CG4757
FBgn0041579	205.9279757	3.955548895	0.656162099	6.028310533	1.66E-09	3.12E-07	AttC	CG4740
FBgn0039024	1109.943949	0.926597118	0.163589717	5.664152573	1.48E-08	2.29E-06	CG4721	CG4721
FBgn0267347	66.95874798	-1.376953829	0.344068436	-4.001976598	6.28E-05	0.003053473	squ	CG4711
FBgn0039348	680.8464671	-0.56658501	0.191074526	-2.965256656	0.003024305	0.065009645	Npl4	CG4673
FBgn0028399	2391.121541	0.488177974	0.173752027	2.809624633	0.004959931	0.094362072	TMS1	CG4672
FBgn0029839	236.6590385	0.839523959	0.21006546	3.996487377	6.43E-05	0.003111928	CG4660	CG4660
FBgn0033806	147.9843526	-0.782756909	0.265342862	-2.949982916	0.003177915	0.068016868	FLASH	CG4616
FBgn0014135	1326.373299	1.862371039	0.217343646	8.5687853	1.05E-17	5.22E-15	bnl	CG4608
FBgn0020414	1003.342278	0.503762278	0.161179735	3.125469073	0.001775217	0.042694536	Idgf3	CG4559
FBgn0038746	105.3424864	-0.986179908	0.319095116	-3.090551559	0.001997851	0.046965878	Surf6	CG4510
FBgn0266000	3120.333028	0.842005166	0.160692854	5.239842001	1.61E-07	2.00E-05	CG44774	CG44774
FBgn0035969	49.23487896	-1.393227666	0.393899499	-3.537013045	0.00040468	0.013236445	CG4476	CG4476
FBgn0032105	14.03337231	-2.394596581	0.750434668	-3.190946106	0.001418077	0.03552005	borr	CG4454
FBgn0039067	206.4576297	-1.042267487	0.25437055	-4.097437718	4.18E-05	0.002239444	wda	CG4448
FBgn0035977	89.68963511	1.484089383	0.288235954	5.148869749	2.62E-07	2.97E-05	PGRP-LF	CG4437
FBgn0265413	402.9567057	1.184588729	0.245198654	4.831138798	1.36E-06	0.000117983	CG44325	CG44325
FBgn0035976	588.3928992	0.49059666	0.175560395	2.794460912	0.005198633	0.09792892	PGRP-LC	CG4432
FBgn0034660	77.14226318	-1.618544065	0.372133484	-4.349364228	1.37E-05	0.000884918	lox2	CG4402
FBgn0030748	18.06849616	-2.150630584	0.695575412	-3.09187264	0.001988982	0.046949789	Traf-like	CG4394
FBgn0264272	341.335973	-0.848020611	0.216721673	-3.912947877	9.12E-05	0.004150689	mwh	CG43772
FBgn0263748	11.20263474	3.096438914	1.042926446	2.968990696	0.002987796	0.064793952	CG43673	CG43673
FBgn0263132	413.4047965	-1.23754443	0.224248148	-5.518638346	3.42E-08	4.84E-06	Cht6	CG43374
FBgn0263131	412.7502572	0.593375957	0.184903164	3.209117384	0.001331431	0.033867359	CG43373	CG43373
FBgn0263077	13267.17368	-0.622985997	0.186965392	-3.332092588	0.000861956	0.023212104	CG43340	CG43340
FBgn0262881	95.44340313	2.25685726	0.789571476	2.858331803	0.004258748	0.084820068	CG43236	CG43236
FBgn0262588	9.047321159	-6.506653295	1.427488397	-4.558112911	5.16E-06	0.000387013	CG43125	CG43125
FBgn0262587	11.53776327	-4.339975344	1.124551757	-3.859293553	0.000113715	0.004941446	CG43124	CG43124
FBgn0262538	163.2869361	0.795430923	0.224855286	3.537523783	0.000403898	0.013236445	CG43092	CG43092
FBgn0262537	389.6580643	0.693186874	0.192411402	3.602628875	0.000315015	0.010917987	CG43091	CG43091
FBgn0030747	63.49497986	-1.189112146	0.392324071	-3.030943636	0.002437908	0.055027266	CG4301	CG4301
FBgn0014879	352.6594649	-0.545050016	0.185453911	-2.939005244	0.003292675	0.069436706	Set	CG4299
FBgn0261990	677.7681206	1.140163549	0.239973032	4.75121534	2.02E-06	0.000169315	CG42808	CG42808
FBgn0261989	277.5745903	0.891800377	0.261017471	3.416630978	0.000634012	0.018554543	CG42807	CG42807
FBgn0001086	39.73300392	-2.388980833	0.58755336	-4.065981059	4.78E-05	0.002517042	fzy	CG4274
FBgn0261788	105713.3044	1.207168303	0.195562501	6.172800504	6.71E-10	1.40E-07	Ank2	CG42734
FBgn0261561	99.00348031	0.846412722	0.268023309	3.157981768	0.001588655	0.039168852	CG42675	CG42675
FBgn0264979	75.17778506	1.04204786	0.330949063	3.148665391	0.001640179	0.040205409	CG4267	CG4267
FBgn0261402	120.0871598	0.922981522	0.263270466	3.505830094	0.000455186	0.014385372	Ir75b	CG42643
FBgn0259736	933.0238631	0.569073141	0.145111513	3.921626402	8.80E-05	0.004019921	CG42390	CG42390
FBgn0030745	328.57923	-0.63432296	0.216914442	-2.924300272	0.003452315	0.071878336	CG4239	CG4239
FBgn0259714	349.1408278	0.594122759	0.209788768	2.832004609	0.004625718	0.090095482	CG42368	CG42368
FBgn0259711	104.2861623	1.858436484	0.345304026	5.382029582	7.37E-08	9.94E-06	CG42365	CG42365
FBgn0259683	35.70958686	-1.39770322	0.479006446	-2.917921523	0.00352373	0.072836456	Ir40a	CG42352
FBgn0259680	219.1079481	-0.709410168	0.252085187	-2.814168402	0.00489036	0.093417629	Pkcdelta	CG42349
FBgn0259226	191.5643153	-1.235298764	0.255280295	-4.838989872	1.31E-06	0.000114424	CG42326	CG42326
FBgn0250754	1540.869453	-0.476458075	0.168427242	-2.828865861	0.004671327	0.090829606	CG42232	CG42232
FBgn0025628	597.2497399	0.651635841	0.175136654	3.720727945	0.000198649	0.007753757	CG4199	CG4199
FBgn0002563	1446.917586	-1.719432326	0.156027196	-11.02008092	3.06E-28	2.70E-25	Lsp1beta	CG4178
FBgn0036806	103.2132752	0.817517557	0.28182689	2.900779113	0.003722362	0.076119311	Cyp12c1	CG4120
FBgn0017577	41.55547381	-1.900889716	0.53200801	-3.573047174	0.000352851	0.011976061	Mcm5	CG4082
FBgn0058470	449.7808558	0.747521146	0.234102802	3.193131989	0.001407386	0.035329392	CG40470	CG40470
FBgn0000017	7187.030309	-0.759082729	0.153948003	-4.930773479	8.19E-07	7.70E-05	Abl	CG4032
FBgn0058198	23.76702108	-2.146676166	0.613519212	-3.498955081	0.000467085	0.014600551	CG40198	CG40198
FBgn0034885	1914.073633	-0.490308783	0.150736174	-3.252761225	0.001142895	0.02978309	CG4019	CG4019
FBgn0029881	1989.088006	-0.433910331	0.151574251	-2.862691568	0.004200592	0.083807299	pigs	CG3973
FBgn0010019	854.5719447	-7.032223479	0.597413477	-11.77111624	5.50E-32	5.26E-29	Cyp4g1	CG3972
FBgn0010382	58.50199547	-1.706461295	0.401935916	-4.245605397	2.18E-05	0.001309394	CycE	CG3938
FBgn0031571	417.5093584	0.695961912	0.166779976	4.172934479	3.01E-05	0.001742246	CG3921	CG3921
FBgn0034871	128.4473654	4.90590714	1.418316306	3.458965478	0.000542254	0.016544528	CG3906	CG3906
FBgn0001987	651.7337907	0.595735473	0.172799038	3.447562445	0.00056567	0.017077268	Gli	CG3903
FBgn0027660	587.9455371	0.513511769	0.166135203	3.090926915	0.001995327	0.046965878	blot	CG3897
FBgn0005624	483.0856242	-0.566875409	0.174301888	-3.252262001	0.001144904	0.02978309	Psc	CG3886
FBgn0261955	4556.622969	-0.531805229	0.156351566	-3.401342518	0.000670558	0.019475027	kdn	CG3861
FBgn0013305	3000.237214	0.889087804	0.203652248	4.365715645	1.27E-05	0.00083062	Nmda1	CG3798
FBgn0034800	20.65567583	-1.711058901	0.572235769	-2.990129233	0.002788594	0.061321695	CG3788	CG3788
FBgn0032116	74.36172854	2.533401934	0.426895418	5.934479095	2.95E-09	5.45E-07	Mco1	CG3759
FBgn0023129	1627.856703	0.633114134	0.164517821	3.84830124	0.00011894	0.005091331	aay	CG3705
FBgn0011672	696.423145	-0.853514058	0.242817197	-3.515047815	0.000439675	0.014032942	Mvl	CG3671
FBgn0042627	52.11238189	-1.686440001	0.481439682	-3.502910257	0.000460204	0.014504027	v(2)k05816	CG3524
FBgn0000405	57.47035164	-2.539840387	0.494990747	-5.131086601	2.88E-07	3.12E-05	CycB	CG3510
FBgn0035996	51.62968819	1.288152124	0.386703747	3.33110846	0.000865009	0.023239771	CG3448	CG3448
FBgn0250833	29.46115988	-1.783570193	0.520939089	-3.423759571	0.000617612	0.01818822	CG34461	CG34461
FBgn0003046	19.43500288	2.016866964	0.615881306	3.274765682	0.001057496	0.02782477	Pcp	CG3440
FBgn0265011	53.22786497	-1.563462774	0.501011011	-3.120615593	0.001804735	0.043223203	Np	CG34350
FBgn0266719	242.2042172	0.601993269	0.204246146	2.947391082	0.003204676	0.068439476	Unc-13-4B	CG34349
FBgn0085359	32.9420584	-3.827867845	0.716727926	-5.34075443	9.26E-08	1.19E-05	CG34330	CG34330
FBgn0085353	4029.537191	5.593128863	1.465736252	3.81591767	0.000135678	0.00567038	CG34324	CG34324
FBgn0036007	4145.671717	0.539280588	0.156475444	3.446423129	0.00056806	0.017104425	path	CG3424
FBgn0085256	471.6303231	2.167328625	0.202888353	10.68237085	1.23E-26	9.41E-24	CG34227	CG34227
FBgn0085249	18906.46484	4.702744206	1.400153209	3.358735442	0.000783	0.021842176	CG34220	CG34220
FBgn0013679	12340.82795	0.512579065	0.178922715	2.864807111	0.004172633	0.083516969	mt:ND1	CG34092
FBgn0003888	567.6261959	-1.359745517	0.282048384	-4.820965459	1.43E-06	0.000123229	betaTub60D	CG3401
FBgn0261451	5229.885061	-0.525146335	0.173287079	-3.030499097	0.002441499	0.055027266	trol	CG33950
FBgn0053926	241.3940347	1.487092727	0.282667664	5.26092269	1.43E-07	1.81E-05	CG33926	CG33926
FBgn0053868	29.05167139	-1.498553078	0.532285361	-2.815318979	0.004872884	0.093417629	His2B:CG33868	CG33868
FBgn0034715	13.03271116	-3.309705277	0.889959763	-3.718938107	0.000200062	0.007753757	Oatp58Db	CG3382
FBgn0034716	376.6406352	-0.943013028	0.226542981	-4.162623027	3.15E-05	0.001769233	Oatp58Dc	CG3380
FBgn0053784	50.18878375	-2.019140678	0.455817793	-4.429710096	9.44E-06	0.00064053	CG33784	CG33784
FBgn0053783	29.50991454	-5.396761126	0.932547366	-5.787117439	7.16E-09	1.21E-06	CG33783	CG33783
FBgn0038236	3363.884378	0.46202639	0.146324793	3.157540032	0.001591064	0.039168852	Cyp313a1	CG3360
FBgn0053542	51.70904888	-1.84362411	0.451921989	-4.079518492	4.51E-05	0.002396856	upd3	CG33542
FBgn0259937	210.4189759	-1.046527556	0.277513572	-3.771086038	0.000162539	0.00663574	Nop60B	CG3333
FBgn0053300	45.704832	-2.547132304	0.56099877	-4.54035274	5.62E-06	0.000410363	Muc30E	CG33300
FBgn0267348	935.4707706	-1.560711406	0.217681763	-7.169692984	7.52E-13	2.27E-10	LanB2	CG3322
FBgn0053202	1216.513734	0.860696347	0.173776445	4.952894206	7.31E-07	7.05E-05	dpr11	CG33202
FBgn0053170	208.1939602	0.73491713	0.20559367	3.574609719	0.000350751	0.011945235	CG33170	CG33170
FBgn0053158	154.4858258	0.873176132	0.246198822	3.546630016	0.000390192	0.012937238	CG33158	CG33158
FBgn0053126	212.5097166	0.694990146	0.239739903	2.898933964	0.003744337	0.076432454	NLaz	CG33126
FBgn0053116	505.480598	0.685536209	0.175861961	3.898149465	9.69E-05	0.004360736	CG33116	CG33116
FBgn0053093	20.30710323	1.772193255	0.604412426	2.932092687	0.003366862	0.070611785	CG33093	CG33093
FBgn0053080	448.7013274	-0.732778575	0.186778737	-3.923244082	8.74E-05	0.004008985	CG33080	CG33080
FBgn0053062	18.91166794	-2.636794525	0.719611779	-3.664190334	0.000248122	0.009065154	CG33062	CG33062
FBgn0013767	347.6060371	1.139166287	0.279964782	4.068962812	4.72E-05	0.002496502	Crz	CG3302
FBgn0052850	1997.775273	-0.805923104	0.208878726	-3.858330234	0.000114164	0.004942238	CG32850	CG32850
FBgn0052816	195.891434	-1.271762878	0.258079854	-4.927788278	8.32E-07	7.76E-05	CG32816	CG32816
FBgn0036017	100.8873535	-0.972633633	0.319279991	-3.046334443	0.0023165	0.052938026	CG3280	CG3280
FBgn0040384	739.4205465	-0.672015893	0.190834734	-3.521454822	0.000429186	0.01386935	CG32795	CG32795
FBgn0052694	2106.810664	0.502627777	0.16942708	2.966631874	0.003010812	0.065009645	CG32694	CG32694
FBgn0052625	24.91319484	-1.771508878	0.567659312	-3.120725479	0.001804061	0.043223203	CG32625	CG32625
FBgn0026575	1770.088481	-0.478185316	0.137456264	-3.478817936	0.000503631	0.015573182	hang	CG32575
FBgn0052572	125.0157185	0.820854429	0.253151209	3.242545962	0.001184668	0.030678365	CG32572	CG32572
FBgn0016080	13.96604035	-6.177813176	1.405090881	-4.396735656	1.10E-05	0.000728711	xmas-1	CG32561
FBgn0029762	489.8729964	0.580453979	0.168736706	3.439998276	0.000581718	0.017439247	NAAT1	CG3252
FBgn0052512	1188.516975	-0.792308604	0.190483173	-4.159467687	3.19E-05	0.0017851	CG32512	CG32512
FBgn0052483	18.45899016	-2.150965164	0.76424747	-2.814487777	0.004885504	0.093417629	CG32483	CG32483
FBgn0039411	367.3398943	-4.037526967	0.342091608	-11.80247299	3.79E-32	3.95E-29	dys	CG32474
FBgn0052436	49.59964327	-1.723397191	0.51150608	-3.36926042	0.000753702	0.021140507	CG32436	CG32436
FBgn0052425	2046.240133	-0.720371497	0.178621154	-4.032957368	5.51E-05	0.002753645	CG32425	CG32425
FBgn0052412	332.873485	0.930312844	0.19870877	4.681790573	2.84E-06	0.000223453	QC	CG32412
FBgn0052369	1151.702175	0.91694781	0.157930982	5.806003342	6.40E-09	1.10E-06	CG32369	CG32369
FBgn0052267	91.01042033	-1.220601461	0.345113314	-3.536813599	0.000404985	0.013236445	CG32267	CG32267
FBgn0052251	54.75394038	-2.152369129	0.520949035	-4.131630899	3.60E-05	0.001977128	Claspin	CG32251
FBgn0052195	180.8059585	0.749013318	0.224531973	3.335887128	0.000850277	0.023059989	CG32195	CG32195
FBgn0052185	43.18574561	3.58096174	0.630872398	5.676206074	1.38E-08	2.16E-06	edin	CG32185
FBgn0052103	1841.228399	0.48592257	0.143164267	3.394160988	0.000688392	0.019822036	CG32103	CG32103
FBgn0052088	28.07051189	-2.328081573	0.6847488	-3.399906029	0.00067409	0.019528187	CG32088	CG32088
FBgn0051973	2187.406598	-0.583930377	0.207880406	-2.808972661	0.004969987	0.094396833	Cda5	CG31973
FBgn0051955	40.47277839	1.333556288	0.423050469	3.152239242	0.001620235	0.039801567	CG31955	CG31955
FBgn0031678	56.6903769	-2.716014214	0.490910457	-5.532606155	3.16E-08	4.52E-06	CG31918	CG31918
FBgn0051864	67.70421768	1.189971653	0.388377379	3.063957163	0.002184302	0.050419136	Qtzl	CG31864
FBgn0033081	198.8989705	-0.917011738	0.266646138	-3.43905877	0.00058374	0.017439247	geminin	CG3183
FBgn0024920	15.40635812	-2.904820916	0.833602139	-3.484661065	0.000492761	0.015319653	Ts	CG3181
FBgn0004584	112.827314	-1.181365262	0.346357565	-3.41082564	0.000647665	0.018905883	Rrp1	CG3178
FBgn0043841	3466.045856	0.839158037	0.185124825	4.532930894	5.82E-06	0.000419708	vir-1	CG31764
FBgn0045852	260.3097608	-1.316752575	0.279085891	-4.718090798	2.38E-06	0.000193696	ham	CG31753
FBgn0033079	308.2437207	-0.769716328	0.221112067	-3.481114069	0.000499333	0.015482016	Fmo-2	CG3174
FBgn0051694	1677.145465	0.684745253	0.140371948	4.878077579	1.07E-06	9.75E-05	CG31694	CG31694
FBgn0051664	250.1534667	1.107712289	0.245725422	4.507927104	6.55E-06	0.000466462	CG31664	CG31664
FBgn0010263	37072.06115	0.517613287	0.179390171	2.885404946	0.003909105	0.078952907	Rbp9	CG3151
FBgn0051431	98.61558246	-0.86934446	0.302146167	-2.87723147	0.004011812	0.080601588	CG31431	CG31431
FBgn0051300	458.3722824	0.792695028	0.184523183	4.29591023	1.74E-05	0.001090642	CG31300	CG31300
FBgn0051286	24.72807138	-2.541990313	0.565311491	-4.496618865	6.90E-06	0.000485924	CG31286	CG31286
FBgn0260005	1514.64172	0.530001872	0.148374533	3.5720542	0.000354192	0.011977642	wtrw	CG31284
FBgn0051268	33.81543086	1.409208386	0.466974858	3.017739308	0.002546679	0.05695029	CG31268	CG31268
FBgn0051200	764.7233811	0.518614996	0.16572449	3.129380553	0.001751753	0.042218714	CG31200	CG31200
FBgn0044810	1458.709843	-0.853310788	0.203733513	-4.188367319	2.81E-05	0.001636178	TotX	CG31193
FBgn0051100	362.4343535	0.770896053	0.175896649	4.382664812	1.17E-05	0.000772952	CG31100	CG31100
FBgn0051036	335.0309973	0.677701053	0.189842699	3.569803087	0.00035725	0.012018675	CG31036	CG31036
FBgn0051004	32.99900047	1.580427227	0.52508104	3.009872964	0.00261357	0.057993951	mesh	CG31004
FBgn0036015	153.8540654	-4.800170917	1.429374742	-3.358231243	0.00078443	0.021842176	CG3088	CG3088
FBgn0037515	551.5776386	0.747480495	0.175043331	4.270259775	1.95E-05	0.001194894	Sp7	CG3066
FBgn0066084	6399.92595	-0.645935995	0.20330614	-3.177159301	0.001487253	0.037010344	RpL41	CG30425
FBgn0015270	17.21390168	-2.444405529	0.677848538	-3.606123479	0.000310805	0.010837563	Orc2	CG3041
FBgn0031645	2079.281671	0.710268989	0.152005106	4.672665325	2.97E-06	0.00023046	CG3036	CG3036
FBgn0050295	1858.564104	0.594328678	0.212125269	2.801781607	0.005082126	0.096208176	Ipk1	CG30295
FBgn0050187	45.12525554	-1.390632757	0.450424461	-3.087382853	0.002019273	0.047372403	CG30187	CG30187
FBgn0004581	41.15326746	-2.46427111	0.556878716	-4.425148674	9.64E-06	0.000650367	bgcn	CG30170
FBgn0028371	2176.136302	0.521735416	0.159486307	3.271349277	0.001070356	0.028098689	jbug	CG30092
FBgn0050022	238.0767044	0.742075649	0.207069098	3.58371026	0.000338748	0.011670016	CG30022	CG30022
FBgn0260474	371.1194606	-0.645862421	0.219616131	-2.940869684	0.003272922	0.069147257	CG30002	CG30002
FBgn0005391	377.1233924	-3.159924436	0.802376921	-3.938204544	8.21E-05	0.003828365	Yp2	CG2979
FBgn0015801	1057.88527	0.612968761	0.215855216	2.839721796	0.004515289	0.088697602	Reg-5	CG2928
FBgn0261004	92.54611235	-1.16706073	0.331624356	-3.519225014	0.000432809	0.013947163	asl	CG2919
FBgn0014930	371.1961334	0.647983244	0.19334077	3.351508547	0.000803726	0.022135284	CG2846	CG2846
FBgn0031268	211.8443332	0.636157905	0.22571567	2.818403811	0.004826307	0.093368285	cold	CG2813
FBgn0003963	614.6463845	-0.731388456	0.218246331	-3.351206192	0.000804604	0.022135284	ush	CG2762
FBgn0003996	1232.236135	-1.378709039	0.188463917	-7.31550667	2.56E-13	8.65E-11	w	CG2759
FBgn0001142	1596.762478	0.629042382	0.169572722	3.709572937	0.000207609	0.007933918	Gs1	CG2718
FBgn0002121	1264.998219	0.499432776	0.147989576	3.374783475	0.000738738	0.020873894	l(2)gl	CG2671
FBgn0031209	30.07406855	1.397601345	0.452815721	3.086468247	0.002025496	0.047421403	Ir21a	CG2657
FBgn0015570	141.5710504	-0.802204681	0.281421159	-2.850548566	0.004364388	0.086473687	alpha-Est2	CG2505
FBgn0033304	242.0279079	0.621809859	0.218774108	2.842246114	0.004479689	0.088452664	Cyp6a13	CG2397
FBgn0040319	1712.300779	0.457134378	0.162276243	2.817013569	0.004847248	0.093417629	Gclc	CG2259
FBgn0022893	1443.772275	-1.131502011	0.254210265	-4.451047682	8.55E-06	0.000591349	Df31	CG2207
FBgn0086450	228.1117442	-0.70516199	0.225292259	-3.129987659	0.001748136	0.042218714	su(r)	CG2194
FBgn0261385	188.9290419	-1.271045432	0.323582539	-3.928040849	8.56E-05	0.003961571	scra	CG2092
FBgn0022702	57.5968819	-1.751976191	0.500384535	-3.501259671	0.000463064	0.014514412	Cht2	CG2054
FBgn0250839	2073.731516	0.697173911	0.167902623	4.152251462	3.29E-05	0.001833405	CG2016	CG2016
FBgn0033395	1180.202852	1.974039665	0.1537067	12.84289928	9.43E-38	1.80E-34	Cyp4p2	CG1944
FBgn0013972	662.3492993	-0.628043301	0.153078238	-4.102760201	4.08E-05	0.002198802	Gycalpha99B	CG1912
FBgn0039680	58.17947811	-1.472804499	0.379628332	-3.879595848	0.00010463	0.004598917	Cap-D2	CG1911
FBgn0000492	292.6492569	0.970283208	0.220676367	4.396860523	1.10E-05	0.000728711	Dr	CG1897
FBgn0042179	26.49122256	2.018478991	0.560047456	3.604121345	0.000313211	0.010888343	CG18869	CG18869
FBgn0033226	1260.667145	0.607347971	0.193093048	3.145364257	0.001658802	0.040502289	CG1882	CG1882
FBgn0042132	587.1189197	-0.509476871	0.179456546	-2.838998531	0.004525537	0.088746932	CG18809	CG18809
FBgn0042119	365.4065118	-1.673439976	0.31409173	-5.327870232	9.94E-08	1.27E-05	Cpr65Au	CG18778
FBgn0015773	69.83425336	-0.973277727	0.320547345	-3.036299451	0.002395014	0.054515075	NetA	CG18657
FBgn0014859	2233.999846	1.134633594	0.265368039	4.275698001	1.91E-05	0.001175198	Hr38	CG1864
FBgn0036237	544.8151702	0.809374839	0.200650446	4.033755492	5.49E-05	0.002753645	viaf	CG18593
FBgn0039189	53.56264892	-1.636657542	0.440214146	-3.717866764	0.000200912	0.007760487	CG18528	CG18528
FBgn0267408	944.6652062	-0.717365911	0.215786051	-3.324431343	0.00088599	0.023637401	AOX1	CG18522
FBgn0003863	35.20058159	-5.535035858	1.43179718	-3.865796034	0.000110727	0.004829906	alphaTry	CG18444
FBgn0013813	247.8643419	0.962178026	0.203363394	4.731323611	2.23E-06	0.000185333	Dhc98D	CG1842
FBgn0013984	1973.7173	0.493144854	0.136177674	3.621334091	0.000293088	0.010409605	InR	CG18402
FBgn0041581	406.2951381	4.761793415	0.759809482	6.267088695	3.68E-10	7.81E-08	AttB	CG18372
FBgn0029002	84.68120145	-2.072047051	0.353591295	-5.860005839	4.63E-09	8.17E-07	miple2	CG18321
FBgn0002183	470.6812014	-0.834982383	0.2166554	-3.853965249	0.00011622	0.004996907	dre4	CG1828
FBgn0033659	12.72440921	2.130725284	0.761058043	2.799688281	0.005115198	0.096674707	Damm	CG18188
FBgn0036024	26.72792919	-2.680439015	0.734659305	-3.648547016	0.000263728	0.009544112	CG18180	CG18180
FBgn0250907	272.9521298	0.618375455	0.210516852	2.937415456	0.003309604	0.069665646	Cht3	CG18140
FBgn0032082	16.80011174	-2.660697472	0.759797898	-3.50184895	0.000462041	0.014514412	CG18088	CG18088
FBgn0034512	8537.605372	1.081688234	0.138952426	7.784594115	6.99E-15	2.67E-12	CG18067	CG18067
FBgn0028856	26.69958381	-1.738701526	0.590683723	-2.943540609	0.003244813	0.069062132	CG18063	CG18063
FBgn0000078	170.6817148	1.235619095	0.362906704	3.404784432	0.000662163	0.019280036	Amy-d	CG17876
FBgn0261113	17389.2959	0.911465752	0.176607568	5.160966566	2.46E-07	2.85E-05	Xrp1	CG17836
FBgn0027872	56.39121104	-1.048797398	0.367437241	-2.854357917	0.004312392	0.085739614	rdgBbeta	CG17818
FBgn0034915	196.9814052	0.655609067	0.221110337	2.965076511	0.003026077	0.065009645	eIF6	CG17611
FBgn0038450	11.61013853	-2.334843249	0.79865224	-2.923479248	0.003461433	0.071937607	CG17560	CG17560
FBgn0063492	108.7366772	1.048174764	0.290248117	3.611305986	0.000304659	0.010688219	GstE8	CG17533
FBgn0035640	11.34333352	-3.108571956	0.897486231	-3.46364306	0.000532913	0.016346469	mad2	CG17498
FBgn0039925	328.3065526	1.105281691	0.235583377	4.691679463	2.71E-06	0.000215593	Kif3C	CG17461
FBgn0039830	11942.21817	-0.462597898	0.147664488	-3.132763353	0.00173169	0.041911282	CG1746	CG1746
FBgn0027070	723.4741649	0.502556408	0.174086422	2.886821396	0.003891551	0.078876094	CG17322	CG17322
FBgn0038879	32.29644544	-2.297500233	0.580721479	-3.956285956	7.61E-05	0.003608657	CG17298	CG17298
FBgn0027500	53.58283983	-2.39465135	0.444556123	-5.386612009	7.18E-08	9.81E-06	spd-2	CG17286
FBgn0034877	2201.855172	-0.581761907	0.190225751	-3.058271052	0.002226181	0.051282631	levy	CG17280
FBgn0046763	487.525049	0.62997986	0.169179629	3.723733551	0.000196298	0.007712095	CG17278	CG17278
FBgn0032414	408.3876323	-0.977327031	0.243689045	-4.010549723	6.06E-05	0.002957215	CG17211	CG17211
FBgn0011570	377.727681	-0.53170956	0.190678074	-2.788519676	0.005294953	0.099382042	cpb	CG17158
FBgn0029128	186.892166	-0.831626083	0.242984	-3.422554906	0.000620356	0.018201331	tyn	CG17131
FBgn0259938	2217.882114	-0.598360869	0.161433105	-3.706556151	0.000210097	0.007933918	cwo	CG17100
FBgn0003118	931.5013329	-0.647491416	0.172324892	-3.757387619	0.000171696	0.006935569	pnt	CG17077
FBgn0033845	138.619434	-1.069595743	0.310983461	-3.439397519	0.00058301	0.017439247	mars	CG17064
FBgn0035132	648.448975	0.786024428	0.166412908	4.723338092	2.32E-06	0.000190111	mthl10	CG17061
FBgn0031097	115.3870932	-0.942992302	0.267142018	-3.52992879	0.000415672	0.013547113	obst-A	CG17052
FBgn0039972	504.0814747	-1.639664355	0.269733802	-6.078824163	1.21E-09	2.37E-07	CG17018	CG17018
FBgn0005664	762.7965873	-1.939859582	0.523404627	-3.706233153	0.000210365	0.007933918	Cry	CG16963
FBgn0038809	3582.046778	0.399844333	0.140123178	2.853520301	0.004323777	0.085817239	CG16953	CG16953
FBgn0003360	16060.93841	-0.466611339	0.128145239	-3.641269423	0.000271297	0.009756488	sesB	CG16944
FBgn0040732	596.5181862	-0.824088065	0.203111828	-4.057312032	4.96E-05	0.002600359	CG16926	CG16926
FBgn0262735	3092.726115	-0.54508879	0.173587912	-3.140131025	0.001688723	0.041131696	Imp	CG1691
FBgn0037763	21.31067181	-3.688598675	0.760447272	-4.850564675	1.23E-06	0.000109482	CG16904	CG16904
FBgn0028938	251.6603274	-0.806580667	0.261443985	-3.085099344	0.002034842	0.047543186	CG16886	CG16886
FBgn0032538	188.1871033	-1.769561936	0.349369358	-5.065017573	4.08E-07	4.30E-05	CG16885	CG16885
FBgn0036574	101.2225907	-1.149377512	0.338674418	-3.393753558	0.000689417	0.019822036	elg1	CG16838
FBgn0032505	29.80408384	-4.5121675	0.907083487	-4.974368474	6.55E-07	6.36E-05	CG16826	CG16826
FBgn0032495	136.1724826	-0.974575443	0.300950615	-3.238323481	0.001202344	0.030996158	CG16820	CG16820
FBgn0031176	13.47088686	-5.323432893	1.397804882	-3.808423452	0.000139856	0.005792143	CG1678	CG1678
FBgn0035348	1532.832644	1.074708636	0.177530072	6.053670921	1.42E-09	2.71E-07	CG16758	CG16758
FBgn0030482	537.0511912	0.864470546	0.183303117	4.716071167	2.40E-06	0.00019425	CG1673	CG1673
FBgn0031110	18.55643214	-2.774340055	0.929624161	-2.984367415	0.002841653	0.062212683	Obp19b	CG1670
FBgn0015929	125.1370394	-1.13936998	0.336824943	-3.382676976	0.00071783	0.020383532	dpa	CG1616
FBgn0017561	267.5810586	-0.883864199	0.221583749	-3.988849383	6.64E-05	0.003200329	Ork1	CG1615
FBgn0030013	383.0719358	0.803986823	0.21035379	3.822069581	0.000132336	0.00558148	GIIIspla2	CG1583
FBgn0035308	124.0441449	-0.906008463	0.262605402	-3.4500755	0.00056043	0.017053715	CG15822	CG15822
FBgn0029766	2290.749687	1.741335839	0.199444714	8.73091997	2.53E-18	1.38E-15	CG15784	CG15784
FBgn0030347	158.6601676	-0.866311412	0.23069681	-3.755194581	0.000173207	0.006972032	CG15739	CG15739
FBgn0034647	86.51085256	0.944433997	0.320482033	2.946917148	0.003209592	0.068439476	pirk	CG15678
FBgn0034639	535.7724149	0.958740996	0.190887114	5.022554835	5.10E-07	5.18E-05	CG15673	CG15673
FBgn0000395	491.0525683	0.823155663	0.189972468	4.333026106	1.47E-05	0.000942586	cv-2	CG15671
FBgn0010113	5331.53975	0.40803312	0.138725226	2.941304417	0.003268332	0.069147257	hdc	CG15532
FBgn0029093	6779.444357	0.811675021	0.146311575	5.547579003	2.90E-08	4.21E-06	cathD	CG1548
FBgn0250846	102.9950153	1.665496999	0.297968654	5.589504054	2.28E-08	3.39E-06	glob2	CG15180
FBgn0037462	1628.235491	-4.141683214	0.208836825	-19.8321499	1.57E-87	9.02E-84	sunz	CG15179
FBgn0037460	755.3121139	-3.900946337	0.2367506	-16.47702831	5.37E-61	2.05E-57	sowi	CG15178
FBgn0037461	1190.478018	-3.696276927	0.264628897	-13.96777514	2.45E-44	7.03E-41	CG15177	CG15177
FBgn0034398	1835.071652	0.712061745	0.18662518	3.815464481	0.000135927	0.00567038	CG15098	CG15098
FBgn0010651	621.1783031	-0.529558235	0.189286638	-2.797652496	0.005147546	0.097126068	l(2)08717	CG15095
FBgn0034391	282.6022917	0.823641038	0.251129358	3.279748111	0.001038998	0.027400887	CG15080	CG15080
FBgn0034328	115.8303138	1.25664594	0.375436764	3.34715739	0.000816448	0.022407407	IM23	CG15066
FBgn0035473	1065.99386	-0.699616012	0.218068108	-3.20824543	0.001335475	0.033895059	mge	CG14981
FBgn0035410	100.3352855	-1.291049012	0.445904335	-2.895349762	0.003787363	0.077173402	CG14964	CG14964
FBgn0032405	50.40535193	-1.086071553	0.366255544	-2.965338191	0.003023504	0.065009645	CG14946	CG14946
FBgn0038455	150.2158167	1.208966086	0.339528731	3.560718068	0.000369842	0.012350585	CG14907	CG14907
FBgn0038439	65.92399902	-0.995318739	0.351943712	-2.828062289	0.004683069	0.090903844	Cad89D	CG14900
FBgn0038422	231.3047181	-1.460048996	0.329138918	-4.435965845	9.17E-06	0.000625909	CG14880	CG14880
FBgn0043575	69.09340527	3.140465295	0.420028554	7.476790014	7.62E-14	2.73E-11	PGRP-SC2	CG14745
FBgn0037930	250.1877207	-0.764392101	0.225847304	-3.38455269	0.000712943	0.020345488	CG14715	CG14715
FBgn0037906	268.5553887	1.738920728	0.209497772	8.300425886	1.04E-16	4.66E-14	PGRP-LB	CG14704
FBgn0037222	72.48344099	1.157577243	0.325129177	3.560360999	0.000370345	0.012350585	CG14642	CG14642
FBgn0037217	695.7182982	1.062302983	0.185849034	5.715945686	1.09E-08	1.79E-06	CG14636	CG14636
FBgn0036757	133.4631746	1.357983112	0.253123383	5.364905825	8.10E-08	1.07E-05	Ir75a	CG14585
FBgn0037126	91.92392996	1.313438056	0.338729811	3.877539012	0.000105518	0.004620257	CG14567	CG14567
FBgn0040602	28.21158996	-2.011487628	0.579072022	-3.47363981	0.00051345	0.015834129	CG14545	CG14545
FBgn0031957	74.5768457	-1.336566035	0.352379835	-3.792969698	0.000148856	0.006142711	TwdlE	CG14534
FBgn0039620	363.9786209	-0.660351381	0.200588557	-3.292069053	0.000994532	0.026349353	wat	CG1443
FBgn0032900	181.6519475	0.975006495	0.215477144	4.524871999	6.04E-06	0.000433298	CG14401	CG14401
FBgn0038525	417.4667808	1.214271987	0.214970425	5.648553694	1.62E-08	2.44E-06	CG14329	CG14329
FBgn0032008	98.46618298	-7.194769927	1.949566449	-3.690446114	0.000223861	0.008338099	CG14277	CG14277
FBgn0040089	99.83972343	-1.083257607	0.30602205	-3.539802471	0.000400427	0.013236445	meso18E	CG14233
FBgn0036232	151.3318607	7.025850638	1.798289934	3.906962111	9.35E-05	0.004238011	CG14125	CG14125
FBgn0020255	1562.195867	-0.549774679	0.159463488	-3.447652417	0.000565481	0.017077268	Ran	CG1404
FBgn0031701	226.5847072	1.483319689	0.293914344	5.046775435	4.49E-07	4.64E-05	TotM	CG14027
FBgn0003525	187.3684838	-2.23143075	0.309084944	-7.219474112	5.22E-13	1.62E-10	stg	CG1395
FBgn0033928	132.4209716	2.108220572	0.363165547	5.805122737	6.43E-09	1.10E-06	Arc2	CG13941
FBgn0035282	43.70818237	-1.799718662	0.426212734	-4.222583043	2.42E-05	0.001420871	CNMa	CG13936
FBgn0035209	19.26234356	-3.159104681	0.868364917	-3.637992068	0.000274772	0.009850572	msd1	CG13914
FBgn0003733	16.68003249	-2.346169653	0.69223119	-3.389286248	0.000700748	0.020047339	tor	CG1389
FBgn0034475	21.07514436	-2.720887283	0.866878072	-3.138719701	0.001696877	0.041242734	Obp56h	CG13874
FBgn0034474	75.24680182	-6.293212574	1.587358561	-3.96458162	7.35E-05	0.003514485	Obp56g	CG13873
FBgn0038959	175.6254983	-1.694651558	0.323844076	-5.232924371	1.67E-07	2.06E-05	CG13856	CG13856
FBgn0010385	13.84978172	2.7427923	0.782186567	3.506570446	0.000453921	0.014385041	Def	CG1385
FBgn0038966	1034.700955	0.684982518	0.179591632	3.81411154	0.000136674	0.005680873	pinta	CG13848
FBgn0040588	316.7753699	0.712110779	0.223891888	3.180601067	0.001469699	0.03673286	CG13841	CG13841
FBgn0039028	90.06487304	-0.983116008	0.303183254	-3.242646142	0.001184252	0.030678365	CG13840	CG13840
FBgn0031939	85.29779079	1.122326548	0.298472947	3.760228717	0.000169758	0.006881501	CG13796	CG13796
FBgn0031888	95.28832499	-1.601750895	0.398237827	-4.022096307	5.77E-05	0.002852298	Pvf2	CG13780
FBgn0033374	76.9006025	-1.207473986	0.387205419	-3.118432557	0.001818157	0.043453964	CG13741	CG13741
FBgn0000279	36.7037814	4.829320959	0.755683573	6.39066553	1.65E-10	3.72E-08	CecC	CG1373
FBgn0035553	224.9162595	-1.308406427	0.303403766	-4.312426448	1.61E-05	0.001023433	CG13722	CG13722
FBgn0033482	548.8334491	-0.495704075	0.165790296	-2.989946249	0.002790265	0.061321695	CG1371	CG1371
FBgn0031252	13.07889003	-3.903271822	1.012836984	-3.853800646	0.000116298	0.004996907	CG13690	CG13690
FBgn0000277	262.2232282	6.062844834	0.895204487	6.772580927	1.27E-11	3.15E-09	CecA2	CG1367
FBgn0000276	449.9833091	6.405679999	0.917183747	6.984074911	2.87E-12	7.83E-10	CecA1	CG1365
FBgn0039255	27.8071474	1.492392569	0.511893042	2.915438277	0.003551894	0.073166847	CG13646	CG13646
FBgn0039254	520.7312454	0.491550738	0.167110612	2.941469314	0.003266592	0.069147257	Nmnat	CG13645
FBgn0039151	776.1089231	-0.715453371	0.183926277	-3.889892099	0.000100289	0.004459353	CG13607	CG13607
FBgn0034966	183.9725142	-1.665945994	0.337726058	-4.932832264	8.10E-07	7.68E-05	CG13563	CG13563
FBgn0025620	186.7823574	-0.657481816	0.233698383	-2.813377682	0.004902403	0.093422544	CG13360	CG13360
FBgn0033890	28.4605973	-1.949253967	0.584731362	-3.333588882	0.000857333	0.023141932	Ctf4	CG13350
FBgn0086356	57.90436882	-1.963995264	0.438475283	-4.479147033	7.49E-06	0.000524228	tum	CG13345
FBgn0033789	6.706320692	3.922457816	1.357367051	2.8897547	0.003855425	0.078282195	CG13324	CG13324
FBgn0033627	258.9153346	-0.635515571	0.202054547	-3.145267357	0.001659351	0.040502289	CG13204	CG13204
FBgn0032139	237.9840084	0.952977554	0.206924741	4.605430709	4.12E-06	0.00031066	CG13116	CG13116
FBgn0032055	23.45071295	-2.468917342	0.610034835	-4.047174361	5.18E-05	0.00264313	CG13091	CG13091
FBgn0036585	114.2847889	-1.278292025	0.360336487	-3.547495382	0.000388913	0.012932188	CG13071	CG13071
FBgn0042201	9000.498163	-3.411956946	0.594827447	-5.736044902	9.69E-09	1.61E-06	Nplp3	CG13061
FBgn0040074	2726.798696	-1.590709628	0.236448112	-6.727520948	1.73E-11	4.21E-09	retinin	CG13057
FBgn0036679	166.9478669	-2.034927371	0.334823701	-6.077608491	1.22E-09	2.37E-07	CG13022	CG13022
FBgn0086346	850.0203214	0.546754846	0.182300196	2.999200545	0.002706891	0.059833237	ALiX	CG12876
FBgn0033945	272.7835166	1.731631725	0.203267421	8.518983099	1.61E-17	7.69E-15	CG12868	CG12868
FBgn0029507	846.1341182	1.702695249	0.161745293	10.52701579	6.49E-26	4.15E-23	Tsp42Ed	CG12846
FBgn0033127	342.6227053	0.668794133	0.237119736	2.820491219	0.004795019	0.092919684	Tsp42Ef	CG12845
FBgn0033130	166.9208409	1.111876974	0.259688573	4.281578364	1.86E-05	0.001150749	Tsp42Ei	CG12843
FBgn0033135	80.33000686	1.39519074	0.321278678	4.342618533	1.41E-05	0.000907413	Tsp42En	CG12839
FBgn0033207	19.11889292	1.747211594	0.599306783	2.915387653	0.00355247	0.073166847	CG12826	CG12826
FBgn0037810	531.2899613	-1.054462285	0.262147188	-4.022405475	5.76E-05	0.002852298	sle	CG12819
FBgn0037796	957.7500465	0.547925113	0.17622221	3.10928523	0.001875406	0.044451766	CG12814	CG12814
FBgn0041105	88.57003837	-1.216810399	0.350800203	-3.468670743	0.00052304	0.016086637	nerfin-2	CG12809
FBgn0028583	33.36076516	-1.880869413	0.656649644	-2.864342395	0.00417876	0.083516969	lcs	CG12794
FBgn0021814	333.9167422	0.570809714	0.18334544	3.113301944	0.001850066	0.043941949	Vps28	CG12770
FBgn0004240	934.3600055	6.558427098	0.316319998	20.73352031	1.73E-95	1.98E-91	Dpt	CG12763
FBgn0034408	1283.824879	-0.776418615	0.209546434	-3.7052342	0.000211195	0.007933918	sano	CG12758
FBgn0031070	24.61678332	-1.927633323	0.628555345	-3.066767847	0.002163868	0.050048183	CG12702	CG12702
FBgn0259789	1079.318308	0.6597749	0.175004113	3.770053676	0.000163212	0.006639621	vfl	CG12701
FBgn0037811	15.46931156	-2.475431539	0.83393515	-2.968374148	0.002993797	0.064801577	CG12592	CG12592
FBgn0011692	38.8088945	-2.843292279	0.547276404	-5.195349662	2.04E-07	2.44E-05	pav	CG1258
FBgn0033926	19536.98074	2.48306158	0.482492418	5.146322487	2.66E-07	2.97E-05	Arc1	CG12505
FBgn0003209	1193.122195	0.703657203	0.158495843	4.439594049	9.01E-06	0.000619136	raw	CG12437
FBgn0003124	81.59702471	-3.732858915	0.514009443	-7.262238006	3.81E-13	1.21E-10	polo	CG12306
FBgn0003545	15.98190363	-6.365896392	1.403043405	-4.537205599	5.70E-06	0.000413896	sub	CG12298
FBgn0015399	1407.763421	-0.431675527	0.145976433	-2.957159033	0.003104879	0.066577898	kek1	CG12283
FBgn0031022	42.12676907	-1.339801185	0.441389077	-3.03541989	0.00240201	0.054566062	CG12204	CG12204
FBgn0037354	252.3142513	1.07493089	0.26736193	4.020508417	5.81E-05	0.002859269	CG12171	CG12171
FBgn0260991	78.54338849	-3.515279677	0.500007901	-7.030448261	2.06E-12	5.90E-10	Incenp	CG12165
FBgn0040775	460.0844872	-4.825173141	0.937739345	-5.145537689	2.67E-07	2.97E-05	CG12158	CG12158
FBgn0030054	197.0226264	-1.266472513	0.298678997	-4.240246306	2.23E-05	0.001328805	Caf1-180	CG12109
FBgn0002873	88.44447483	-2.212339723	0.49137117	-4.502379993	6.72E-06	0.000475852	mud	CG12047
FBgn0035444	471.2621022	0.872268292	0.174693251	4.993142464	5.94E-07	5.87E-05	CG12012	CG12012
FBgn0014018	1584.702137	0.86612749	0.166225298	5.210563624	1.88E-07	2.27E-05	Rel	CG11992
FBgn0261575	445.5764399	-2.547496464	0.20373444	-12.50400505	7.10E-36	1.16E-32	tobi	CG11909
FBgn0039635	990.4656719	-0.694730506	0.207654145	-3.345613471	0.000821008	0.022478757	CG11876	CG11876
FBgn0260933	76.39686442	-1.275707975	0.391203688	-3.260981463	0.001110273	0.029080027	rempA	CG11838
FBgn0034468	30.8284829	2.433990831	0.583562137	4.170919731	3.03E-05	0.00174889	Obp56a	CG11797
FBgn0036992	314.6173754	-1.286544105	0.253896848	-5.067192107	4.04E-07	4.29E-05	CG11796	CG11796
FBgn0030310	143.5087661	1.386066073	0.245141396	5.654149391	1.57E-08	2.40E-06	PGRP-SA	CG11709
FBgn0002774	1191.650495	0.762333996	0.145817853	5.227988069	1.71E-07	2.09E-05	mle	CG11680
FBgn0037562	22.9647326	-2.480177016	0.649953153	-3.815931968	0.00013567	0.00567038	CG11671	CG11671
FBgn0039864	64.27607366	-1.603287519	0.514490687	-3.116261499	0.001831598	0.043684177	CG11550	CG11550
FBgn0041164	113.1325133	-1.570369137	0.387871873	-4.048680104	5.15E-05	0.002637909	armi	CG11513
FBgn0037025	129.8048577	-1.367063159	0.307152993	-4.450756435	8.56E-06	0.000591349	Spc105R	CG11451
FBgn0037166	250.5037517	0.585623468	0.199961568	2.92868012	0.003404045	0.071131528	CG11426	CG11426
FBgn0015391	242.3794935	-0.818618394	0.259143117	-3.158943227	0.001583423	0.039148777	glu	CG11397
FBgn0011695	11669.77142	0.6201986	0.184762046	3.356742443	0.000788665	0.021906948	PebIII	CG11390
FBgn0037456	36.39398358	1.912232615	0.439140155	4.354492732	1.33E-05	0.000869365	CG1138	CG1138
FBgn0067779	914.4494237	0.434041671	0.154239097	2.814083326	0.004891655	0.093417629	dbr	CG11371
FBgn0011674	159.4442113	1.146945836	0.242485033	4.72996548	2.25E-06	0.000185333	insc	CG11312
FBgn0020372	1000.980181	-0.692998968	0.202179143	-3.427648166	0.000608834	0.018047915	TM4SF	CG11303
FBgn0034706	134.6967636	0.710611068	0.2424958	2.930405671	0.003385198	0.070866763	CG11275	CG11275
FBgn0034470	1880.686403	2.091968493	0.219061934	9.549666885	1.30E-21	7.46E-19	Obp56d	CG11218
FBgn0033067	38.75745745	-4.520488882	0.763987993	-5.916963252	3.28E-09	5.94E-07	CG11211	CG11211
FBgn0030241	54.15393989	-1.716167388	0.495690958	-3.462172067	0.000535834	0.016392248	feo	CG11207
FBgn0030501	54.38779799	-3.578770351	0.511859555	-6.991703709	2.72E-12	7.60E-10	BthD	CG11177
FBgn0037205	31.2786057	-1.983005606	0.64459774	-3.076345888	0.002095546	0.048625195	BoYb	CG11133
FBgn0039250	62.75179333	-1.106529208	0.390309335	-2.835005744	0.004582486	0.089557549	Mink	CG11120
FBgn0039241	434.9553141	0.777273881	0.221254098	3.513037213	0.000443015	0.014078318	CG11089	CG11089
FBgn0033153	245.7820582	1.093987626	0.234032661	4.674508338	2.95E-06	0.000229954	Gadd45	CG11086
FBgn0010225	5850.885833	0.507686816	0.140989219	3.600891055	0.000317128	0.010958125	Gel	CG1106
FBgn0040524	36.32711841	-1.697934694	0.437474031	-3.881223967	0.000103932	0.004585803	CG11052	CG11052
FBgn0000318	524.9834161	0.776895477	0.221046058	3.514631681	0.000440364	0.014032942	cl	CG11024
FBgn0036318	2058.138242	0.567902446	0.145870828	3.893187226	9.89E-05	0.004416306	Wbp2	CG11009
FBgn0030010	82.63940365	-1.019459163	0.316974641	-3.216216795	0.001298927	0.03311397	CG10959	CG10959
FBgn0034253	141.6031602	-1.067973077	0.273531388	-3.904389494	9.45E-05	0.004266479	CG10936	CG10936
FBgn0034312	202.979919	0.937227715	0.259161649	3.616382739	0.000298749	0.010545364	CG10916	CG10916
FBgn0028983	244.9071949	0.982736502	0.204646498	4.802117368	1.57E-06	0.000134408	Spn55B	CG10913
FBgn0003249	10895.41823	0.485786706	0.161220158	3.013188372	0.002585184	0.057586855	Rh3	CG10888
FBgn0032520	26.13749674	-2.53570652	0.644985496	-3.931416344	8.44E-05	0.003922164	CG10859	CG10859
FBgn0015037	519.8867438	1.703869928	0.175131728	9.72907622	2.27E-22	1.37E-19	Cyp4p1	CG10842
FBgn0010388	705.9907142	3.875148439	0.497610021	7.787520905	6.83E-15	2.67E-12	Dro	CG10816
FBgn0262656	1354.779616	0.42056271	0.150835981	2.788212121	0.005299983	0.099382042	dm	CG10798
FBgn0034407	93.8208661	4.559326344	0.923959294	4.934553259	8.03E-07	7.68E-05	DptB	CG10794
FBgn0001256	27.68833676	1.342697172	0.481580835	2.788103416	0.005301762	0.099382042	ImpL1	CG10717
FBgn0022772	61.99047017	-1.493712809	0.399387808	-3.740006028	0.000184016	0.007355504	Orc1	CG10667
FBgn0032817	1661.498804	-0.383096727	0.13744054	-2.787363373	0.005313886	0.099446813	CG10631	CG10631
FBgn0035608	22.21589346	-3.932692452	0.843916016	-4.660051922	3.16E-06	0.000243399	blanks	CG10630
FBgn0045761	1281.001864	0.529642451	0.156550002	3.383215881	0.000716423	0.020383532	CHKov1	CG10618
FBgn0263106	2538.755527	-0.67326038	0.183341782	-3.672160127	0.000240509	0.008843327	DnaJ-1	CG10578
FBgn0039325	628.6116686	-0.551916519	0.161216616	-3.423446875	0.000618323	0.01818822	CG10560	CG10560
FBgn0002466	82.06908997	-2.36099087	0.466950392	-5.056192073	4.28E-07	4.46E-05	sti	CG10522
FBgn0037060	1203.050541	-0.540553255	0.176968326	-3.054519802	0.002254211	0.051824273	CG10508	CG10508
FBgn0035644	10.37044435	-4.910638035	1.315351859	-3.733326563	0.000188967	0.007501153	DNApol-epsilon58	CG10489
FBgn0032741	529.9774708	-0.966725864	0.260855526	-3.705981917	0.000210573	0.007933918	Side	CG10446
FBgn0034494	454.0729951	-0.668021311	0.199809756	-3.343286765	0.000827923	0.022614124	CG10444	CG10444
FBgn0032699	345.9523511	0.953521463	0.177929447	5.358986276	8.37E-08	1.09E-05	CG10383	CG10383
FBgn0027949	28.66220045	-2.986689984	0.614553186	-4.859937352	1.17E-06	0.00010524	msb1l	CG10364
FBgn0003231	2042.624131	0.4965537	0.161105347	3.082167728	0.00205499	0.047819161	ref(2)P	CG10360
FBgn0010317	40.36285613	-1.617898645	0.471255266	-3.433168311	0.000596572	0.017776285	CycJ	CG10308
FBgn0261597	6292.37353	0.567976423	0.200329908	2.835205336	0.004579624	0.089557549	RpS26	CG10305
FBgn0002526	1614.451378	-2.329609993	0.268119382	-8.688704169	3.67E-18	1.91E-15	LanA	CG10236
FBgn0026196	152.1608193	-0.988146151	0.250481905	-3.944980184	7.98E-05	0.003752217	nop5	CG10206
FBgn0038088	1057.440038	1.712357535	0.161696712	10.58993419	3.32E-26	2.38E-23	CG10126	CG10126
FBgn0005626	3500.308243	1.526838182	0.190632856	8.009312826	1.15E-15	4.73E-13	ple	CG10118
FBgn0035715	582.2963445	0.827251469	0.176366315	4.69052986	2.72E-06	0.000215593	CG10103	CG10103
FBgn0038020	547.4704262	1.446311917	0.2127481	6.798236595	1.06E-11	2.70E-09	GstD9	CG10091
FBgn0261243	902.5384765	-0.620759763	0.161712455	-3.838663894	0.000123706	0.00523672	Psa	CG1009
FBgn0001149	212.9309723	-5.435955643	0.438471709	-12.39750601	2.70E-35	3.87E-32	GstD1	CG10045
