# Supplementary material for: Proper splicing contributes to visual function in the aging Drosophila eye
Source: Aging Cell. 2018 Jul 12;17(5):e12817. doi: 10.1111/acel.12817 (PMC6156539; doi:10.1111/acel.12817)
Supplement: Supplementary file 6 [file ACEL-17-e12817-s006.csv]

Table S5. Drosophila genes showing age-associated splicing events in photoreceptors have human orthologs identified in retinal disease. Human orthologs of Drosophila genes were identified using DIOPT (v6) and retinal disease-associated genes identified using RetNet (https://sph.uth.edu/retnet/).
FbgnID	Drosophila Gene name	Human Orthologs (via DIOPT v6)
FBgn0015609	CadN	CDH23
FBgn0015037	Cyp4p1	CYP4V2
FBgn0039254	Nmnat	NMNAT1
FBgn0035922	Pex7	PEX7
FBgn0264598	PsGEF	USH1C
FBgn0264006	dysc	WHRN
FBgn0004618	gl	ZNF408
