# Supplementary material for: Proper splicing contributes to visual function in the aging Drosophila eye
Source: Aging Cell. 2018 Jul 12;17(5):e12817. doi: 10.1111/acel.12817 (PMC6156539; doi:10.1111/acel.12817)
Supplement: Supplementary file 7 [file ACEL-17-e12817-s007.csv]

Table S6: Genotypes used in this study.
Stock name	Genotype	Source	Bloomington Stock Number
longGMR-Gal4	P{w[+mC]=longGMR-GAL4}3/MKRS	Bloomington	8121
Rh1-Gal4	P{ry[+t7.2]=rh1-GAL4}3, ry[506]	Bloomington	8691
Rh1-luc	P{w[+mC] =Rh1-Ffluc}3	This study
UAS-Dcr; Rh1-Gal4, Rh1-luc	P{w[+mC]=UAS-Dcr-2.D}1,w[1118];; P{ry[+t7.2]=rh1-GAL4}3, ry[506], P{w[+mC] =Rh1-Ffluc}3/TM3, Sb	This study
longGMR-Gal4, Rh1-luc	P{w[+mC]=longGMR-GAL4}3, P{w[+mC] =Rh1-Ffluc}3/TM6B, Tb Hu	This study
UAS-mCherry RNAi: VALIUM20	yv;P{w[v+]=[UAS-mCherry-RNAi]}attP2	This study
UAS-Acn RNAi: VALIUM20	P{TRiP.HMC03673}attP40	Bloomington	53676
UAS-Caper RNAi: VALIUM20	P{TRiP.HMC03924}attP40	Bloomington	55742
UAS-CG7564 RNAi: VALIUM20	P{TRiP.HMC03939}attP40	Bloomington	55252
UAS-Psi RNAi: VALIUM20	P{TRiP.HMS00140}attP2	Bloomington	34825
UAS-Saf-B RNAi: VALIUM20	P{TRiP.HMC03311}attP2	Bloomington	51759
UAS-SC35 RNAi: VALIUM20	P{TRiP.HMC06150}attP40	Bloomington	65888
UAS-SF2 RNAi: VALIUM20	P{TRiP.HMS00358}attP2	Bloomington	32367
UAS-snRNP-U1-70K RNAi: VALIUM20	P{TRiP.HMS00274}attP2	Bloomington	33396
