# Supplementary material for: Proper splicing contributes to visual function in the aging Drosophila eye
Source: Aging Cell. 2018 Jul 12;17(5):e12817. doi: 10.1111/acel.12817 (PMC6156539; doi:10.1111/acel.12817)
Supplement: Supplementary file 8 [file ACEL-17-e12817-s008.csv]

Table S7: Genes examined in this study.
Symbol	FbgnID	Name	Alternative Name
Acn	FBgn0263198	Acinus
bnl	FBgn0014135	branchless
cac	FBgn0263111	cacophony
CadN	FBgn0015609	Cadherin-N
Calx	FBgn0013995	Na/Ca-exchange protein
Caper	FBgn0031883	Caper
CG33298	FBgn0032120	-
CG6424	FBgn0028494	-
CG7564	FBgn0036734	-	human LUC7-like protein homolog
dlg1	FBgn0001624	discs large 1
dpy	FBgn0053196	dumpy
dysc	FBgn0264006	dyschronic
Eps-15	FBgn0035060	Epidermal growth factor receptor pathway substrate clone 15
ninaE	FBgn0002940	neither inactivation nor afterpotential E	Rh1
Psi	FBgn0014870	P-element somatic inhibitor
Rab3-GEF	FBgn0030613	Rab3 GDP-GTP exchange factor
retn	FBgn0004795	retained
Saf-B	FBgn0039229	Scaffold attachment factor B
SC35	FBgn0265298	SR family splicing factor SC35
scro	FBgn0028993	scarecrow
SF2	FBgn0283477	Splicing factor 2	dASF
shot	FBgn0013733	short stop
snRNP-U1-70K	FBgn0016978	small ribonucleoprotein particle U1 subunit 70K
Svil	FBgn0266696	Supervillin
trpl	FBgn0005614	transient receptor potential-like
