# Supplementary material for: Proper splicing contributes to visual function in the aging Drosophila eye
Source: Aging Cell. 2018 Jul 12;17(5):e12817. doi: 10.1111/acel.12817 (PMC6156539; doi:10.1111/acel.12817)
Supplement: Supplementary file 9 [file ACEL-17-e12817-s009.csv]

Table S8: Primers used in this study.
FbgnID	Gene name	Symbol	qPCR target	Splicing Event	Sequence	Chromosome	Start	Stop	Reference
FBgn0001624	discs large 1	dlg1	mRNA	E12	TCGATAGTGCGACATTCGAG	X	11387252	11387271
FBgn0001624	discs large 1	dlg1	mRNA	E12	ATATCGCGAACCGATACCAC	X	11387494	11387475
FBgn0001624	discs large 1	dlg1	mRNA	E28	GCACCATCACCATCCAGAA	X	11397978	11397996
FBgn0001624	discs large 1	dlg1	mRNA	E28	TGCGTGAGATTGACATTGTTC	X	11398149	11398129
FBgn0001624	discs large 1	dlg1	mRNA	E29	GTACCGCCCAGAGGAGTACA	X	11398278	11398297
FBgn0001624	discs large 1	dlg1	mRNA	E29	GATATCGCCGTGCTTAAAGG	X	11398479	11398460
FBgn0014135	branchless	bnl	mRNA	E6	TTCGTCACCAGAATCAGCAG	3R	19827992	19827973
FBgn0014135	branchless	bnl	mRNA	E6	CGTTCGTTACGGTCCAGATT	3R	19827782	19827801
FBgn0014135	branchless	bnl	mRNA	J10	GCGAGCTACGAGGACTCAAG	3R	19796290	19796271
FBgn0014135	branchless	bnl	mRNA	J10	TGGTTGGCTTGAGAGGTTCT	3R	19795396	19795415
FBgn0014135	branchless	bnl	mRNA	J12	AATCTGGACCGTAACGAACG	3R	19827801	19827782
FBgn0014135	branchless	bnl	mRNA	J12	GCGTCCATGCAGAGATACAG	3R	19800420	19800439
FBgn0028993	scarecrow	scro	mRNA	E2	TGTAACTGCGCCAAATGAAG	3L	24725948	24725967
FBgn0028993	scarecrow	scro	mRNA	E2	AAGGTTGTGGTGGTGATGTG	3L	24726134	24726115
FBgn0028993	scarecrow	scro	mRNA	E8	TTCAAGTCAATCGCAACAGC	3L	24757435	24757454
FBgn0028993	scarecrow	scro	mRNA	E8	GTTGGGAGCGTCTCCTGTTA	3L	24757585	24757566
FBgn0028993	scarecrow	scro	mRNA	E3	TCAACTATGGCGAATCCGTA	3L	24728346	24728365
FBgn0028993	scarecrow	scro	mRNA	E3	GCAAATCTTGGGTCGTTAGC	3L	24728506	24728487
FBgn0053196	dumpy	dpy	mRNA	J103	GATCATTTGCCACAGTGCAG	2L	4494255	4494236
FBgn0053196	dumpy	dpy	mRNA	J103	AATTCGGGTAAACAGGAGCA	2L	4494011	4494030
FBgn0053196	dumpy	dpy	mRNA	J90	TACCGGTAACCCACAAGAGC	2L	4483666	4483647
FBgn0053196	dumpy	dpy	mRNA	J90	GAATCCAGGCTTGCAGTAGC	2L	4483404	4483423
FBgn0013995	Na/Ca-exchange protein	Calx	mRNA	E4	CTTGCCAGGAAGCGAACC	3R	20986188	20986205
FBgn0013995	Na/Ca-exchange protein	Calx	mRNA	E4	GATGATGGGGGAATCTTGAA	3R	20986338	20986319
FBgn0013995	Na/Ca-exchange protein	Calx	mRNA	E8	CTTCTCGGTCTTCGCCTATG	3R	20993332	20993351
FBgn0013995	Na/Ca-exchange protein	Calx	mRNA	E8	TGACCCGGTAGTTCTTGTCC	3R	20993510	20993491
FBgn0013995	Na/Ca-exchange protein	Calx	mRNA	E5	CGATTGCGAGTCGCGAAAAA	3R	20989383	20989402
FBgn0013995	Na/Ca-exchange protein	Calx	mRNA	E5	AGAGACCGCCAAGTTCAGTC	3R	20989454	20989435
FBgn0001624	discs large 1	dlg1	mRNA	E16	CAATCAGCTCGCGGAAAAGC	X	11388222	11388241
FBgn0001624	discs large 1	dlg1	mRNA	E16	AATGGGAGCAGCCTCGAAAT	X	11388334	11388315
FBgn0005614	transient receptor potential-like	trpl	mRNA	E4	TAGTTACGAACTGCTGGCGT	2R	9755681	9755700
FBgn0005614	transient receptor potential-like	trpl	mRNA	E4	CCGTCGGCAGCTTCTTTTTG	2R	9755757	9755738
FBgn0005614	transient receptor potential-like	trpl	mRNA	E3	CGCAGTCCTCTCACCTAAGC	2R	9753879	9753898
FBgn0005614	transient receptor potential-like	trpl	mRNA	E3	GCAATTGTTCGACTCGCTGG	2R	9753948	9753929
FBgn0263111	cacophony	cac	mRNA	E16	ACACGGAAATGTACGACATGC	X	11949240	11949220
FBgn0263111	cacophony	cac	mRNA	E16	TTGTATGCCAGTCGGTTGGG	X	11949159	11949178
FBgn0263111	cacophony	cac	mRNA	E18	CGGGAATATCAAACTAGGTACGGT	X	11952218	11952195
FBgn0263111	cacophony	cac	mRNA	E18	AGCAACATGACGCCTTGAAT	X	11952135	11952154
FBgn0263111	cacophony	cac	mRNA	E20	CCTGCGTTTATTTCGAGCGG	X	11954258	11954239
FBgn0263111	cacophony	cac	mRNA	E20	GCAAACAGACATAGGGAAGTGC	X	11954143	11954164
FBgn0013733	short stop	shot	mRNA	E8	CAGACGTTCCACGCCAAATG	2R	13868267	13868248
FBgn0013733	short stop	shot	mRNA	E8	ATATGGGGGCAAGTTGGAGC	2R	13868183	13868202
FBgn0013733	short stop	shot	mRNA	E7	CGCTCAAGACCAGGTTCCAT	2R	13867257	13867238
FBgn0013733	short stop	shot	mRNA	E7	TTGCAACGGACGAATACCGT	2R	13867186	13867205
FBgn0015609	Cadherin-N	CadN	mRNA	E18	GTGCAAATAATCCGCCCGTC	2L	17714405	17714386
FBgn0015609	Cadherin-N	CadN	mRNA	E18	TGATCGAGACGACTTTGCCG	2L	17714313	17714332
FBgn0015609	Cadherin-N	CadN	mRNA	E19/E20	GGTTGTTATCCACGTGACCG	2L	17716689	17716678
FBgn0015609	Cadherin-N	CadN	mRNA	E19/E20	GTGAATCGGCCCGTAAATGC	2L	17715773	17715792
FBgn0264006	dyschronic	dysc	mRNA	E3	TGTCAGCGGAGCAGAATGG	3L	13873253	13873235
FBgn0264006	dyschronic	dysc	mRNA	E3	TCAGGTACGACGTTTGGATTGT	3L	13873184	13873205
FBgn0264006	dyschronic	dysc	mRNA	E7	GAATACGGCTGTGATGAGCA	3L	13883335	13883316
FBgn0264006	dyschronic	dysc	mRNA	E7	CGCATCTGGTTCGTATTCCG	3L	13883264	13883283
FBgn0266696	Supervillin	Svil	mRNA	E13	TACAGTACTCCGAGCACCCA	3L	2434907	2434926
FBgn0266696	Supervillin	Svil	mRNA	E13	TAGCCGGATTGCTTATGGGC	3L	2435003	2434984
FBgn0266696	Supervillin	Svil	mRNA	E22	CGGTCTTCGCGTTATCAGGT	3L	2458112	2458131
FBgn0266696	Supervillin	Svil	mRNA	E22	TCCGAAGGGAACGTGGTTTT	3L	2458216	2458197
FBgn0013995	Na/Ca-exchange protein	Calx	circRNA	circRNA (back-splicing)	CCGAATCCAAGGACTACGAG	3R	20994363	20994382	Hall et al. BMC Genomics (2017)
FBgn0013995	Na/Ca-exchange protein	Calx	circRNA	circRNA (back-splicing)	ATGGCACGTTCAACACTCTG	3R	20992280	20992261	Hall et al. BMC Genomics (2017)
FBgn0032120	CG33298	CG33298	circRNA	circRNA (back-splicing)	TTCGAGGATCGGAGAAGAAG	2L	9504746	9504765	Hall et al. BMC Genomics (2017)
FBgn0032120	CG33298	CG33298	circRNA	circRNA (back-splicing)	TGAGGGTGACCCCTTAGTTG	2L	9503628	9503609	Hall et al. BMC Genomics (2017)
FBgn0028494	CG6424	CG6424	circRNA	circRNA (back-splicing)	AAAGCCACACTCGCTGAAAT	2R	17706380	17706361	Hall et al. BMC Genomics (2017)
FBgn0028494	CG6424	CG6424	circRNA	circRNA (back-splicing)	CGACGATGATGAACCAGTGA	2R	17707974	17707993	Hall et al. BMC Genomics (2017)
FBgn0035060	Epidermal growth factor receptor pathway substrate clone 15	Eps-15	circRNA	circRNA (back-splicing)	ATTTGCCGACTTTGACGACT	2R	24771755	24771736	Hall et al. BMC Genomics (2017)
FBgn0035060	Epidermal growth factor receptor pathway substrate clone 15	Eps-15	circRNA	circRNA (back-splicing)	AGCGTTTTGCGTTTAATTCG	2R	24772717	24772736	Hall et al. BMC Genomics (2017)
FBgn0030613	Rab3 GDP-GTP exchange factor	Rab3-GEF	circRNA	circRNA (back-splicing)	AGTCCACCACGGAGATGTTC	X	15101090	15101109	Hall et al. BMC Genomics (2017)
FBgn0030613	Rab3 GDP-GTP exchange factor	Rab3-GEF	circRNA	circRNA (back-splicing)	CGTGCAGCGTAAAATCTGAA	X	15099825	15099813	Hall et al. BMC Genomics (2017)
FBgn0004795	retained	retn	circRNA	circRNA (back-splicing)	TCATCGCAGCAGAATAATGG	2R	23643216	23643235	Hall et al. BMC Genomics (2017)
FBgn0004795	retained	retn	circRNA	circRNA (back-splicing)	ATCCACGGAGTCGCAGTC	2R	23642289	23642272	Hall et al. BMC Genomics (2017)
FBgn0026250	eukaryotic translation initiation factor 1A	eIF-1A	mRNA	mRNA (span intron)	GCTGGGCAACGGTCGTCTGGAGGC	3R	18275060	18275083	Hall et al. BMC Genomics (2017)
FBgn0026250	eukaryotic translation initiation factor 1A	eIF-1A	mRNA	mRNA (span intron)	CGTCTTCAGGTTCCTGGCCTCGTCCGG	3R	18281804	18281778	Hall et al. BMC Genomics (2017)
FBgn0002626	Ribosomal protein L32	RpL32	mRNA	mRNA (span intron)	GCTAAGCTGTCGCACAAATG	3R			Hall et al. BMC Genomics (2017)
FBgn0002626	Ribosomal protein L32	RpL32	mRNA	mRNA (span intron)	CGTTGTGCACCAGGAACTT	3R	30045477	30045495	Hall et al. BMC Genomics (2017)
